# Supplementary material for: Transcriptome analysis reveals ginsenosides biosynthetic genes, microRNAs and simple sequence repeats in Panax ginseng C. A. Meyer
Source: BMC Genomics. 2013 Apr 11;14:245. doi: 10.1186/1471-2164-14-245 (PMC3637502; doi:10.1186/1471-2164-14-245)
Supplement: Additional file 9 — Primer pairs for each SSR. XLSX document for the primer pairs for each SSR. [file 1471-2164-14-245-S9.xlsx]

## Sheet: additional file 10.fas
Unigene	SSR nr.	SSR type	SSR	size	start	end	FORWARD PRIMER1 (5'-3')	Tm	size	REVERSE PRIMER1 (5'-3')	Tm	size	PRODUCT1 size (bp)	start (bp)	end (bp)	FORWARD PRIMER2 (5'-3')	Tm	size	REVERSE PRIMER2 (5'-3')	Tm	size	PRODUCT2 size (bp)	start (bp)	end (bp)	FORWARD PRIMER3 (5'-3')	Tm	size	REVERSE PRIMER3 (5'-3')	Tm	size	PRODUCT3 size (bp)	start (bp)	end (bp)
contig00073	1	p2	(TC)6	12	1087	1098	ATAAAGGTTGGCGAGTGGTG	59.993	20	ATCCAATCCAATCCAATCCA	59.952	20	248	978	1225	CGAGTGGTGTGTGATGAGGT	59.577	20	ATCCAATCCAATCCAATCCA	59.952	20	237	989	1225	ATAAAGGTTGGCGAGTGGTG	59.993	20	CCAATCCAATCCAATCCAAT	59.439	20	246	978	1223
contig00073	2	p5	(GATTG)5	25	1204	1228	GACCACTCCCTCCCTCTTTC	60.05	20	CCACCCTTTTTACGTACTATCACC	60.058	24	188	1068	1255	CCACTCCCTCCCTCTTTCTC	60.186	20	CCACCCTTTTTACGTACTATCACC	60.058	24	186	1070	1255	CGAGTGGTGTGTGATGAGGT	59.577	20	CCACCCTTTTTACGTACTATCACC	60.058	24	267	989	1255
contig00112	1	p5	(TAATA)4	20	767	786
contig00137	1	p3	(ACA)5	15	168	182	GGCTACTCTCCTTCCACCTTG	60.253	21	TCGAAGAGGTTAACTGGCCT	58.934	20	226	101	326	GGCTACTCTCCTTCCACCTTG	60.253	21	GTCGAAGAGGTTAACTGGCCT	59.765	21	227	101	327	TCTCCTTCCACCTTGTAACCA	59.578	21	TCGAAGAGGTTAACTGGCCT	58.934	20	220	107	326
contig00163	1	p3	(CTG)6	18	1	18
contig00163	2	p3	(TGC)6	18	26	43	GCTGCTGCTGCTGGTGTT	61.381	18	GCaACAGTCGCAGTCTCAAG	59.776	20	170	5	174	GCTGCTGCTGCTGGTGTT	61.381	18	GTTGCaACAGTCGCAGTCTC	59.628	20	173	5	177	GCTGCTGCTGCTGGTGTT	61.381	18	CGCAGTCTCAAGCTTCATTTC	60.147	21	162	5	166
contig00208	1	p3	(TGG)5	15	1255	1269	GgTTTTGGGGGAGTATCGTT	60.053	20	CAACtTTTTCGTCtACGGCA	58.964	20	134	1174	1307	TTGGACTCGGCTCGAGTATT	59.836	20	CAACtTTTTCGTCtACGGCA	58.964	20	207	1101	1307	GgTTTTGGGGGAGTATCGTT	60.053	20	ACAACtTTTTCGTCtACGGCA	59.799	21	135	1174	1308
contig00225	1	p3	(ATA)11	33	183	215
contig00325	1	p3	(TCT)5	15	51	65	ACTATATCATGGAATCTTTTGCCT	57.394	24	taagggttgcTGCAAAATCg	61.12	20	102	1	102	TATATCATGGAATCTTTTGCCTATC	57.765	25	taagggttgcTGCAAAATCg	61.12	20	100	3	102	CTATATCATGGAATCTTTTGCCTATC	58.618	26	taagggttgcTGCAAAATCg	61.12	20	101	2	102
contig00369	1	p2	(AG)7	14	778	791	GACGCTGAAGTCTCGGAATC	59.957	20	CAAACAATCCAACCCTTCGT	59.83	20	227	725	951	GACGCTGAAGTCTCGGAATC	59.957	20	CTCTTTTCGGCAACCTCATC	59.813	20	135	725	859	GACGCTGAAGTCTCGGAATC	59.957	20	ACTCCTCTTTTCGGCAACCT	60.247	20	139	725	863
contig00419	1	p3	(AGA)5	15	106	120	TAAAGAGGTGgACGTGGAGG	60.103	20	ACACATTTaCGCCCTTCTGG	59.993	20	210	49	258	TAAAGAGGTGgACGTGGAGG	60.103	20	TCcCCAATgCAAGTAACACA	59.964	20	225	49	273	TAAAGAGGTGgACGTGGAGG	60.103	20	CTTCTGGCATTGAACCCAtT	59.933	20	197	49	245
contig00422	1	p3	(GCT)7	21	665	685	TCGGCAGGGAGGTACTCTTA	59.83	20	AAGCTGCCCCTCAGGTAGAT	60.233	20	183	638	820	TCGGCAGGGAGGTACTCTTA	59.83	20	AGCTGAAAAGACTCCAACGC	59.621	20	113	638	750	GTCATTTCTCACTGGCCTCC	59.661	20	AAGCTGCCCCTCAGGTAGAT	60.233	20	248	573	820
contig00434	1	p3	(TGT)5	15	327	341	AGTCGAAGAGGTCAACTGCC	59.455	20	CCACCTTGCAACCAGAAAAG	60.659	20	215	179	393	AGTCGAAGAGGTCAACTGCC	59.455	20	CACCTTGCAACCAGAAAAGA	58.897	20	214	179	392	AGTCGAAGAGGTCAACTGCC	59.455	20	CTTCCACCTTGCAACCAGA	59.815	19	218	179	396
contig00625	1	p6	(GAAGAT)4	24	467	490	TCCCCTTCATCTGTCCAGTC	60.048	20	GCTCATAACCTCATCATCATCATC	59.832	24	141	385	525	ATCTGGACCTCAAcTCCCCT	59.929	20	GCTCATAACCTCATCATCATCATC	59.832	24	155	371	525	GGACCTCAAcTCCCCTTCAT	60.314	20	GCTCATAACCTCATCATCATCATC	59.832	24	151	375	525
contig00625	2	p3	(TGA)5	15	502	516	TCCCCTTCATCTGTCCAGTC	60.048	20	CAGAGTTAATCTCAATGACATAAGAGC	59.005	27	166	385	550	ATCTGGACCTCAAcTCCCCT	59.929	20	CAGAGTTAATCTCAATGACATAAGAGC	59.005	27	180	371	550	TCCCCTTCATCTGTCCAGTC	60.048	20	TTATGGTCAGAGTTAATCTCAATGAC	57.887	26	173	385	557
contig00650	1	p2	(TC)6	12	91	102	TATCCCACCCTAACAAAGCG	59.953	20	TTCTGAACAGCAGGTATGCG	60.011	20	149	65	213	CCCACCCTAACAAAGCGATA	59.953	20	TTCTGAACAGCAGGTATGCG	60.011	20	146	68	213	TCTCATCCCAGTATCCCACC	59.737	20	TTCTGAACAGCAGGTATGCG	60.011	20	160	54	213
contig00650	2	p2	(TA)6	12	107	118	TATCCCACCCTAACAAAGCG	59.953	20	TTCTGAACAGCAGGTATGCG	60.011	20	149	65	213	CCCACCCTAACAAAGCGATA	59.953	20	TTCTGAACAGCAGGTATGCG	60.011	20	146	68	213	TCTCATCCCAGTATCCCACC	59.737	20	TTCTGAACAGCAGGTATGCG	60.011	20	160	54	213
contig00682	1	p2	(AT)7	14	221	234
contig00689	1	p4	(TGCC)4	16	219	234	TTTtCtCCCCAAGTCTCCCT	60.045	20	TCTCCAATGGTAAAGGCACC	59.933	20	251	50	300	tGCcAGCCATGacAATAAAA	60.073	20	TCTCCAATGGTAAAGGCACC	59.933	20	212	89	300	TtGCcAGCCATGacAATAAA	60.073	20	TCTCCAATGGTAAAGGCACC	59.933	20	213	88	300
contig00726	1	p2	(AT)11	22	127	148
contig00747	1	p2	(AG)6	12	205	216	CGGACTCATTTACTCGCTCC	59.836	20	CATGCCCAATGTCTCCTCTA	58.67	20	106	155	260	acccaaattcgtccttcaaa	59.406	20	CATGCCCAATGTCTCCTCTA	58.67	20	247	14	260	acggtacccaaattcgtcct	60.61	20	CATGCCCAATGTCTCCTCTA	58.67	20	252	9	260
contig00751	1	p2	(AG)6	12	47	58	CGCTCCATCAGATCCAGATT	60.181	20	ctTGTCACCTCCCATGCC	60.046	18	104	11	114	TACTCGCTCCATCAGATCCA	59.348	20	ctTGTCACCTCCCATGCC	60.046	18	108	7	114	TACTCGCTCCATCAGATCCA	59.348	20	CTCCCATGCCCAATGTCTC	61.457	19	100	7	106
contig00807	1	p3	(GCT)6	18	500	517	TGTTGCAGGGATCATGAAAA	60.049	20	GAACCAGGTATACGCCCAAA	59.823	20	276	344	619	TGTTGCAGGGATCATGAAAA	60.049	20	CAGGTATACGCCCAAACCAC	60.249	20	272	344	615	TGTTGCAGGGATCATGAAAA	60.049	20	ACCACCATCAGTAAAGGCCA	60.375	20	257	344	600
contig00834	1	p3	(AGA)5	15	573	587
contig00909	1	p3	(CTT)11	33	63	95	CCTGACGGAGAGAGGTACGA	60.399	20	TCTAAAtTGCCCCgAGAGAA	59.778	20	103	21	123	CCTGACGGAGAGAGGTACGA	60.399	20	GTGCTCGGCAGTGAGTGTag	59.648	20	240	21	260	CCTGACGGAGAGAGGTACGA	60.399	20	TGCTCGGCAGTGAGTGTagT	59.648	20	239	21	259
contig00917	1	p4	(GTGA)5	20	219	238	ATTTCGGTCCCTTTtCTTGG	60.291	20	AGGCGTGGCCATCTTCTCTA	62.202	20	223	39	261	GATGCTGtCCcAGTTtGTGA	59.682	20	AGGCGTGGCCATCTTCTCTA	62.202	20	182	80	261	ATTTCGGTCCCTTTtCTTGG	60.291	20	GGCGTGGCCATCTTCTCTA	61.305	19	222	39	260
contig00924	1	p2	(TC)7	14	178	191	ATGACGGTGAAACCTGGAAC	59.827	20	ACCCATTGCACTCTCAATCC	59.934	20	155	81	235	ATGACGGTGAAACCTGGAAC	59.827	20	AGGTGCTGAAGAACCCATTG	60.111	20	167	81	247	GgTGGAAGGAATACCCAACA	59.647	20	GAAGCTGATGTAGGCAAGGC	59.985	20	274	129	402
contig00951	1	p6	(TGTTTT)4	24	35	58	TtAaTTtGcGgCcTGttttc	60.075	20	AAGAATTTGCaggCCAAAGA	59.823	20	124	8	131	TtAaTTtGcGgCcTGttttc	60.075	20	CAGGaAAAGAATTTGCaggC	59.823	20	130	8	137	TtAaTTtGcGgCcTGttttc	60.075	20	GAATTTGCaggCCAAAGAGA	60.331	20	122	8	129
contig00959	1	p3	(TCA)8	24	64	87	tCGACTTGTAGTAGCCTcTtCc	57.778	22	TGGGGATCATCTTACCATTGA	60.14	21	127	39	165	GtCGACTTGTAGTAGCCTcTtCc	58.62	23	TGGGGATCATCTTACCATTGA	60.14	21	128	38	165	tCGACTTGTAGTAGCCTcTtCc	57.778	22	TTGGGGATCATCTTACCATTG	59.631	21	128	39	166
contig01147	1	p4	(AGAT)4	16	116	131	AAAaTACCAGCAGGCCAAGA	59.708	20	AGGCCTCTgAAATGGGTTTT	59.94	20	115	91	205	AAAaTACCAGCAGGCCAAGA	59.708	20	TTGTAGGCCTCTgAAATGGG	60.066	20	119	91	209	AAAaTACCAGCAGGCCAAGA	59.708	20	ATTTCTCCGAGCCTTCGTTT	60.208	20	256	91	346
contig01196	1	p3	(TTA)5	15	107	121
contig01299	1	p2	(GA)6	12	382	393	GACGCTGAAGTCTCGGAATC	59.957	20	CACTTCTCTTTTCGGCAACC	59.853	20	136	330	465	GACGCTGAAGTCTCGGAATC	59.957	20	CaAACAATCCAACCCTTCGT	59.83	20	224	330	553	GACGCTGAAGTCTCGGAATC	59.957	20	CTCTTTTCGGCAACCTCATC	59.813	20	131	330	460
contig01364	1	p2	(TA)7	14	135	148	CGATCCTTTTATCACCACCG	60.323	20	ATGTCTGCCACCCAAACATT	60.24	20	189	56	244	TCTGGTTGCTAGAGTTGCCC	60.397	20	ATGTCTGCCACCCAAACATT	60.24	20	243	2	244	TGGTTGCTAGAGTTGCCCTC	60.397	20	ATGTCTGCCACCCAAACATT	60.24	20	241	4	244
contig01403	1	p3	(ATC)6	18	1166	1183	AATCTGAGCCcCTTCCTGTT	60.074	20	CTGAGGATGAGGAGCTGGAC	59.945	20	267	990	1256	TCATCAGCAGAATCACCCAA	60.201	20	CTGAGGATGAGGAGCTGGAC	59.945	20	178	1079	1256	CTGTTGTGGCTCTGCTGCTA	60.347	20	CTGAGGATGAGGAGCTGGAC	59.945	20	252	1005	1256
contig01453	1	p3	(AGA)13	39	285	323	CAAGCTGTGCCTGCTAGAAA	59.366	20	TTCCTTGGAGTCTGGGAGAA	59.773	20	233	200	432	TtGTAGATGGAgAaGCTGCG	59.174	20	TTCCTTGGAGTCTGGGAGAA	59.773	20	253	180	432	CAAGCTGTGCCTGCTAGAAA	59.366	20	TCCTTGGAGTCTGGGAGAAG	59.375	20	232	200	431
contig01458	1	p5	(CCACC)6	30	105	134	TGGCTTGGTACTTCCACACA	60.152	20	GGAATTTGATTGAGGTTTGAGG	59.814	22	184	51	234	GCACTTGGCTTGGTACTTCC	59.74	20	GGAATTTGATTGAGGTTTGAGG	59.814	22	189	46	234	TGGCTTGGTACTTCCACACA	60.152	20	TTTGATTGAGGTTTGAGGATCA	59.546	22	180	51	230
contig01464	1	p2	(AT)6	12	205	216	GGCCTGGTGTATTCTTGTTCTT	59.526	22	CGCtTGTCATTATATCACATCTCa	59.169	24	219	127	345	GGCCTGGTGTATTCTTGTTCTT	59.526	22	ACGCtTGTCATTATATCACATCTCa	59.938	25	220	127	346	GGCCTGGTGTATTCTTGTTCT	58.187	21	CGCtTGTCATTATATCACATCTCa	59.169	24	219	127	345
contig01579	1	p2	(TC)10	20	49	68	CCTAATGCTGCAGAGACCCT	59.454	20	GcCGAAAGTATCAgCggTaA	60.23	20	114	0	113	CCTAATGCTGCAGAGACCCT	59.454	20	CAgCggTaAAAAGCAAGTGG	60.792	20	103	0	102	CCTAATGCTGCAGAGACCCT	59.454	20	TCAgCggTaAAAAGCAAGTG	59.108	20	104	0	103
contig01604	1	p4	(TCAC)8	32	274	305	GCAAAGAGACTTGACCTCCG	59.989	20	TTTCACCCCTTCCTTGtTTG	59.942	20	167	180	346	CGAGGCAAAGAGACTTGACC	59.989	20	TTTCACCCCTTCCTTGtTTG	59.942	20	171	176	346	GACAGGTGCATCAACCCTTT	59.973	20	TTTCACCCCTTCCTTGtTTG	59.942	20	209	138	346
contig01672	1	p2	(CT)8	16	549	564	ATTACTTGCGGTGGCATTTC	59.967	20	CCTTCaAgCCAACACaAACA	59.734	20	276	394	669	CGTTtGATTTCTCCCGTCAT	59.933	20	CCTTCaAgCCAACACaAACA	59.734	20	165	505	669	CCgaTTCTGGTTGAATTCGt	59.933	20	CCTTCaAgCCAACACaAACA	59.734	20	207	463	669
contig01691	1	p2	(TA)8	16	96	111	TGATCCTCcAAAaGaTtAAAGGTC	59.854	24	aGTTTGTTCTTTCTgtTTTTgGTT	57.601	24	155	1	155	TCCTCcAAAaGaTtAAAGGTCATT	59.424	24	aGTTTGTTCTTTCTgtTTTTgGTT	57.601	24	152	4	155	TGATCCTCcAAAaGaTtAAAGG	57.387	22	aGTTTGTTCTTTCTgtTTTTgGTT	57.601	24	155	1	155
contig01700	1	p2	(TC)8	16	58	73	CCTACGGGCTACATCTCCAA	60.088	20	GCTGAgATGAGAGAAAGCCG	60.24	20	212	5	216	CGGGCTACATCTCCAAAATC	59.528	20	CAGAAAGAGGGGCTGAgATG	59.943	20	219	9	227	CCTACGGGCTACATCTCCAA	60.088	20	GACAGAAAGAGGGGCTGAgA	59.53	20	225	5	229
contig01791	1	p3	(CTG)5	15	184	198	TCTATTGGAGTTGGATCGGC	60.036	20	TCGTTTAAACCTGGAAtcGc	60.074	20	164	122	285	TCTATTGGAGTTGGATCGGC	60.036	20	cGcCCTCAATAACAGCGTAT	60.117	20	147	122	268	AGCTTCACCGTTCTGTTCgt	59.914	20	TCGTTTAAACCTGGAAtcGc	60.074	20	216	70	285
contig01794	1	p3	(AGT)8	24	244	267	TCAGACCATAATTcgACGCA	60.22	20	CTACGGGCTCAGGACCATTA	60.088	20	146	146	291	TaCCAaCGTTACCAATGGGG	60.472	20	CTACGGGCTCAGGACCATTA	60.088	20	170	122	291	CCATAATTcgACGCAtgAAA	59.52	20	CTACGGGCTCAGGACCATTA	60.088	20	141	151	291
contig01795	1	p3	(AGT)8	24	9	32
contig01812	1	p5	(GGTTT)4	20	653	672	ACCGCAGCTCTGCATCTAAT	60.007	20	CAATgGTGGTGAGTGGTGAC	59.846	20	256	528	783	ACCGCAGCTCTGCATCTAAT	60.007	20	TgGTGGTGAGTGGTGACATT	59.846	20	253	528	780	ACCGCAGCTCTGCATCTAAT	60.007	20	AATgGTGGTGAGTGGTGACA	59.846	20	255	528	782
contig01888	1	p2	(AG)8	16	229	244	TCGGGgTCCATTGTTAAGAG	59.926	20	ACGCTCACaAAACCaAAAcC	60.015	20	114	161	274	TTTCGGGgTCCATTGTTAAG	59.795	20	ACGCTCACaAAACCaAAAcC	60.015	20	116	159	274	GATTTCGGGgTCCATTGTTA	59.622	20	ACGCTCACaAAACCaAAAcC	60.015	20	118	157	274
contig01889	1	p2	(AG)11	22	229	250	TCGGGGtCCATTGTTAAGAG	59.926	20	ACgCTCACaAAACCAAAAcC	60.015	20	120	161	280	TTTCGGGGtCCATTGTTAAG	59.795	20	ACgCTCACaAAACCAAAAcC	60.015	20	122	159	280	GATTTCGGGGtCCATTGTTA	59.622	20	ACgCTCACaAAACCAAAAcC	60.015	20	124	157	280
contig01890	1	p3	(CAT)5	15	553	567	GCTCAAGTGTGCCAGAATCA	59.992	20	GCTGAGTGATGAGTGAGAGGC	60.159	21	201	464	664	TGCTCAAGTGTGCCAGAATC	59.992	20	GCTGAGTGATGAGTGAGAGGC	60.159	21	202	463	664	TGCCAGAATCACAAGCAAAG	59.988	20	GCTGAGTGATGAGTGAGAGGC	60.159	21	192	473	664
contig01920	1	p2	(AG)9	18	313	330
contig01925	1	p2	(TC)6	12	1191	1202	TACAGTTCCGGTGACGACAA	60.152	20	AATTTCtccCTTCCAATCTCG	59.541	21	240	987	1226	CGGAagTATCTGTAGGCGGA	60.227	20	AATTTCtccCTTCCAATCTCG	59.541	21	127	1100	1226	CTAATTGTGACTCCTGGCCC	59.55	20	AATTTCtccCTTCCAATCTCG	59.541	21	272	955	1226
contig02011	1	p2	(GA)6	12	371	382	TGGTGGTGCTCAGTTGGTTA	60.152	20	GTGCTTCCTAGCTCTCCCCT	59.979	20	108	300	407	TGGTGGTGCTCAGTTGGTTA	60.152	20	ACCACCATCGCTCTCTGACT	59.866	20	141	300	440	AgAGACACGAAATCGGGAGA	59.803	20	ACCACCATCGCTCTCTGACT	59.866	20	104	337	440
contig02011	2	p2	(AG)7	14	410	423	GAgAGACACGAAATCGGGAG	59.803	20	TTAGCACCACCATCGCTCT	59.41	19	110	336	445	AgAGACACGAAATCGGGAGA	59.803	20	TTAGCACCACCATCGCTCT	59.41	19	109	337	445	TGGTTAAGGAGCAGAGCAGC	60.678	20	TTAGCACCACCATCGCTCT	59.41	19	132	314	445
contig02014	1	p4	(AATT)4	16	352	367	TGTTGCTGCTGATCTTGACC	59.992	20	TGCAAGAGAGAGACGTTGACA	59.76	21	151	281	431	AGCCTCTCCGAAaCCAACTT	60.247	20	TGCAAGAGAGAGACGTTGACA	59.76	21	178	254	431	CTACTACTTCCATTGCCGCC	59.73	20	TGCAAGAGAGAGACGTTGACA	59.76	21	126	306	431
contig02014	2	p2	(GA)6	12	375	386	TGTTGCTGCTGATCTTGACC	59.992	20	TGCAAGAGAGAGACGTTGACA	59.76	21	151	281	431	AGCCTCTCCGAAaCCAACTT	60.247	20	TGCAAGAGAGAGACGTTGACA	59.76	21	178	254	431	CTACTACTTCCATTGCCGCC	59.73	20	TGCAAGAGAGAGACGTTGACA	59.76	21	126	306	431
contig02120	1	p5	(TTCTC)4	20	97	116	CTAGCCGAAACAATTGGCAT	60.096	20	ttTTGGCTAGACGAACATTTG	57.968	21	101	54	154	TAGCCGAAACAATTGGCATT	60.456	20	ttTTGGCTAGACGAACATTTG	57.968	21	100	55	154	TAGCCGAAACAATTGGCATT	60.456	20	GttTTGGCTAGACGAACATTTG	58.811	22	101	55	155
contig02140	1	p3	(CAG)5	15	10	24
contig02145	1	p2	(TG)7	14	1048	1061
contig02170	1	p2	(AT)8	16	69	84
contig02187	1	c*	(TAT)7(TA)8*	34	442	475	GACCTCAGCATCACAAAGCA	59.992	20	TTTCTGGaAAACAGATCGGC	60.192	20	265	305	569	CACTTTCCCTCTCCCcaTTT	60.298	20	TTTCTGGaAAACAGATCGGC	60.192	20	154	416	569	TAAGAGCGACCTCAGCATCA	59.697	20	TTTCTGGaAAACAGATCGGC	60.192	20	272	298	569
contig02187	2	p4	(TAGA)4	16	736	751	CTGATCTGGCTGAGCTAGGG	60.111	20	aCGACCAGCAGATAACACCC	59.997	20	186	646	831	TCTGGCTGAGCTAGGGAAAC	59.574	20	aCGACCAGCAGATAACACCC	59.997	20	182	650	831	GATCTGGCTGAGCTAGGGAA	59.532	20	aCGACCAGCAGATAACACCC	59.997	20	184	648	831
contig02188	1	p2	(AT)8	16	228	243	GGTGTTTTCAAGAACAGCCA	58.749	20	GCACTTTTGGCTTTgGGTAT	59.091	20	274	14	287	GGTGTTTTCAAGAACAGCCA	58.749	20	TATGCACTTTTGGCTTTgGG	60.989	20	277	14	290	GGTGTTTTCAAGAACAGCCAC	59.63	21	GCACTTTTGGCTTTgGGTAT	59.091	20	274	14	287
contig02207	1	p3	(TCT)5	15	54	68	AGCACTTCATCcGCTTTCAT	59.843	20	GGaAGACGGTGCTGCTAAAG	60.015	20	179	27	205	GCACTTCATCcGCTTTCATT	60.221	20	GGaAGACGGTGCTGCTAAAG	60.015	20	178	28	205	AGCACTTCATCcGCTTTCAT	59.843	20	GtGGtGGTAGACGGaGGAGa	60.112	20	109	27	135
contig02242	1	p3	(CAT)5	15	647	661
contig02245	1	p2	(TA)6	12	49	60	GACAAAATGGGAGGGGAGTT	60.169	20	TCATGAACGGTCCAGATTGA	60.048	20	127	15	141	ACAAAATGGGAGGGGAGTTC	60.169	20	TCATGAACGGTCCAGATTGA	60.048	20	126	16	141	TTATCGACAAAATGGGAGGG	59.756	20	TCATGAACGGTCCAGATTGA	60.048	20	132	10	141
contig02248	1	p6	(TTTTGG)4	24	425	448	gaTCCATAGGGCAAGCAAAA	60.038	20	CGAGGGAGAGGTCATAGTCG	59.82	20	254	373	626	gaTCCATAGGGCAAGCAAAA	60.038	20	GATTCTCTgaTTTCGACGGC	59.78	20	205	373	577	gaTCCATAGGGCAAGCAAAA	60.038	20	TCAGAGACGGTACCTACGGC	60.277	20	169	373	541
contig02248	2	p3	(GTG)5	15	544	558	gaTCCATAGGGCAAGCAAAA	60.038	20	CGAGGGAGAGGTCATAGTCG	59.82	20	254	373	626	TGATACTGCTGCCTCAGTCG	60.16	20	AAATCCtTGTAGGCTGCCCT	60.096	20	167	494	660	TGATACTGCTGCCTCAGTCG	60.16	20	CGAGGGAGAGGTCATAGTCG	59.82	20	133	494	626
contig02312	1	p3	(GCC)5	15	137	151	ATCTGATAGGAGAGGCCGGT	60.059	20	GCtTCAAACCCTACGACAGC	59.882	20	164	22	185	ATCTGATAGGAGAGGCCGGT	60.059	20	CTACGACAGCAGCTTCAACG	59.805	20	154	22	175	TGATCTGATAGGAGAGGCCG	60.317	20	GCtTCAAACCCTACGACAGC	59.882	20	166	20	185
contig02381	1	p6	(ATCTCT)4	24	1	24
contig02436	1	p2	(TC)7	14	43	56	CAGCTCAATAACACCGATTACA	57.863	22	GCCTctTCACTACCACCAGC	59.874	20	233	17	249	TTTTtACAGCTCAATAACACCGA	58.862	23	GCCTctTCACTACCACCAGC	59.874	20	239	11	249	CAGCTCAATAACACCGATTACAG	58.845	23	GCCTctTCACTACCACCAGC	59.874	20	233	17	249
contig02438	1	p3	(TGC)6	18	1177	1194	CCTGAGGACAAGATTCCAGC	59.803	20	CAAATGGATGAACCCGAAAT	59.622	20	190	1054	1243	GCCACCTGAGGACAAGATTC	59.661	20	CAAATGGATGAACCCGAAAT	59.622	20	194	1050	1243	TTCCTGGAACTTGGCATTTC	60.051	20	GTTCAAATGGATGAACCCGA	60.702	20	231	1016	1246
contig02445	1	p2	(CT)11	22	254	275	TCAAAGGCTCTATGACACGAAa	59.883	22	GAgGGAGAgGAGAgGGAGAG	59.489	20	218	180	397	TCAAAGGCTCTATGACACGAAa	59.883	22	AGAgGGAGAgGAGAgGGAGA	59.489	20	219	180	398	TCAAAGGCTCTATGACACGAAa	59.883	22	GAGAgGGAGAgGAGAgGGAG	59.489	20	220	180	399
contig02458	1	p6	(CTGTGG)5	30	191	220	TCCATGGCAGTGAGGTGTAA	60.112	20	CCCaGCGAAACAAGaAAAAG	59.855	20	216	58	273	TTCCATGGCAGTGAGGTGTA	60.112	20	CCCaGCGAAACAAGaAAAAG	59.855	20	217	57	273	ATTTGCGATAGCAGTTTGGC	60.238	20	GAATTACAGCTTCCCCTcCC	59.903	20	218	78	295
contig02502	1	p2	(TG)7	14	88	101	TcAaGATCCAAGAACAAAGCA	58.488	21	cacCTTTgtCAAGCTTATCtGTG	58.961	23	124	7	130	GATCCAAGAACAAAGCATCAAA	59.205	22	cacCTTTgtCAAGCTTATCtGTG	58.961	23	120	11	130	TcAaGATCCAAGAACAAAGCA	58.488	21	tTcacCTTTgtCAAGCTTATCtG	58.575	23	126	7	132
contig02569	1	p3	(GCA)5	15	327	341	GGTGCAATACATTTGGGGTC	60.059	20	GCACAACGCATCACTAGACG	60.481	20	246	120	365	GTGCAATACATTTGGGGTCC	60.059	20	GCACAACGCATCACTAGACG	60.481	20	245	121	365	GGTGCAATACATTTGGGGTC	60.059	20	CACAACGCATCACTAGACGC	60.481	20	245	120	364
contig02589	1	p3	(GGA)7	21	98	118
contig02589	2	p4	(TATG)4	16	155	170
contig02634	1	p4	(TTTA)4	16	310	325	gCTTTTGTGaaCaCACgCAG	60.494	20	TATCCATTTCCTTGcTTGCC	60.038	20	173	270	442	GGGTCAGGATTCAGCAAAAG	59.67	20	CGAGCTTTTAAGCCCAAAGA	59.603	20	270	82	351	gCTTTTGTGaaCaCACgCAG	60.494	20	GACTGCATAAAACCCtTGCC	59.574	20	148	270	417
contig02660	1	p2	(TC)6	12	17	28
contig02702	1	p2	(CT)6	12	395	406	TTGCTATGGCcAGAGGACTT	59.836	20	GCtACCACAGtTcTTCaATCAAA	58.439	23	180	267	446	TGGGAAAGAAcaggAGAGGA	59.773	20	GCtACCACAGtTcTTCaATCAAA	58.439	23	205	242	446	TTGCTATGGCcAGAGGACTT	59.836	20	aAAGCtACCACAGtTcTTCaATCA	59.369	24	183	267	449
contig02710	1	p3	(TTC)6	18	338	355	GCCAGGTAAGGCTATGGTGA	60.096	20	CACAAGCTCaTcCTGGACAA	59.831	20	186	264	449	GCCAGGTAAGGCTATGGTGA	60.096	20	GGTCGAGTTTGTTAATGGCG	60.502	20	133	264	396	TACGGAAAATGGTGACAaCg	59.439	20	CACAAGCTCaTcCTGGACAA	59.831	20	267	183	449
contig02710	2	p2	(CT)6	12	530	541	TTGTCCAGgAtGAGCTTGTG	59.831	20	ggTgGGAAGTgAAcCtTTGA	59.943	20	156	430	585	TCGGCATTATTGTCCAGgAt	60.296	20	ggTgGGAAGTgAAcCtTTGA	59.943	20	165	421	585	TGTCCAGgAtGAGCTTGTGA	60.402	20	ggTgGGAAGTgAAcCtTTGA	59.943	20	155	431	585
contig02712	1	p2	(GA)7	14	1185	1198
contig02821	1	p3	(GCA)6	18	146	163
contig02845	1	p3	(CTT)20	60	223	282	TCAATGGCCATCAAAGAaCA	60.049	20	AGGCATCATCCACTCCGAT	60.455	19	122	193	314	GGCCATCAAAGAaCACCATT	59.797	20	AGGCATCATCCACTCCGAT	60.455	19	117	198	314	AATGGCCATCAAAGAaCACC	59.797	20	AGGCATCATCCACTCCGAT	60.455	19	120	195	314
contig02852	1	p2	(AT)8	16	7	22
contig02874	1	p4	(CTAG)4	16	116	131	TGGagTtGCACAAGACAAGAA	59.475	21	TTTTGTGGAGATTAAGCGGG	60.067	20	156	28	183	TGGagTtGCACAAGACAAGAA	59.475	21	TTTGTGGAGATTAAGCGGGT	59.569	20	155	28	182	TGGagTtGCACAAGACAAGAA	59.475	21	TTTTaTGCAAATGGATGGGG	60.508	20	213	28	240
contig02938	1	p2	(AG)6	12	263	274	TGTACTGACAAACGTCCCCA	60.001	20	GtGCAGAGAGCTTCGGTTTC	60.142	20	167	172	338	ACTGACAAACGTCCCCAAAG	60.005	20	GtGCAGAGAGCTTCGGTTTC	60.142	20	164	175	338	TGTACTGACAAACGTCCCCA	60.001	20	GGTTTCCTTCGAACTTGCAG	59.853	20	153	172	324
contig02946	1	p3	(ATT)11	33	316	348
contig02984	1	p4	(ATAC)5	20	332	351	TGGCAACTCCACCTCCTACT	59.721	20	ACTGGCAGCGCTCTTCTTT	60.292	19	274	186	459	TGGCAACTCCACCTCCTACT	59.721	20	CAtTTTGCAGGCAACATACA	58.201	20	239	186	424	GAGCCAAGTaTGGCAACTCC	59.7	20	CAtTTTGCAGGCAACATACA	58.201	20	249	176	424
contig02985	1	p2	(TA)11	22	154	175	ATTGTCCGACTAGACCGTCG	60.134	20	ATcGCCTTATCCgAAGACCT	60.06	20	238	11	248	CCGTCGGGATGATAGAATTG	60.288	20	ATcGCCTTATCCgAAGACCT	60.06	20	224	25	248	ATTGTCCGACTAGACCGTCG	60.134	20	CCTGAACCATTGatTACCGC	60.331	20	270	11	280
contig03182	1	p2	(TA)8	16	129	144
contig03188	1	p3	(TAT)5	15	45	59
contig03215	1	p2	(TA)6	12	221	232
contig03290	1	p2	(TA)6	12	51	62	AGGATGAGCATTTGAGTGCC	60.226	20	CCCGTAAGTCATGACGGTTT	59.853	20	263	20	282	AGGATGAGCATTTGAGTGCC	60.226	20	CCCGTAAGTCATGACGGTTTA	59.869	21	263	20	282	CATTTGAGTGCCCAGCAAGT	61.236	20	CCCGTAAGTCATGACGGTTT	59.853	20	255	28	282
contig03308	1	p2	(TA)7	14	31	44
contig03405	1	p2	(TC)6	12	93	104	TTCCTTTGATTCCTCCTCCA	59.6	20	GGATTATATCACAATAGGCAGGTT	57.627	24	132	69	200	TTCCTTTGATTCCTCCTCCA	59.6	20	AGGATTATATCACAATAGGCAGGTT	58.508	25	133	69	201	TTCCTTTGATTCCTCCTCCA	59.6	20	AGGATTATATCACAATAGGCAGGT	57.289	24	133	69	201
contig03405	2	p2	(TA)6	12	136	147	TTCCTTTGATTCCTCCTCCA	59.6	20	GGATTATATCACAATAGGCAGGTT	57.627	24	132	69	200	TTCCTTTGATTCCTCCTCCA	59.6	20	AGGATTATATCACAATAGGCAGGTT	58.508	25	133	69	201	TTCCTTTGATTCCTCCTCCA	59.6	20	AGGATTATATCACAATAGGCAGGT	57.289	24	133	69	201
contig03528	1	p2	(AC)7	14	108	121	AGGCcTgCACTACTtCcAAA	59.875	20	GaCTTGaTTATGCgGAgGGA	60.036	20	144	69	212	GAGGCcTgCACTACTtCcAA	60.397	20	GaCTTGaTTATGCgGAgGGA	60.036	20	145	68	212	AGGCcTgCACTACTtCcAAA	59.875	20	CTTGaTTATGCgGAgGGAAG	59.662	20	142	69	210
contig03599	1	p3	(TGA)9	27	31	57	TGCTTGCGAATgaCTAACAAA	59.5	21	GTCAGGGcTTACagCTCAgG	60.012	20	221	2	222	TGCTTGCGAATgaCTAACAAA	59.5	21	AGGTCAGGGcTTACagCTCA	60.012	20	223	2	224	TTGCTTGCGAATgaCTAACAA	59.5	21	GTCAGGGcTTACagCTCAgG	60.012	20	222	1	222
contig03618	1	p3	(AAT)6	18	184	201	CAGGCTGGACTAATTAAGCAAAA	59.809	23	TTGGTTTGATTTGGGCTCTC	60.051	20	232	127	358	CAGGCTGGACTAATTAAGCAAAA	59.809	23	CTGGCCTTGAAGAGGATGAG	59.943	20	196	127	322	CAGGCTGGACTAATTAAGCAAAA	59.809	23	CTCTGGCCTTGAAGAGGATG	59.943	20	198	127	324
contig03645	1	p2	(TA)6	12	118	129	CCATCTAAAAGTACCAAAGTTCTTCA	59.223	26	TGATGCAAAGTCATCTgGGa	60.201	20	219	76	294	CCATCTAAAAGTACCAAAGTTCTTCA	59.223	26	TGACATGTGGGCAAAGACtc	59.682	20	267	76	342	CCATCTAAAAGTACCAAAGTTCTTCA	59.223	26	CTTTTGGCAATGGAAAGTGG	60.472	20	195	76	270
contig03951	1	p4	(AGAA)4	16	24	39
contig04014	1	p3	(TCT)5	15	12	26
contig04014	2	p3	(TCT)5	15	30	44	AGATCGAGATCTTCTTCTTCTTCTT	57.646	25	AGATGAGAATGGATCCCACG	59.886	20	142	2	143	AGATCGAGATCTTCTTCTTCTTCTT	57.646	25	TCCCACGATGCCTAGAGTTT	59.694	20	129	2	130	AGATCGAGATCTTCTTCTTCTTCTT	57.646	25	CCCACGATGCCTAGAGTTTC	59.694	20	128	2	129
contig04070	1	p2	(TC)9	18	146	163	TGAAGATTGGCTACGGAAGG	60.206	20	GGGGGaAAATAAAAgaAgGAAA	59.685	22	102	89	190	GCTGAAGATTGGCTACGGAA	60.352	20	GGGGGaAAATAAAAgaAgGAAA	59.685	22	104	87	190	TGAAGATTGGCTACGGAAGG	60.206	20	GGGGGaAAATAAAAgaAgGAA	58.485	21	102	89	190
contig04075	1	p2	(TC)6	12	10	21
contig04128	1	p3	(TCT)5	15	264	278	aCATTGTGAACTCGAAGGGG	59.966	20	TCACACTTTCGCTCACTGCT	59.776	20	218	158	375	aCATTGTGAACTCGAAGGGG	59.966	20	CTCACACTTTCGCTCACTGC	59.776	20	219	158	376	AAGCAATCTTGATTCCACGG	60.074	20	TCACACTTTCGCTCACTGCT	59.776	20	144	232	375
contig04140	1	p2	(AG)9	18	17	34
contig04161	1	p2	(GT)7	14	290	303	TTCTTGTTtCCTGGgTCTGG	60.081	20	CATGGCAGTACTTGTCCCCT	59.989	20	197	156	352	TTCTTGTTtCCTGGgTCTGG	60.081	20	AAAGACCCTTGTTTGCATGG	59.971	20	212	156	367	gTCTGGCTCAGAaTGGGAAG	59.803	20	CATGGCAGTACTTGTCCCCT	59.989	20	183	170	352
contig04360	1	p2	(GA)6	12	482	493	AGTCCGACAGTAAAAGCCGA	59.875	20	TAGGCACAGTGGGAGGAAAT	59.55	20	184	376	559	CGAGTCCGACAGTAAAAGCC	59.875	20	TAGGCACAGTGGGAGGAAAT	59.55	20	186	374	559	GAGTCCGACAGTAAAAGCCG	59.875	20	TAGGCACAGTGGGAGGAAAT	59.55	20	185	375	559
contig04376	1	p3	(CAT)5	15	128	142	GTTGCTCAAGTGTGCCAGAA	60.032	20	ATTCGCACTTGTGATTCAGC	58.879	20	230	36	265	TTCAGTTGCTCAAGTGTGCC	60.032	20	ATTCGCACTTGTGATTCAGC	58.879	20	234	32	265	GCTCAAGTGTGCCAGAATCA	59.992	20	GCTGAGTGATGAGTGAGAGGC	60.159	21	209	39	247
contig04379	1	p2	(AT)6	12	104	115	GAATGAAAGCAATGCcGTTt	60.081	20	TCCAAAGTGGATTTGTTGCC	60.874	20	223	4	226	GAATGAAAGCAATGCcGTTt	60.081	20	GTTGCCTCATGATTCAcCTG	59.09	20	209	4	212	TGCcGTTtCAACACATTACAa	60.022	21	CCAAAGTGGATTTGTTGCCT	59.971	20	210	16	225
contig04422	1	p2	(CT)6	12	149	160	GGAAAGCAAAGATCCATCCA	60.014	20	GGAGAACAAACGTGAAAGGC	59.717	20	175	10	184	GGAAAGCAAAGATCCATCCA	60.014	20	TGCAGGAGAACAAACGTGAA	60.427	20	179	10	188	GGAAAGCAAAGATCCATCCA	60.014	20	TTGCAGGAGAACAAACGTGA	60.427	20	180	10	189
contig04606	1	p3	(TTC)5	15	39	53	TGAGGTAAAGTAAAATAAAAGACCAAA	58.088	27	AATTCTTTCCCTGCTTTCCC	59.532	20	128	5	132	TTGAGGTAAAGTAAAATAAAAGACCAA	58.088	27	AATTCTTTCCCTGCTTTCCC	59.532	20	129	4	132	TTTGAGGTAAAGTAAAATAAAAGACCA	58.088	27	AATTCTTTCCCTGCTTTCCC	59.532	20	130	3	132
contig04700	1	p3	(GCA)8	24	108	131
contig04749	1	p2	(CA)6	12	16	27
contig04842	1	p3	(AAT)5	15	104	118
contig05071	1	p3	(GAT)7	21	194	214	CATATACAAGAATGGCGGGG	60.167	20	CCCtCAtCCACCtTCTCAAC	59.505	20	278	47	324	CATATACAAGAATGGCGGGG	60.167	20	ACCCtCAtCCACCtTCTCAA	59.505	20	279	47	325	CATATACAAGAATGGCGGGG	60.167	20	AACCCtCAtCCACCtTCTCA	59.505	20	280	47	326
contig05074	1	p4	(AACA)4	16	102	117	ATcAcGCcAaGCTGCtAaGT	60.044	20	CtTcgtacaAGGACCCCTCa	60.103	20	131	30	160	ATcAcGCcAaGCTGCtAaGT	60.044	20	tTcgtacaAGGACCCCTCaG	60.103	20	130	30	159	ATcAcGCcAaGCTGCtAaGT	60.044	20	GAACTCtTcAAGCCCAGCAG	60.134	20	172	30	201
contig05150	1	p3	(TAG)10	30	19	48
contig05178	1	p4	(TACA)4	16	198	213
contig05179	1	p2	(TC)11	22	8	29
contig05363	1	p2	(TC)29	58	245	302
contig05410	1	p5	(TAGTT)4	20	243	262	TTTGGTTTGCACCTTAACCC	59.839	20	CTGTCGATGGAAAACCAGAA	58.695	20	125	204	328	GTTTGCACCTTAACCCCcTt	60.221	20	CTGTCGATGGAAAACCAGAA	58.695	20	121	208	328	CCTTAACCCCcTtCCTTTCA	60.284	20	CTGTCGATGGAAAACCAGAA	58.695	20	114	215	328
contig05417	1	p3	(TGC)8	24	1	24
contig05467	1	p2	(GA)7	14	504	517	GGCCACTCCATTAGTTGCAT	59.962	20	AACACTcCTGCCTCACCATC	60.12	20	263	307	569	TGGTTAAGGAGCAGTGGGAG	60.246	20	AACACTcCTGCCTCACCATC	60.12	20	117	453	569	CTCCGTCTATTATGGCCTGC	59.691	20	AACACTcCTGCCTCACCATC	60.12	20	223	347	569
contig05595	1	p2	(AG)6	12	93	104	AAACCCATACACACCCCTCA	60.088	20	TTCTCCTCCTTGCGTCCTAA	59.948	20	111	54	164	ATACACACCCCTCACCAAGC	59.851	20	TTCTCCTCCTTGCGTCCTAA	59.948	20	105	60	164	AAACCCATACACACCCCTCA	60.088	20	TTCTTCTTCTCCTCCTTGCG	59.688	20	117	54	170
contig05606	1	p2	(AG)6	12	270	281	GGTTAAGGAGCATAGCAGCG	60.003	20	TCGTAACCATCTCAGCACCA	60.263	20	130	177	306	GTTAAGGAGCATAGCAGCGG	60.003	20	TCGTAACCATCTCAGCACCA	60.263	20	129	178	306	GCGCTTGAAAACCTAGCAAC	60.025	20	TCGTAACCATCTCAGCACCA	60.263	20	228	79	306
contig05626	1	p3	(CTT)5	15	280	294	TTAAATCCGTGACTGAGGGG	59.926	20	CGCTTGGTAGAACGAGTGGT	60.312	20	126	199	324	AAGAACTTGCAAATCGTGGG	60.11	20	CGCTTGGTAGAACGAGTGGT	60.312	20	171	154	324	TTGTATGGAAACTCGGAGCC	60.074	20	ATTGGCTGCAGCAGAGAGAC	60.71	20	121	229	349
contig05692	1	p2	(TC)11	22	440	461
contig05694	1	p2	(CT)6	12	61	72	TTGAAGTAGAACACCATCGaTCTC	59.658	24	TTGTCGTTTGCtTAACAGCG	60.052	20	167	33	199	TTGAAGTAGAACACCATCGaTCTC	59.658	24	TGGTGGTGCTCtGTTGGTTA	60.152	20	146	33	178	TGAAGTAGAACACCATCGaTCTC	58.332	23	TTGTCGTTTGCtTAACAGCG	60.052	20	166	34	199
contig05727	1	p2	(AG)7	14	138	151	tGGTAATCCATTGCATAAGTGAA	59.376	23	tcgatccaataccagcatca	60.033	20	139	41	179	TtGGTAATCCATTGCATAAGTGA	59.376	23	tcgatccaataccagcatca	60.033	20	140	40	179	tGGTAATCCATTGCATAAGTGAA	59.376	23	ggtcgatccaataccagcat	59.78	20	141	41	181
contig05874	1	p3	(GCA)6	18	1	18
contig06023	1	p2	(GA)6	12	92	103	AGCGATGGTGGTTCTGAGTT	59.727	20	GTGCTTCCTAGCTCTCCCCT	59.979	20	113	16	128	TAACAGCGATGGTGGTTCTG	59.716	20	GTGCTTCCTAGCTCTCCCCT	59.979	20	117	12	128	TGTCGTTTGCTAACAGCGAT	59.493	20	GTGCTTCCTAGCTCTCCCCT	59.979	20	127	2	128
contig06023	2	p2	(AG)6	12	131	142
contig06041	1	p2	(CA)6	12	114	125	CcATCcTTcTGTtCTTTGTCC	58.632	21	TGATCCTAATGCCGAGACCT	59.653	20	144	27	170	TCcATCcTTcTGTtCTTTGTCC	60.476	22	TGATCCTAATGCCGAGACCT	59.653	20	145	26	170	CcATCcTTcTGTtCTTTGTCC	58.632	21	GTGATCCTAATGCCGAGACC	59.513	20	145	27	171
contig06097	1	p3	(GCA)5	15	41	55	TTGAGATCAAtCAAACAGGTCTC	58.306	23	ACGGATCTGAAGGACAATGG	59.927	20	264	0	263	TTGAGATCAAtCAAACAGGTCTCT	59.282	24	ACGGATCTGAAGGACAATGG	59.927	20	264	0	263	TTGAGATCAAtCAAACAGGTCTC	58.306	23	AGGTGACACGGATCTGAAGG	60.112	20	271	0	270
contig06097	2	p2	(AT)11	22	107	128	CAGCAGCAGCAAATCCCTAT	60.374	20	ACGGATCTGAAGGACAATGG	59.927	20	220	44	263	CAGCAGCAGCAAATCCCTAT	60.374	20	AGGTGACACGGATCTGAAGG	60.112	20	227	44	270	CAGCAGCAGCAAATCCCTAT	60.374	20	CTGAAGGACAATGGGTTGGT	59.82	20	214	44	257
contig06172	1	p2	(GA)6	12	32	43
contig06204	1	p3	(AAG)5	15	125	139
contig06227	1	p3	(TAA)5	15	134	148
contig06244	1	p3	(CTT)5	15	394	408	AaGGAAACTTGCCTGATTCG	59.312	20	CATGAGGGAGAAGAGGAGGA	59.329	20	145	309	453	GGAAACTTGCCTGATTCGTT	59.174	20	CATGAGGGAGAAGAGGAGGA	59.329	20	143	311	453	AaGGAAACTTGCCTGATTCG	59.312	20	TGAGGGAGAAGAGGAGGAGA	59.049	20	143	309	451
contig06273	1	p4	(CTGC)4	16	115	130	tttCCATTCAGCCaCAATCA	60.049	20	ATGTGAAAGGAAgaaAGCCG	59.312	20	151	69	219	tttCCATTCAGCCaCAATCA	60.049	20	AAAGGAAgaaAGCCGGGaT	60.025	19	146	69	214	CAttttCCATTCAGCCaCAA	59.518	20	ATGTGAAAGGAAgaaAGCCG	59.312	20	154	66	219
contig06294	1	p4	(TTGA)4	16	138	153
contig06307	1	p2	(CT)6	12	305	316	GACTTGCAAATCAcGCATTG	60.265	20	GCAGTGGGTCTGGAAAAAGA	60.232	20	255	88	342	GACTTGCAAATCAcGCATTG	60.265	20	GAGCAGTGGGTCTGGAAAAA	60.232	20	257	88	344	GACTTGCAAATCAcGCATTG	60.265	20	CTAGGAGCAGTGGGTCTGGA	60.399	20	261	88	348
contig06342	1	p2	(AC)7	14	203	216	GTAGTGGAGCAGCGTgTtGA	60.056	20	CCAAGTCAGTACCGAAATACCA	59.017	22	152	111	262	CATGTAGTGGAGCAGCGTgT	59.929	20	CCAAGTCAGTACCGAAATACCA	59.017	22	155	108	262	CgAGAGGAAGCTCCAAACAG	60.126	20	CCAAGTCAGTACCGAAATACCA	59.017	22	176	87	262
contig06353	1	p4	(TCTA)4	16	1	16
contig06354	1	p3	(TTC)5	15	289	303	TTGTATGGAAACTCGGAGCC	60.074	20	GAGCAGAACCAGAGGATTCG	59.95	20	221	237	457	TTGTATGGAAACTCGGAGCC	60.074	20	ACCAGAGGATTCGTCCATTG	59.927	20	214	237	450	TTGTATGGAAACTCGGAGCC	60.074	20	AATTAACAGGGGCAGCAGTG	60.132	20	164	237	400
contig06492	1	p2	(AG)6	12	148	159	GGCTGAAGTCTCAGAATCCG	59.95	20	ACtTTCTTCTCTCCCTCGCC	59.957	20	106	103	208	GGCAGAGGTACACTTTTCCG	59.734	20	ACtTTCTTCTCTCCCTCGCC	59.957	20	154	55	208	AAGAACCGACTGCTCTCGTC	59.604	20	ACtTTCTTCTCTCCCTCGCC	59.957	20	185	24	208
contig06536	1	p2	(TA)10	20	69	88
contig06550	1	p2	(GA)6	12	268	279	aCCCAATGCTCCGTATCAAG	59.955	20	gaTACAAACCAATACGACCCC	58.175	21	175	129	303	CAAAaCCCAATGCTCCGTAT	59.823	20	gaTACAAACCAATACGACCCC	58.175	21	179	125	303	AaCCCAATGCTCCGTATCAA	60.331	20	gaTACAAACCAATACGACCCC	58.175	21	176	128	303
contig06581	1	p2	(AG)6	12	544	555	TCAGAGCGTTCTTCAAGGGT	59.989	20	ATTTGGGGaGGACAAAAAGC	60.299	20	214	425	638	AGAGCGTTCTTCAAGGGTGA	59.989	20	ATTTGGGGaGGACAAAAAGC	60.299	20	212	427	638	TCAGAGCGTTCTTCAAGGGT	59.989	20	GGGGaGGACAAAAAGCTCaT	60.443	20	210	425	634
contig06645	1	p2	(GA)15	30	134	163
contig06725	1	p2	(CT)6	12	216	227	AAACCCTAGAATGGCTGCCT	60.096	20	CTTCTTCCATGGCTGAAACC	59.67	20	260	170	429	AAACCCTAGAATGGCTGCCT	60.096	20	TAAGGCCTATCGGACCAAAA	59.542	20	104	170	273	AAACCCTAGAATGGCTGCCT	60.096	20	GCAGAGAGAGCGGGAGTAAG	59.333	20	120	170	289
contig06799	1	p4	(AAAC)4	16	196	211	GTAATGGCGCTCGAACAAAT	60.103	20	TTGATCTGTGTTTTAGGCTTGG	59.267	22	163	81	243	GTAATGGCGCTCGAACAAAT	60.103	20	TTGATCTGTGTTTTAGGCTTGGT	60.048	23	163	81	243	GTAATGGCGCTCGAACAAAT	60.103	20	TGATCTGTGTTTTAGGCTTGG	57.893	21	162	81	242
contig06824	1	p3	(TTC)5	15	717	731	TgcccACAAGAACTTCCTTC	60.232	20	TGGATATGAGCTGGGaAAgAG	59.278	21	278	479	756	TtCCTTGTTTTCAGCATCCA	59.247	20	TTGGATATGAGCTGGGaAAgA	59.654	21	254	504	757	TgcccACAAGAACTTCCTTC	60.232	20	CTTGGATATGAGCTGGGaAAg	58.798	21	280	479	758
contig06883	1	p2	(TC)8	16	226	241	GTTGATGACAGGATGCCCTT	59.934	20	aTcCCaCAAATCCAAACACC	59.508	20	222	44	265	aCcATGCACCAGTTCCATTT	60.24	20	aTcCCaCAAATCCAAACACC	59.508	20	173	93	265	CCCAACTTTCAATTtGTCCG	60.336	20	aTcCCaCAAATCCAAACACC	59.508	20	264	2	265
contig06920	1	p2	(GA)8	16	93	108	AATCGGGAGAGCTAGGAAGC	59.947	20	TAACCATCTCAGCACCACCA	60.112	20	117	69	185	TGGTGGTGCTGAGTTGGTTA	60.152	20	GTGCTTCCTAGCTCTCCCCT	59.979	20	110	24	133	AATCGGGAGAGCTAGGAAGC	59.947	20	TCGTAACCATCTCAGCACCA	60.263	20	120	69	188
contig06920	2	p2	(AG)10	20	136	155	AATCGGGAGAGCTAGGAAGC	59.947	20	TAACCATCTCAGCACCACCA	60.112	20	117	69	185	AATCGGGAGAGCTAGGAAGC	59.947	20	TCGTAACCATCTCAGCACCA	60.263	20	120	69	188	CCGCGaGAGAGAGAGAGAga	60.112	20	TCGTAACCATCTCAGCACCA	60.263	20	101	88	188
contig06999	1	p2	(AC)11	22	157	178	TCGTTGTCGAAcGGACTGTA	60.301	20	TTCTCtTTTCGCCCtTTTGA	59.931	20	161	111	271	CGTTGTCGAAcGGACTGTAA	59.758	20	tTTCTCtTTTCGCCCtTTTG	59.447	20	161	112	272	TCGTTGTCGAAcGGACTGTA	60.301	20	tTTCTCtTTTCGCCCtTTTG	59.447	20	162	111	272
contig07011	1	p3	(GCT)5	15	127	141	AATGTGGTCACAGCAACCAG	59.597	20	TCAGGCAACtgTCAATGACTT	58.357	21	184	21	204	GGTCACAGCAACCAGTTgAG	59.31	20	TCAGGCAACtgTCAATGACTT	58.357	21	179	26	204	AATGTGGTCACAGCAACCAG	59.597	20	GGCAACtgTCAATGACTTagGC	61.044	22	181	21	201
contig07042	1	p3	(GAA)5	15	314	328	GGCCAGGAAaGAAAACAAGA	59.288	20	aGCaAAACtGGTTGGTCTgG	60.149	20	278	238	515	GGCCAGGAAaGAAAACAAGAA	60.579	21	aGCaAAACtGGTTGGTCTgG	60.149	20	278	238	515	GGCCAGGAAaGAAAACAAGA	59.288	20	GCaAAACtGGTTGGTCTgGa	61.075	20	277	238	514
contig07069	1	p2	(TC)7	14	61	74	CTTTCTTCTCTCCcTTGCCA	59.545	20	CCGGAGACGGTAGAGGTACA	60.126	20	169	12	180	CTTTCTTCTCTCCcTTGCCA	59.545	20	CTCCGAATCCGAGGTGACTA	60.21	20	104	12	115	CTTTCTTCTCTCCcTTGCCA	59.545	20	TAGCTCCGGAGACGGTAGAG	59.592	20	174	12	185
contig07116	1	p3	(GCG)6	18	295	312	TACCAATCCCCTACGCTCTG	60.088	20	AAAGCCTTGTTGCATACGCT	59.911	20	240	175	414	TACCAATCCCCTACGCTCTG	60.088	20	CTTGTTGCATACGCTGCATT	59.902	20	235	175	409	CCACCAACGGAAGAGGAGTA	60.103	20	AAAGCCTTGTTGCATACGCT	59.911	20	170	245	414
contig07140	1	p3	(CTT)6	18	356	373	GTTCTCTCGCATCAGCTTCC	60.104	20	TAAAGTGCCGGTCATCATCA	60.073	20	233	296	528	TACGAAGAAAGGGAACACCG	60.103	20	CTGCTACTGTGATGACCCGA	59.855	20	263	144	406	GTTCTCTCGCATCAGCTTCC	60.104	20	CTGCTACTGTGATGACCCGA	59.855	20	111	296	406
contig07183	1	p2	(CA)7	14	37	50	CTCAAGGCACCAAAATCAGC	60.776	20	AtTcTTTCCCCCTTGCACtT	59.94	20	197	4	200	GCACCAAAATCAGCCCATtA	60.837	20	AtTcTTTCCCCCTTGCACtT	59.94	20	191	10	200	CTCAAGGCACCAAAATCAGC	60.776	20	TcTTTCCCCCTTGCACtTTA	59.679	20	195	4	198
contig07206	1	p3	(AAT)5	15	31	45
contig07206	2	p2	(TC)10	20	98	117	CAAACACTCCTCATGTTACATAATTT	57.774	26	GGGTTGGAGAGCAACAGAGA	60.386	20	192	48	239	ACAAACACTCCTCATGTTACATAATTT	58.514	27	GGGTTGGAGAGCAACAGAGA	60.386	20	193	47	239	CAAACACTCCTCATGTTACATAATTT	57.774	26	GAGCAAGATAGTGCCAAGCA	59.178	20	222	48	269
contig07206	3	p2	(GA)7	14	173	186	CTCCAAATTGAGCGTCATCA	59.799	20	GGGTTGGAGAGCAACAGAGA	60.386	20	115	125	239	CTCCAAATTGAGCGTCATCA	59.799	20	GAGCAAGATAGTGCCAAGCA	59.178	20	145	125	269	TCCAAATTGAGCGTCATCAT	59.079	20	GGGTTGGAGAGCAACAGAGA	60.386	20	114	126	239
contig07226	1	p4	(AAAC)4	16	82	97	CGAATCATCGACAAAGTTTCA	58.759	21	TTGTCTTTGATCTGTGTTTTAGGC	59.708	24	120	16	135	CGAATCATCGACAAAGTTTCAC	59.615	22	TTGTCTTTGATCTGTGTTTTAGGC	59.708	24	120	16	135	CGAATCATCGACAAAGTTTCA	58.759	21	TGTCTTTGATCTGTGTTTTAGGC	58.439	23	119	16	134
contig07304	1	p2	(AT)7	14	142	155	ATAGCACCCATCTCTCCCCT	59.919	20	TAGAGAGGAGGAGCAACCCA	59.943	20	156	49	204	CTCCCCTTTCGAATTTTTCC	59.882	20	TAGAGAGGAGGAGCAACCCA	59.943	20	143	62	204	ATAGCACCCATCTCTCCCCT	59.919	20	AGAGAGGAGGAGCAACCCAT	60.216	20	155	49	203
contig07346	1	p3	(TTA)24	72	2	73
contig07355	1	p2	(AG)9	18	63	80	CGTGCTcTTCTTtGtCTGGA	59.161	20	GGGGTTTCGtTGGAtTTgTA	59.662	20	120	13	132	ACGTGCTcTTCTTtGtCTGGA	60.043	21	GGGGTTTCGtTGGAtTTgTA	59.662	20	121	12	132	AACGTGCTcTTCTTtGtCTGG	59.529	21	GGGGTTTCGtTGGAtTTgTA	59.662	20	122	11	132
contig07361	1	p5	(TTAGC)4	20	29	48
contig07403	1	p2	(AG)6	12	385	396	TtGTTTGACAAGGTAGGCCa	59.17	20	CCAAATGAAGGGCTCaAGAT	59.126	20	148	277	424	TtGTTTGACAAGGTAGGCCa	59.17	20	TGAAGGGCTCaAGATTTCCT	58.861	20	143	277	419	TGGCTtGTTTGACAAGGTAGG	60.154	21	CCAAATGAAGGGCTCaAGAT	59.126	20	152	273	424
contig07437	1	p4	(ATCT)4	16	723	738	GGTACaGGATCGTGgAGGAC	59.384	20	TGTaAGAATAAtGcCAcCTCAGA	58.776	23	207	593	799	GTACaGGATCGTGgAGGACC	59.384	20	TGTaAGAATAAtGcCAcCTCAGA	58.776	23	206	594	799	GGTACaGGATCGTGgAGGAC	59.384	20	CTGTaAGAATAAtGcCAcCTCAGA	59.687	24	208	593	800
contig07466	1	p4	(CATA)4	16	193	208
contig07481	1	p4	(CCAA)4	16	530	545	ACAATCGACCTCACACACCA	60.005	20	AGTACTCCCTCCCTCCAGCA	61.18	20	158	432	589	ACAATCGACCTCACACACCA	60.005	20	GTACTCCCTCCCTCCAGCA	60.207	19	157	432	588	GAATTCTGCCAATCACAGCA	59.805	20	AGTACTCCCTCCCTCCAGCA	61.18	20	219	371	589
contig07486	1	p3	(TTC)5	15	39	53	AAAGTAAAACAAAAGACCAAACACC	59.02	25	CAGCAtTTTTaGGCGAgGAC	59.845	20	256	11	266	AAAGTAAAACAAAAGACCAAACACC	59.02	25	GCAtTTTTaGGCGAgGACTG	59.845	20	254	11	264	AAAGTAAAACAAAAGACCAAACACC	59.02	25	TGAGACCCAGAAGACGTTCC	60.238	20	224	11	234
contig07522	1	p2	(CA)8	16	104	119	GAGGCCTCACACTACTTTCAA	57.065	21	TTTGATTATGCGGAgGGAAG	60.031	20	143	64	206	GAGGCCTCACACTACTTTCAAAT	58.84	23	TTTGATTATGCGGAgGGAAG	60.031	20	143	64	206	GAGGCCTCACACTACTTTCAA	57.065	21	CCATGTTGCCACAGTTACCA	60.427	20	102	64	165
contig07596	1	p3	(CCA)5	15	110	124	CTCATTGGTCTCTCCCCAAA	60.042	20	CATCAAGTCCATTCGGAGGT	59.927	20	127	28	154	CTCATTGGTCTCTCCCCAAA	60.042	20	AGAAGGGCTAAAAGGCCAAG	59.85	20	267	28	294	CTCATTGGTCTCTCCCCAAA	60.042	20	AAGAAGGGCTAAAAGGCCAA	60.197	20	268	28	295
contig07596	2	p3	(TCT)5	15	507	521	GCCATTTCATGGCAAGTTTT	59.945	20	GACCCCAAAGAACAAAACCA	59.807	20	184	413	596	GGATTCTTATCTGGGTGCCA	59.894	20	GACCCCAAAGAACAAAACCA	59.807	20	200	397	596	TGGGATTCTTATCTGGGTGC	59.894	20	TTCGACCCCAAAGAACAAAA	60.452	20	205	395	599
contig07598	1	p3	(TCT)5	15	495	509	TGGGATTCTTATCTGGGTGC	59.894	20	TTCGACCCCAAAGAACaAAA	60.452	20	206	383	588	GGATTCTTATCTGGGTGCCA	59.894	20	TTCGACCCCAAAGAACaAAA	60.452	20	204	385	588	GCCATTTCATGGCAAGTTTT	59.945	20	AATTCGACCCCAAAGAACaA	59.406	20	190	401	590
contig07615	1	p2	(AT)7	14	107	120	CATCTTCTGCACTTGCTTCg	59.74	20	CAACGTGCATGAAACCCATA	60.379	20	175	8	182	CATCTTCTGCACTTGCTTCg	59.74	20	TACCCCCAACCAGGTTAATG	59.541	20	267	8	274	CATCTTCTGCACTTGCTTCg	59.74	20	AGGTTAATGGCAGCCTCCTC	60.599	20	256	8	263
contig07688	1	p4	(AAAT)5	20	67	86	ttcaaatattcatctcccttcaca	59.844	24	GCGTTTTGGACAACGAAAAT	59.982	20	196	19	214	catctcccttcacatacactttg	58.639	23	AGGagAAgccaacgtgaaga	59.989	20	127	29	155	catctcccttcacatacactttg	58.639	23	GCGTTTTGGACAACGAAAAT	59.982	20	186	29	214
contig07691	1	p2	(AT)8	16	143	158	CCCcTgaGCTCGTCCTTATT	60.59	20	CCGTCCTCCGTACTCGTAGA	60.269	20	222	25	246	AATAAGTCCCAATGCCCcTg	61.061	20	CCGTCCTCCGTACTCGTAGA	60.269	20	236	11	246	CCcTgaGCTCGTCCTTATTC	58.886	20	CCGTCCTCCGTACTCGTAGA	60.269	20	221	26	246
contig07716	1	p5	(CTGGT)4	20	48	67	TCGGATGTAAATGCAGATCG	59.646	20	CATGTGCTGCAAGTTCTGCT	60.207	20	193	19	211	TCGGATGTAAATGCAGATCG	59.646	20	TTTCCTGATTTGTGTTGCGA	60.234	20	110	19	128	TCGGATGTAAATGCAGATCG	59.646	20	TGTGCTGCAAGTTCTGCTTC	60.333	20	191	19	209
contig07732	1	p2	(GA)29	58	91	148
contig07758	1	p5	(CTGGT)5	25	59	83	GCAGATCGCGACTGGACT	60.105	18	GGAGGATAGGtCCCTTCCAG	59.89	20	266	37	302	CAATCATTCATTCATTCTCCGA	59.901	22	CATGTGCTGCAAGTTCTGCT	60.207	20	212	2	213	GCAGATCGCGACTGGACT	60.105	18	CATGTGCTGCAAGTTCTGCT	60.207	20	177	37	213
contig07804	1	p2	(TC)16	32	17	48
contig07805	1	p2	(TC)8	16	21	36
contig07805	2	p2	(TC)7	14	51	64
contig07863	1	p2	(TA)6	12	255	266	AAAAGGCAAaCATgcACATC	58.627	20	ATGAAGTTCAGGCAACCGAC	60.119	20	195	136	330	AAAAGGCAAaCATgcACATC	58.627	20	TGCAACCTCCAAAGATGGAT	60.461	20	242	136	377	AAAAGGCAAaCATgcACATC	58.627	20	ACCGCGTCAAGAATTAGAGC	59.481	20	274	136	409
contig07930	1	p2	(TA)8	16	13	28
contig07948	1	p4	(GGAA)7	28	243	270	GAGAATGGgTGGGACTTGAA	59.903	20	ACGGCTCCAGAACTTGAAGA	59.989	20	183	168	350	GGgTGGGACTTGAAGGTGTA	59.82	20	ACGGCTCCAGAACTTGAAGA	59.989	20	177	174	350	GAGAATGGgTGGGACTTGAA	59.903	20	AAAGCTGGTGGTGGAACTTG	60.149	20	245	168	412
contig07964	1	p5	(CAACA)5	25	76	100
contig07972	1	p6	(GGAGAG)4	24	28	51	GGAGAGGGAAAGGGAAATGA	60.38	20	TCGACTTCTTCGAGACCGTT	59.989	20	194	0	193	GGAGAGGGAAAGGGAAATGA	60.38	20	TTCGACTTCTTCGAGACCGT	59.989	20	195	0	194	GGAGAGGGAAAGGGAAATGA	60.38	20	CTTCGACTTCTTCGAGACCG	60.126	20	196	0	195
contig07991	1	p2	(CT)6	12	1	12
contig08114	1	p2	(AG)10	20	271	290	AGGAAGGGGCTTTTGATTGT	59.94	20	AATTGCGATTGCTTCGGTAG	60.23	20	130	229	358	AGGAAGGGGCTTTTGATTGT	59.94	20	TCGGTAGCTCGATTGGAAAT	59.668	20	117	229	345	AGGAAGGGGCTTTTGATTGT	59.94	20	CTTCGGTAGCTCGATTGGAA	60.344	20	119	229	347
contig08202	1	p2	(TA)6	12	181	192
contig08209	1	p2	(AC)6	12	31	42	GGGAAACTTCAATCAACCAA	57.488	20	AGGAATAAGCTGGCCCCTAA	60.055	20	278	0	277	GGGAAACTTCAATCAACCAAC	58.398	21	TAAAGTTGCCTTGGGGTTTG	59.968	20	261	0	260	GGGAAACTTCAATCAACCAAC	58.398	21	AGGAATAAGCTGGCCCCTAA	60.055	20	278	0	277
contig08213	1	p2	(TG)6	12	549	560	caaaGAACAAGGCaagCACa	60.027	20	AACaATCGACTGTGCGAACTT	59.795	21	143	472	614	ctCCcaaaGAACAAGGCaag	59.846	20	AACaATCGACTGTGCGAACTT	59.795	21	147	468	614	CAtcGTGgCTaCgaatCtCA	59.823	20	AACaATCGACTGTGCGAACTT	59.795	21	177	438	614
contig08334	1	p3	(CTT)5	15	131	145
contig08340	1	p2	(AT)8	16	318	333
contig08471	1	p2	(TC)6	12	63	74	CTCTTGATTCGCCACGTGTA	59.864	20	GGGATGGCAAACCCTAGAAT	60.152	20	117	4	120	TCaCCCAACCCTCAACTCTC	60.088	20	GCTGCTGAAGCCATTTCTCT	59.723	20	204	25	228	CTCTTGATTCGCCACGTGTA	59.864	20	GCTGCTGAAGCCATTTCTCT	59.723	20	225	4	228
contig08487	1	p2	(GA)7	14	387	400	TGCCATTTGTGGTGGTCTAA	59.964	20	TCCTCCACCGAATTCCATTA	60.266	20	168	290	457	ACGCTTTGGTAGTGCCATTT	59.637	20	TCCTCCACCGAATTCCATTA	60.266	20	180	278	457	AGTGCCATTTGTGGTGGTCT	60.431	20	TCCTCCACCGAATTCCATTA	60.266	20	170	288	457
contig08487	2	p2	(AT)7	14	534	547	TTAATGGAATTCGGTGGAGG	59.756	20	CGAGGGACCTCAGAAAGTGA	60.377	20	225	437	661	TAATGGAATTCGGTGGAGGA	60.266	20	CGAGGGACCTCAGAAAGTGA	60.377	20	224	438	661	TAGATATTGGTGGCTGGCCT	59.551	20	TTTTCCACCCACCCAACTTA	60.198	20	123	504	626
contig08488	1	p4	(GAAA)4	16	49	64	CGTCCTGTTTCGATCAGTAGA	57.966	21	GTAGGTAGCTGGGGTGGTGA	59.989	20	277	4	280	CGTCCTGTTTCGATCAGTAGA	57.966	21	ACCTCAGGCGAGAACTCGTA	60.012	20	136	4	139	CGTCCTGTTTCGATCAGTAGA	57.966	21	TAAAATCCGAGGCTTCCCTT	60.034	20	242	4	245
contig08566	1	p2	(TA)7	14	64	77	agctagctacaaattgggtgat	57.128	22	TGCAAATGCCACAGGTTAAG	59.729	20	234	21	254	agctagctacaaattgggtgat	57.128	22	AATTGCAAATGCCACAGGTT	60.374	20	237	21	257	agctagctacaaattgggtgat	57.128	22	ATTGCAAATGCCACAGGTTA	59.041	20	236	21	256
contig08596	1	p3	(TTA)6	18	119	136	cTCTCTGtACAGTgTTGGAGGTG	58.928	23	GGACCTGTGGGCACTACCTA	59.989	20	183	82	264	tGGTCTTTAATTTCACGTTTTtCA	59.918	24	GGACCTGTGGGCACTACCTA	59.989	20	251	14	264	TCTCTGtACAGTgTTGGAGGTGTT	60.131	24	GGACCTGTGGGCACTACCTA	59.989	20	182	83	264
contig08735	1	p4	(CTAG)4	16	26	41	CTTCAATGATGCCATTCTAGG	57.322	21	TGAGGAGTCCAACTAACAGGTTT	59.199	23	103	1	103	CTTCAATGATGCCATTCTAGG	57.322	21	CTTGAGGAGTCCAACTAACAGG	57.992	22	105	1	105	CTTCAATGATGCCATTCTAGG	57.322	21	TTGAGGAGTCCAACTAACAGGT	57.845	22	104	1	104
contig08807	1	p2	(TA)6	12	183	194	AGAACTGgTAgTCGgCccTT	60.132	20	TCATTGCCGGGGAtTTAATA	60.11	20	266	15	280	TcTCCCACTCTACAGCTGCC	60.555	20	ACATGGGGTCCActGTCATT	60.096	20	205	91	295	TcTCCCACTCTACAGCTGCC	60.555	20	TCATTGCCGGGGAtTTAATA	60.11	20	190	91	280
contig08869	1	p6	(CTCTTC)4	24	100	123	GAAgCTGAAaTCATACGGCA	58.872	20	gACaAGGAGTTGGAAGCAGC	59.997	20	270	52	321	TGAAgCTGAAaTCATACGGC	58.872	20	gACaAGGAGTTGGAAGCAGC	59.997	20	271	51	321	CTGAAgCTGAAaTCATACGGC	59.859	21	gACaAGGAGTTGGAAGCAGC	59.997	20	272	50	321
contig08900	1	p3	(GAA)5	15	84	98	TGCATGCAAGGAAATTCTCA	60.343	20	TTTCTTTcATTCTCCTCCTTTCC	60.063	23	113	13	125	TGCATGCAAGGAAATTCTCA	60.343	20	TTCTTTcATTCTCCTCCTTTCC	58.824	22	112	13	124	TGCATGCAAGGAAATTCTCA	60.343	20	TTCTTTcATTCTCCTCCTTTCCT	59.729	23	112	13	124
contig09010	1	p2	(CT)6	12	110	121	GGgAGGtCAAGAATtCCTCC	59.874	20	TGACTCAGGGTAGAAGAGACGA	59.087	22	196	43	238	AGACCTGTCAAAATGTGGGg	59.82	20	TGACTCAGGGTAGAAGAGACGA	59.087	22	166	73	238	GGgAGGtCAAGAATtCCTCC	59.874	20	TGACTCAGGGTAGAAGAGACGAG	60.06	23	196	43	238
contig09040	1	p4	(GCTG)4	16	1279	1294
contig09047	1	p2	(TG)7	14	146	159	GCTTGAGATTTAGTGAAAAGTGACC	59.737	25	TCGaGATgGTATTTTTGGATGa	59.411	22	200	3	202	TTGCTTGAGATTTAGTGAAAAGTGA	59.502	25	TCGaGATgGTATTTTTGGATGa	59.411	22	202	1	202	TGCTTGAGATTTAGTGAAAAGTGA	58.261	24	TCGaGATgGTATTTTTGGATGa	59.411	22	201	2	202
contig09074	1	p2	(GA)11	22	381	402
contig09101	1	p6	(ATGTAG)6	36	145	180	GAGATATGATGGAGAGCCTTGA	58.36	22	CTATTCCACCCATCCCATTG	60.006	20	204	46	249	AGAGATATGATGGAGAGCCTTGA	59.343	23	CTATTCCACCCATCCCATTG	60.006	20	205	45	249	GAGATATGATGGAGAGCCTTGA	58.36	22	CCCTTCCCTTTCTTTTCCTG	60.04	20	167	46	212
contig09173	1	p2	(TA)6	12	387	398
contig09201	1	p3	(CTT)5	15	37	51	CTCGCCGTGCTTCTTCTT	59.267	18	GAGATCACAAGGaAGGTGGC	59.661	20	144	15	158	CTCGCCGTGCTTCTTCTT	59.267	18	GGAGATCACAAGGaAGGTGG	59.505	20	145	15	159	CTCGCCGTGCTTCTTCTT	59.267	18	GGTGGAGATCACAAGGaAGG	59.505	20	148	15	162
contig09201	2	p2	(TC)7	14	262	275	CACCTTCCTTGTGCTTGTCA	59.873	20	ACTCGCTacATCAGATCCAGA	57.495	21	119	192	310	CACCTTCCTTGTGCTTGTCA	59.873	20	CTCGCTacATCAGATCCAGATT	58.437	22	118	192	309	CACCTTCCTTGTGCTTGTCA	59.873	20	TCGCTacATCAGATCCAGATT	57.373	21	117	192	308
contig09217	1	p2	(TA)7	14	1	14
contig09223	1	p3	(GAT)6	18	257	274	GAAGAAGGCCATCGATGAAG	59.773	20	TCTCCATTGGAATGCTCCTC	60.158	20	114	207	320	GAAGAAGGCCATCGATGAAG	59.773	20	TTCTCCATTGGAATGCTCCT	59.629	20	115	207	321	AAGAAGGCCATCGATGAAGA	59.773	20	CTTCTCCATTGGAATGCTCC	59.629	20	115	208	322
contig09225	1	p3	(AAT)6	18	3	20
contig09242	1	p3	(TTC)6	18	3	20
contig09242	2	p2	(GA)8	16	75	90	tcttCTCCcAAGCTAGCAACA	60.139	21	AACCCCAACAAAtCaAtgCT	59.292	20	211	15	225	tcttCTCCcAAGCTAGCAACA	60.139	21	gTgGCAAcCTTCCTTGATTT	59.031	20	142	15	156	tcttCTCCcAAGCTAGCAACA	60.139	21	agTgGCAAcCTTCCTTGATTT	59.99	21	143	15	157
contig09263	1	p4	(TAGC)5	20	586	605	GGTTTGGTTGGAGCAGAGAG	59.844	20	ATTGCATGGCtTTCAATGCT	60.615	20	240	432	671	GAGGTTTGGTTGGAGCAGAG	59.844	20	ATTGCATGGCtTTCAATGCT	60.615	20	242	430	671	GTGAGGTTTGGTTGGAGCAG	60.69	20	ATTGCATGGCtTTCAATGCT	60.615	20	244	428	671
contig09282	1	p3	(CTT)5	15	238	252	GAGCAAGCCAAGAAAATTCG	59.96	20	GTCTTCATCAGCTGCTTCCC	59.957	20	274	4	277	GAGCAAGCCAAGAAAATTCG	59.96	20	GGTCTTCATCAGCTGCTTCC	59.957	20	275	4	278	TTCGAGCAAGCCAAGAAAAT	59.96	20	GTCTTCATCAGCTGCTTCCC	59.957	20	277	1	277
contig09292	1	p3	(TTA)13	39	28	66	TtcAATtGgCTtGATTATTtcTT	57.086	23	TTTTTcCgcGGTGTCTATTT	59.586	20	137	1	137	CTtcAATtGgCTtGATTATTtcTT	58.008	24	TTTTTcCgcGGTGTCTATTT	59.586	20	138	0	137	TtcAATtGgCTtGATTATTtcTT	57.086	23	TTcCgcGGTGTCTATTTACTG	60.138	21	134	1	134
contig09329	1	p3	(AAG)5	15	482	496	TGCACCCTGATATTCACCAA	59.924	20	TTTAGTCGCTATCGCTGCTG	59.373	20	247	319	565	TAGtAGCGACGATCACCACG	59.888	20	TTTAGTCGCTATCGCTGCTG	59.373	20	128	438	565	ACCTCTTCCCCCATCAAAAA	60.663	20	TTTAGTCGCTATCGCTGCTG	59.373	20	228	338	565
contig09358	1	p2	(CT)7	14	65	78	GCTACATATATCAGAAAACCCAGC	58.326	24	TGATGTGATGAATCGCCAAT	59.89	20	158	37	194	GCTACATATATCAGAAAACCCAGCA	60.705	25	TGATGTGATGAATCGCCAAT	59.89	20	158	37	194	tGCTACATATATCAGAAAACCCAGC	60.705	25	TGATGTGATGAATCGCCAAT	59.89	20	159	36	194
contig09365	1	p3	(TGA)5	15	150	164	CATCAATGgTcATCcACAaCT	58.273	21	CCGaAgTaGATTCacCCAgtG	59.601	21	143	52	194	aCATCAATGgTcATCcACAaCT	59.191	22	CCGaAgTaGATTCacCCAgtG	59.601	21	144	51	194	aCATCAATGgTcATCcACAaC	58.114	21	CCGaAgTaGATTCacCCAgtG	59.601	21	144	51	194
contig09393	1	p2	(AT)7	14	676	689	AGGGTCTTGAATTGATGCTGA	59.685	21	TGCACATACGGAATGAAGGA	60.073	20	165	573	737	GGGTCTTGAATTGATGCTGA	58.645	20	TGCACATACGGAATGAAGGA	60.073	20	164	574	737	AGGGTCTTGAATTGATGCTGA	59.685	21	CATGGAAGCTCTTCCCaAAA	60.184	20	266	573	838
contig09404	1	p2	(AG)6	12	404	415	GGTTTCACTCGTAGTGGCGT	60.179	20	GAACCATCCGATCGAGAAAA	60.014	20	267	234	500	GCCTAAAGTATGCAGTGCCC	59.736	20	GAACCATCCGATCGAGAAAA	60.014	20	236	265	500	GGGCACTGCCTAAAGTATGC	59.736	20	GAACCATCCGATCGAGAAAA	60.014	20	243	258	500
contig09412	1	p2	(CT)6	12	12	23
contig09418	1	p2	(CT)7	14	4	17
contig09429	1	p3	(TCA)5	15	98	112	CGAAGCCGAAACATTCTCAT	60.214	20	GCCCTAGCCCTAAtCAATCC	59.894	20	222	45	266	CGAAGCCGAAACATTCTCAT	60.214	20	AACCCTCAACTTCAAGCCCT	60.11	20	237	45	281	CGAAGCCGAAACATTCTCAT	60.214	20	TCAAGCCCTAGCCCTAAtCA	59.801	20	226	45	270
contig09430	1	p6	(TCGTCA)4	24	98	121	CGAAGGCGAAaCATTCTCAT	60.214	20	CTCACCCAAGTTTCACCACA	59.565	20	208	45	252	TTCGAAGGCGAAaCATTCTC	60.331	20	CTCACCCAAGTTTCACCACA	59.565	20	210	43	252	TGAaTTCGAAGGCGAAaCAT	60.585	20	CTCACCCAAGTTTCACCACA	59.565	20	214	39	252
contig09516	1	p2	(AT)7	14	144	157
contig09717	1	p2	(TA)8	16	118	133	AACcGTTgaTTACcGCTACG	60.018	20	CTAGACCGTCGGGGTGTTAG	59.61	20	247	12	258	AACcGTTgaTTACcGCTACG	60.018	20	TAGACCGTCGGGGTGTTAGA	60.508	20	246	12	257	AAaaCTTGCcTGAACcGTTg	60.147	20	CTAGACCGTCGGGGTGTTAG	59.61	20	259	0	258
contig09745	1	p3	(ACC)5	15	324	338	ACCAGCCAGCCATAAAAATG	59.96	20	CCGGCTTCACTGTTGTTTTT	60.147	20	262	174	435	ACCAGCCAGCCATAAAAATG	59.96	20	GCATTCACCTTTGCCTTCTC	59.82	20	242	174	415	ACCAGCCAGCCATAAAAATG	59.96	20	CCTTTGCCTTCTCCATCAAG	59.807	20	235	174	408
contig09798	1	p2	(TA)7	14	446	459	ACTCTTCGCGCTTTATGAGC	59.758	20	AACGATCGTATGGTAGGCCA	60.352	20	243	328	570	ACTCTTCGCGCTTTATGAGC	59.758	20	TAGGCCACAAATTGGGAGAA	60.439	20	230	328	557	ACTCTTCGCGCTTTATGAGC	59.758	20	TGGAAAGGAGCATTTGCCTA	60.712	20	271	328	598
contig09912	1	p3	(CTT)5	15	38	52	CtCGCCGTGcTTcTTCTT	59.267	18	GaATcGtcGGcAAAGtCaAg	60.776	20	110	16	125	CtCGCCGTGcTTcTTCTT	59.267	18	GTgGAgAccAcaAGGAAGGT	59	20	146	16	161	CtCGCCGTGcTTcTTCTT	59.267	18	TgGAgAccAcaAGGAAGGTG	61.101	20	145	16	160
contig09912	2	p2	(TC)7	14	262	275
contig09973	1	p2	(TA)6	12	218	229
contig10009	1	p4	(AGCT)4	16	71	86	TGAGGAGTCCAACTAACAGGTTT	59.199	23	GCCtTCAATGATGCCATTCT	60.043	20	105	9	113	TGAGGAGTCCAACTAACAGGTTT	59.199	23	AGCCtTCAATGATGCCATTC	60.043	20	106	9	114	TGAGGAGTCCAACTAACAGGTTT	59.199	23	GTACTAGTCTTCgCACCGGC	59.904	20	180	9	188
contig10065	1	p2	(TC)7	14	13	26
contig10073	1	p2	(CT)6	12	70	81	ACCTcTtCCTTtCCGTCCAC	60.489	20	TCTGCCAAAGACTTGTAGGCT	59.135	21	202	0	201	CCTcTtCCTTtCCGTCCACT	60.619	20	TCTGCCAAAGACTTGTAGGCT	59.135	21	201	1	201	ACCTcTtCCTTtCCGTCCAC	60.489	20	ATCTGCCAAAGACTTGTAGGCT	59.438	22	203	0	202
contig10231	1	p4	(CCAG)5	20	135	154	TGGAATTCAGAAGACGGATG	58.643	20	GGTGAAGAGCTTGGAGGATG	59.803	20	265	78	342	TGGAATTCAGAAGACGGATG	58.643	20	TCAAAAACATGTGGTGGTGG	60.255	20	244	78	321	TGGAATTCAGAAGACGGATGT	59.541	21	GGTGAAGAGCTTGGAGGATG	59.803	20	265	78	342
contig10231	2	p6	(ACAAAA)5	30	207	236	TCCTTCTTCCTAACCAGCCA	59.807	20	TGCTTTCACCTTTGCCTTCT	59.993	20	269	121	389	TCCTTCTTCCTAACCAGCCA	59.807	20	TTTGCTTTCACCTTTGCCTT	59.861	20	271	121	391	TCCTTCTTCCTAACCAGCCA	59.807	20	TTTTGCTTTCACCTTTGCCT	59.861	20	272	121	392
contig10268	1	p3	(GCA)6	18	285	302	GGTGCAATACATTTGGGGTC	60.059	20	ATAGCACAACGCATCACCAG	59.746	20	252	78	329	GTGCAATACATTTGGGGTCC	60.059	20	ATAGCACAACGCATCACCAG	59.746	20	251	79	329	TACATGGAGATTGCGTGCAT	60.104	20	ATAGCACAACGCATCACCAG	59.746	20	125	205	329
contig10308	1	p3	(AGA)5	15	216	230	TAAAGTGCCGGTCATCATCA	60.073	20	GTTCTCTCGCATCAGCTTCC	60.104	20	230	61	290	AGGCCTCCTCTTAAAGTGCC	59.848	20	GTTCTCTCGCATCAGCTTCC	60.104	20	241	50	290	TGCCGGTCATCATCACTAGA	60.225	20	GTTCTCTCGCATCAGCTTCC	60.104	20	225	66	290
contig10317	1	p2	(GA)7	14	146	159	TGGTGGTGCTGAGTTGGTTA	60.152	20	GTGCTTCCTAGCTCTCCCCT	59.979	20	110	75	184	ATGGTGGTGCTGAGTTGGTT	60.431	20	GTGCTTCCTAGCTCTCCCCT	59.979	20	111	74	184	TGGTGGTGCTGAGTTGGTTA	60.152	20	TTGTGCTTCCTAGCTCTCCC	59.574	20	112	75	186
contig10337	1	p2	(CT)6	12	38	49	GGTGCATTAATCAAGCTAGCAC	58.927	22	tatTTTTCTCCCAAGCTAGCAA	58.224	22	100	11	110	GGTGCATTAATCAAGCTAGCAC	58.927	22	CtatTTTTCTCCCAAGCTAGCAA	59.119	23	101	11	111	GGTGCATTAATCAAGCTAGCAC	58.927	22	TctTCTTCtatTTTTCTCCCAAGC	59.444	24	108	11	118
contig10388	1	p3	(CTT)5	15	37	51	CTCGCCGTGCTTCTTCTT	59.267	18	GAGATCACAAGGAAGGTGGC	59.661	20	143	15	157	CTCGCCGTGCTTCTTCTT	59.267	18	GGAGATCACAAGGAAGGTGG	59.505	20	144	15	158	CTCGCCGTGCTTCTTCTT	59.267	18	GGTGGAGATCACAAGGAAGG	59.505	20	147	15	161
contig10391	1	p5	(TAAAA)4	20	102	121	TCAGTACAGTGTCAATCAGCTCAA	59.98	24	CAgCACCTcACTCATAATAGCg	59.926	22	108	59	166	TGCaaaGATCAGTACAGTGTCAA	58.498	23	CAgCACCTcACTCATAATAGCg	59.926	22	116	51	166	TCAGTACAGTGTCAATCAGCTCAA	59.98	24	TTGCTTGTAATTTCAgCACCTc	59.406	22	121	59	179
contig10423	1	p3	(ATA)6	18	53	70	GTTCAAACGAATAGGCACCC	59.434	20	GCCGGTTACATGGATTTGAT	59.651	20	111	30	140	GTTCAAACGAATAGGCACCC	59.434	20	ACTAAAAGGTGCGATTGGGA	59.569	20	171	30	200	GTTCAAACGAATAGGCACCC	59.434	20	GACTAAAAGGTGCGATTGGG	59.569	20	172	30	201
contig10464	1	c	(TG)8(AG)9	34	319	352	TTAGCAGCCAtGTTtGATGC	59.839	20	CCCTCGAGCTCACTTCAtTC	59.95	20	249	207	455	TTAGCAGCCAtGTTtGATGC	59.839	20	TCCCTCGAGCTCACTTCAtT	59.95	20	250	207	456	TGCAAATTTGTTAGCAGCCA	60.39	20	CCCTCGAGCTCACTTCAtTC	59.95	20	259	197	455
contig10501	1	p6	(TTTTGG)4	24	188	211	GATCCATAGGGCAAGCAAAA	60.038	20	CGAGGGAGAGGTCATAGTCG	59.82	20	254	136	389	CCATAGGGCAAGCAAAACAT	59.96	20	CGAGGGAGAGGTCATAGTCG	59.82	20	251	139	389	GATCCATAGGGCAAGCAAAA	60.038	20	TGGGAAGAAGTTCAGTTCGG	60.224	20	117	136	252
contig10564	1	p3	(GCA)6	18	88	105	TTAGAAGATCAACACGGCCC	60.074	20	GATgAACTCTTCCTCAGCCG	59.95	20	170	31	200	TTAGAAGATCAACACGGCCC	60.074	20	AATGGACTGGGCTCATCAAG	60.073	20	143	31	173	TTAGAAGATCAACACGGCCC	60.074	20	CTGGGCTCATCAAGTGGATT	60.073	20	137	31	167
contig10651	1	p5	(CAAAC)4	20	101	120	CACGTACATATATCGAGCCCA	58.546	21	CATGCATGGCTGTTACGTATG	60.029	21	159	36	194	ACACGTACATATATCGAGCCCA	59.388	22	CATGCATGGCTGTTACGTATG	60.029	21	160	35	194	CGTACATATATCGAGCCCATTG	59.367	22	CATGCATGGCTGTTACGTATG	60.029	21	157	38	194
contig10737	1	p2	(AG)6	12	84	95
contig10767	1	p2	(TC)16	32	223	254	TTTGTAAGGTCAAGTGCCCC	59.971	20	TCTAGCAAGTGTCTCGTGCG	60.347	20	227	58	284	TTTGTAAGGTCAAGTGCCCC	59.971	20	CTAGCAAGTGTCTCGTGCGT	59.264	20	226	58	283	tGCTCTGCCATGTCAAGTTC	59.992	20	CAAGTGTCTCGTGCGTGTAAA	59.959	21	279	1	279
contig10829	1	p6	(ATGGTC)4	24	784	807	GGCTATGGTACACCTTCCCA	59.813	20	CAAATGGCTTCAGCAGATCA	59.948	20	151	704	854	TGGCTATGGTACACCTTCCC	59.813	20	CAAATGGCTTCAGCAGATCA	59.948	20	152	703	854	CCAGGTGAGTAAATGGGCTC	59.55	20	CAAATGGCTTCAGCAGATCA	59.948	20	197	658	854
contig11567	1	p3	(AAG)5	15	104	118
contig11593	1	p5	(CAAAC)4	20	101	120	CACGTACATATATCGAGCCCA	58.546	21	CATGCATGGCTGTTACGTATG	60.029	21	159	36	194	ACACGTACATATATCGAGCCCA	59.388	22	CATGCATGGCTGTTACGTATG	60.029	21	160	35	194	CGTACATATATCGAGCCCATTG	59.367	22	CATGCATGGCTGTTACGTATG	60.029	21	157	38	194
contig11746	1	p4	(AGCT)4	16	19	34
contig11786	1	p2	(AT)8	16	75	90
contig11852	1	p3	(CTT)5	15	37	51
contig11868	1	p3	(CAG)5	15	136	150	GAGAAACGCAGTCAAAAGGC	60	20	ATAGAGTTGGGGAATCGGCT	59.925	20	153	32	184	AAACGCAGTCAAAAGGCAGT	59.92	20	ATAGAGTTGGGGAATCGGCT	59.925	20	150	35	184	GAGAAACGCAGTCAAAAGGC	60	20	TGAAAAATCCAGCTCCTTGG	60.184	20	184	32	215
contig11878	1	p3	(CTT)5	15	151	165	ACCGTTGATTACCGTAACGC	59.889	20	cgacgtcgaaagaagtccac	60.833	20	144	88	231	GCCGTATTCgCCTTATCTGA	60.196	20	cgacgtcgaaagaagtccac	60.833	20	164	68	231	ACCGTTGATTACCGTAACGC	59.889	20	cgtcgaaagaagtccactga	59.007	20	141	88	228
contig11878	2	p3	(CTT)5	15	167	181	ACCGTTGATTACCGTAACGC	59.889	20	cgacgtcgaaagaagtccac	60.833	20	144	88	231	GCCGTATTCgCCTTATCTGA	60.196	20	cgacgtcgaaagaagtccac	60.833	20	164	68	231	ACCGTTGATTACCGTAACGC	59.889	20	cgtcgaaagaagtccactga	59.007	20	141	88	228
contig11919	1	p2	(AT)8	16	310	325	GCTCTtCCTGTTAtGCCAGc	59.985	20	CCTGAAAAAGTaATATTCCAGAAAGAA	59.542	27	170	192	361	GCTCTtCCTGTTAtGCCAGc	59.985	20	CCTGAAAAAGTaATATTCCAGAAAGA	58.465	26	170	192	361	ctCaGGCAATGACTCAGCAC	59.577	20	CCTGAAAAAGTaATATTCCAGAAAGAA	59.542	27	151	211	361
contig12011	1	p3	(CTG)5	15	229	243
contig12042	1	p3	(GAA)5	15	42	56	GGGTTGCTGCAAAATCAAAG	60.617	20	GGAAGCTGGTTTTGCTTCAG	59.993	20	144	11	154	CAGCGGTATAAGGGTTGCTG	60.648	20	GGAAGCTGGTTTTGCTTCAG	59.993	20	155	0	154	AGGGTTGCTGCAAAATCAAA	60.617	20	AGTTGAAATCCTTGGGGCTT	59.94	20	236	10	245
contig12166	1	p2	(CT)8	16	5	20
contig12220	1	p3	(GCT)9	27	145	171	aGAGCAGGGTGTGCTCACTT	60.057	20	aGGGAGACCgGAGCATTatT	59.925	20	195	104	298	aGAGCAGGGTGTGCTCACTT	60.057	20	gaGGGAGACCgGAGCATTat	60.431	20	196	104	299	GAGTGATTGCaGAGCAGGGT	60.418	20	aGGGAGACCgGAGCATTatT	59.925	20	205	94	298
contig12220	2	p3	(TAA)5	15	270	284	aGAGCAGGGTGTGCTCACTT	60.057	20	TACtTTGtTGGGGGAgaGGG	61.226	20	211	104	314	aGAGCAGGGTGTGCTCACTT	60.057	20	GTACtTTGtTGGGGGAgaGG	58.498	20	212	104	315	aGAGCAGGGTGTGCTCACTT	60.057	20	AGTACtTTGtTGGGGGAgaGG	59.488	21	213	104	316
contig12370	1	p3	(ATA)5	15	691	705
contig12400	1	p2	(AG)7	14	44	57	TCATTTACTCGCTACATCAGATCC	59.656	24	CATGCCCAATGTCTCCTCTA	58.67	20	100	2	101	TCATTTACTCGCTACATCAGATCC	59.656	24	CATGCCCAATGTCTCCTCTAT	59.02	21	100	2	101	TCATTTACTCGCTACATCAGATCC	59.656	24	CATGCCCAATGTCTCCTCTATT	60.34	22	100	2	101
contig12617	1	p4	(AGAA)4	16	412	427	CCCAAAAGAATTCCCCATTT	59.992	20	CACGGCAAGCAAGATATACAGA	60.285	22	117	376	492	TTCCACCAAATCTCCGTCTC	60.05	20	CACGGCAAGCAAGATATACAGA	60.285	22	174	319	492	TTTGCTTCCACCAAATCTCC	60.051	20	CACGGCAAGCAAGATATACAGA	60.285	22	179	314	492
contig12656	1	p2	(GA)8	16	344	359	TGCAAAGTTGTTAGCAGCCA	60.578	20	ATACCtTCAAACgGCCAAAA	59.451	20	203	213	415	TGCAAAGTTGTTAGCAGCCA	60.578	20	TACCtTCAAACgGCCAAAAT	59.451	20	202	213	414	TTGCAAAGTTGTTAGCAGCC	59.111	20	ATACCtTCAAACgGCCAAAA	59.451	20	204	212	415
contig12779	1	p2	(AT)6	12	72	83
contig12829	1	p2	(TG)6	12	323	334
contig12916	1	p3	(GCT)7	21	140	160
contig13040	1	p2	(TA)8	16	218	233
contig13158	1	p2	(AG)7	14	44	57	ACTCATTTACTCGCTACATCAGATCC	61.181	26	TGCCCAATGTCTCCTCTATTTT	59.966	22	100	0	99	ACTCATTTACTCGCTACATCAGATCC	61.181	26	TGCCCAATGTCTCCTCTATTT	58.659	21	100	0	99	ACTCATTTACTCGCTACATCAGATCC	61.181	26	TGCCCAATGTCTCCTCTATT	57.204	20	100	0	99
contig13207	1	p2	(CT)6	12	29	40	CGAAGCTGATTGAAGCTCtg	58.9	20	AAACCATTGCCAAAAACtgc	59.982	20	244	3	246	CGAAGCTGATTGAAGCTCtg	58.9	20	accTGGaAAACAAGGGCTTT	59.976	20	218	3	220	CGAAGCTGATTGAAGCTCtg	58.9	20	AGcACCCATATTCAAAACGC	59.967	20	275	3	277
contig13275	1	p2	(TC)7	14	68	81	CGCTCTCTGCTTTTCTAGGG	59.355	20	GGCGGAACGTTGTTATAGGA	59.96	20	280	22	301	CTGCTTTTCTAGGGTTTCCG	58.97	20	GGCGGAACGTTGTTATAGGA	59.96	20	274	28	301	CGCTCTCTGCTTTTCTAGGG	59.355	20	TGGATTGGTCGTCGTACTTG	59.566	20	177	22	198
contig13344	1	p2	(GA)12	24	122	145	GCGGCGTCGGTTAATATAAG	59.608	20	AgGGTTTTAGCGGAAATAGC	57.549	20	125	46	170	TATAAGCTGATCAACCGCCG	61.113	20	AgGGTTTTAGCGGAAATAGC	57.549	20	111	60	170	GTTGCGAGAATTGGGCTTT	60.207	19	AgGGTTTTAGCGGAAATAGC	57.549	20	148	23	170
contig14177	1	p6	(ATGGTG)6	36	1012	1047	TATCTGGTACGCCGCTtCTT	59.867	20	AAGCCACTTGGTCtCCTTCa	59.844	20	277	872	1148	TTATCTGGTACGCCGCTtCT	59.867	20	AAGCCACTTGGTCtCCTTCa	59.844	20	278	871	1148	TTATCTGGTACGCCGCTtCT	59.867	20	AGCCACTTGGTCtCCTTCaA	59.844	20	277	871	1147
contig14442	1	p2	(TA)8	16	114	129	ACTACCGGAGTCAAGCCTCA	59.867	20	ACGGCCATCATTAATCCAAA	60.153	20	205	24	228	ACTACCGGAGTCAAGCCTCA	59.867	20	CGGCCATCATTAATCCAAAT	59.621	20	204	24	227	CTACCGGAGTCAAGCCTCAA	60.388	20	ACGGCCATCATTAATCCAAA	60.153	20	204	25	228
contig14459	1	p2	(TA)7	14	88	101
contig14541	1	p2	(TA)6	12	211	222	TCCTGTGCTTTATTCCCACC	59.933	20	CCCACAACATCAAGCAAGAA	59.691	20	113	134	246	GAAGCCATGAAAGGGATCTG	59.629	20	CCCACAACATCAAGCAAGAA	59.691	20	237	10	246	GGAAGCCATGAAAGGGATCT	60.41	20	CCCACAACATCAAGCAAGAA	59.691	20	238	9	246
contig14577	1	p4	(GAGT)5	20	4	23
contig14592	1	p2	(TA)8	16	137	152	ACTACCGGAGTCAAGCCTCA	59.867	20	ACGGCCATCATTAATCCAAA	60.153	20	206	47	252	ACTACCGGAGTCAAGCCTCA	59.867	20	CGGCCATCATTAATCCAAAT	59.621	20	205	47	251	GCTGCAACTATGCAGGTGAG	59.621	20	ACGGCCATCATTAATCCAAA	60.153	20	241	12	252
contig14610	1	p2	(TA)7	14	26	39
contig14611	1	p2	(TA)6	12	89	100	CCGAAGTCAAGCCTCAGAAC	59.989	20	acggccaTcAtTAATCCAAA	60.153	20	199	4	202	ACCGAAGTCAAGCCTCAGAA	59.989	20	acggccaTcAtTAATCCAAA	60.153	20	200	3	202	CCGAAGTCAAGCCTCAGAAC	59.989	20	cggccaTcAtTAATCCAAAt	59.621	20	198	4	201
contig14688	1	p2	(AG)6	12	49	60	GCGACACGCTTCTCAGTTCT	60.743	20	CCGAACTCGAcGATTCTCTC	59.95	20	169	0	168	CGACACGCTTCTCAGTTCTCT	59.801	21	CCGAACTCGAcGATTCTCTC	59.95	20	168	1	168	CGACACGCTTCTCAGTTCTC	58.752	20	CCGAACTCGAcGATTCTCTC	59.95	20	168	1	168
contig14759	1	p2	(TA)9	18	19	36
contig14775	1	p2	(TC)8	16	129	144	TTTGGCCATCTTCTCCACTT	59.67	20	AAAGAAGGGCAGGATCCAAT	59.903	20	160	33	192	TTTGGCCATCTTCTCCACTT	59.67	20	GGGCAGGATCCAATCATAGA	59.854	20	154	33	186	TCTCCTTTGGCCATCTTCTC	59.361	20	AAAGAAGGGCAGGATCCAAT	59.903	20	165	28	192
contig14791	1	p4	(TTCC)4	16	145	160	GAGAtcTGCAAtcGGGTTGT	60.081	20	CTCGGTACTGcGAGATGTTG	59.465	20	179	118	296	GAGAtcTGCAAtcGGGTTGT	60.081	20	TGCATCTCCAAGCAACAAGA	60.539	20	141	118	258	tcTGCAAtcGGGTTGTGTTA	60.111	20	CTCGGTACTGcGAGATGTTG	59.465	20	175	122	296
contig14795	1	p3	(TAA)5	15	89	103	CCCATATCTAGCACaGACAGCA	60.292	22	TTTAATTGAATTGCCCAGTGC	59.957	21	108	62	169	CCCATATCTAGCACaGACAGCA	60.292	22	TTAATTGAATTGCCCAGTGC	58.627	20	107	62	168	TCCCATATCTAGCACaGACAGC	59.364	22	TTTAATTGAATTGCCCAGTGC	59.957	21	109	61	169
contig14858	1	p3	(CGG)5	15	94	108
contig14884	1	p2	(AT)6	12	205	216	GCTGTCAAGGTTCTTCCTGC	59.997	20	TGACATTATTTTATTTTTCTTCATGC	57.91	26	227	27	253	aTGTtCGAACCCTTGAGCTG	60.255	20	TGACATTATTTTATTTTTCTTCATGC	57.91	26	151	103	253	CCTGCGTGAGAAATACCTCC	59.694	20	TGACATTATTTTATTTTTCTTCATGC	57.91	26	212	42	253
contig14889	1	p2	(AT)14	28	511	538	ATTCCTCAAaGgTGCCACAG	60.111	20	GCCGGAgTACCAAAATaTTCC	59.693	21	208	464	671	GCAAaTTATTATcgCCGGAA	59.898	20	GCATgCAACACACACACACA	61.35	20	241	373	613	GCAAaTTATTATcgCCGGAA	59.898	20	TGCATgCAACACACACACAC	61.35	20	242	373	614
contig14889	2	p2	(TG)11	22	585	606	ATTCCTCAAaGgTGCCACAG	60.111	20	GCCGGAgTACCAAAATaTTCC	59.693	21	208	464	671	cTCcGATCGAAAAGCTCTCA	60.615	20	GCCGGAgTACCAAAATaTTCC	59.693	21	257	415	671	ATTCCTCAAaGgTGCCACAG	60.111	20	cCGCCGGAgTACCAAAATa	60.832	19	210	464	673
contig14901	1	p2	(AT)7	14	51	64	GGTTTGTTATTGCGGCTGAG	60.637	20	TGACATTATTTTATTTTTCTTCATGC	57.91	26	100	2	101	GGTTTGTTATTGCGGCTGA	59.679	19	TGACATTATTTTATTTTTCTTCATGC	57.91	26	100	2	101	GGTTTGTTATTGCGGCTGAG	60.637	20	ATGACATTATTTTATTTTTCTTCATGC	58.209	27	101	2	102
contig14911	1	p2	(AT)7	14	163	176
contig14930	1	p2	(AT)7	14	239	252	GCTGTCAAGGTTCTTCCTGC	59.997	20	CCCATAGCAAGCACAACAGA	59.864	20	249	61	309	GCTGTCAAGGTTCTTCCTGC	59.997	20	TCCCATAGCAAGCACAACAG	59.864	20	250	61	310	AAGGTTCTTCCTGCGTGAGA	59.989	20	CCCATAGCAAGCACAACAGA	59.864	20	243	67	309
contig15002	1	p2	(TA)7	14	85	98	CCCATAGCAAGCACAACaGA	59.864	20	ATGTTCGAACCCTTGAGCTG	60.255	20	173	27	199	CTCCCATAGCAAGCACAACa	59.864	20	ATGTTCGAACCCTTGAGCTG	60.255	20	175	25	199	TCCCATAGCAAGCACAACaG	59.864	20	ATGTTCGAACCCTTGAGCTG	60.255	20	174	26	199
contig15080	1	p2	(CT)8	16	30	45	AGAGCTTTgTTTTCCTtCGTG	58.639	21	GCTCGTCGCTCACTCTCTCT	60.041	20	260	0	259	AGAGCTTTgTTTTCCTtCGTG	58.639	21	AGGAACTTCAAAgGGGAGGA	60.045	20	101	0	100	GAGCTTTgTTTTCCTtCGTG	57.606	20	GCTCGTCGCTCACTCTCTCT	60.041	20	259	1	259
contig15102	1	c	(ACAAA)5(ACCAA)4	45	69	113	CACGCTATTTACATGCAACCAT	59.917	22	AGAGGAGAGGATAGCCGAGG	59.935	20	103	38	140	CACGCTATTTACATGCAACCAT	59.917	22	AGGAGAGGAGAGGATAGCCG	59.935	20	106	38	143	CACGCTATTTACATGCAACCAT	59.917	22	AAGCACCATCATTGAGGAGG	60.073	20	123	38	160
contig15243	1	c	(GTTTG)4(GTTTT)5	45	27	71	AGAGGAGAGGATAGCCGAGG	59.935	20	CACGCTATTTACATGCAACCAT	59.917	22	103	0	102	AGAGGAGAGGATAGCCGAGG	59.935	20	GCTATTTACATGCAACCATCG	58.2	21	100	0	99	AGAGGAGAGGATAGCCGAGG	59.935	20	AAGGGAAATGATAAAACACGC	58.125	21	119	0	118
contig15304	1	p5	(CTCCT)7	35	15	49
contig15339	1	p2	(CT)11	22	211	232	CAAAAtcGAAGGCACCATTT	59.938	20	TATgGGGGTCAAAGAAGTGC	59.933	20	111	147	257	CAAAAtcGAAGGCACCATTT	59.938	20	TGGATATgGGGGTCAAAGAA	60.126	20	115	147	261	GATTTCAGTCAGAAACCGCC	59.676	20	TATgGGGGTCAAAGAAGTGC	59.933	20	242	16	257
contig15339	2	p2	(GA)6	12	661	672	TTTCTCTTTGTTCCTCCCCA	59.641	20	AAAACCGCCATGAAAAACTG	59.975	20	238	586	823	TTTCTCTTTGTTCCTCCCCA	59.641	20	ggAGAGGGAGAGGGTAGTGG	60.066	20	261	586	846	TTTCTCTTTGTTCCTCCCCA	59.641	20	CCTCTGATTCCTCATGCACA	59.787	20	158	586	743
contig15339	3	p5	(TCTAC)4	20	763	782	TGTGCATGAGGAATCAGAGG	59.787	20	AAAACCGCCATGAAAAACTG	59.975	20	100	724	823	GAGGCTTGTGCATGAGGAAT	60.226	20	AAAACCGCCATGAAAAACTG	59.975	20	106	718	823	AGGCTTGTGCATGAGGAATC	60.226	20	AAAACCGCCATGAAAAACTG	59.975	20	105	719	823
contig15707	1	p2	(GA)7	14	32	45	ACTTTGTCCCCGGAAAGTAAA	59.858	21	CACAAACAATTCTTCATACATTAAACA	58.592	27	100	4	103	AACTTTGTCCCCGGAAAGTAA	59.858	21	CACAAACAATTCTTCATACATTAAACA	58.592	27	101	3	103	CTTTGTCCCCGGAAAGTAAA	59.061	20	TTCACAAACAATTCTTCATACATTAAA	58.264	27	101	5	105
contig15716	1	p2	(GA)7	14	60	73	GTGAACAacAATGCATGGgC	62.328	20	AGAAACTCaAACaATCTCTcCCTC	59.318	24	100	1	100	GTGAACAacAATGCATGGgC	62.328	20	AAGAAACTCaAACaATCTCTcCC	57.955	23	101	1	101	GTGAACAacAATGCATGGgC	62.328	20	AAGAAACTCaAACaATCTCTcCCT	58.882	24	101	1	101
contig15987	1	p3	(TTC)5	15	87	101	TTCTCTACCGGCACAGAGGT	59.867	20	TGATGAGGAAGAAGTAGAAGAGGG	60.247	24	105	26	130	CTCTACCGGCACAGAGGTGT	60.321	20	TGATGAGGAAGAAGTAGAAGAGGG	60.247	24	103	28	130	TTCTCTACCGGCACAGAGGT	59.867	20	TCCAGTGATGAGGAAGAAGTAGAA	59.411	24	110	26	135
contig15995	1	p3	(TTC)5	15	85	99	TTCTCTACCGGCACAGAGGT	59.867	20	TGATGAGGAAGAAGTAGAAGAGGG	60.247	24	105	24	128	CTCTACCGGCACAGAGGTGT	60.321	20	TGATGAGGAAGAAGTAGAAGAGGG	60.247	24	103	26	128	TTCTCTACCGGCACAGAGGT	59.867	20	GATGAGGAAGAAGTAGAAGAGGGA	59.403	24	104	24	127
contig16010	1	p3	(TTC)5	15	266	280	TTCTCTACCGGCACAGAGGT	59.867	20	TGATGAGGAAGAAGTAGAAGAGGG	60.247	24	105	205	309	CGCCTGGAAGTTTTTCTTTG	59.855	20	TGATGAGGAAGAAGTAGAAGAGGG	60.247	24	182	128	309	CTCTACCGGCACAGAGGTGT	60.321	20	TGATGAGGAAGAAGTAGAAGAGGG	60.247	24	103	207	309
contig16011	1	p3	(GAA)5	15	97	111	AGTTCATGTTTCGGAGACCG	60.111	20	TCCAGATCGGTGAAGTTTGTC	60.104	21	103	50	152	AGTTCATGTTTCGGAGACCG	60.111	20	CTTCCAGATCGGTGAAGTTTG	59.72	21	105	50	154	AGTTCATGTTTCGGAGACCG	60.111	20	TTCCAGATCGGTGAAGTTTG	58.695	20	104	50	153
contig16012	1	p3	(AGA)5	15	76	90	CCGATCTGGAAGCAGCTCTA	60.636	20	TTCTCTACCGGCACAGAGGT	59.867	20	138	13	150	CCGATCTGGAAGCAGCTCTA	60.636	20	GGCACAGAGGTGTCCTCTTC	59.841	20	129	13	141	CCGATCTGGAAGCAGCTCTA	60.636	20	CTCTACCGGCACAGAGGTGT	60.321	20	136	13	148
contig16021	1	p6	(ATCATA)5	30	148	177	ACCCAAGCACTTGCAATTTA	58.294	20	TTCCTGGGTACCACTCCAAG	59.959	20	204	103	306	ACCCAAGCACTTGCAATTTA	58.294	20	GATTCCTGGGTACCACTCCA	59.779	20	206	103	308	CACCCAAGCACTTGCAATTTA	61.031	21	TTCCTGGGTACCACTCCAAG	59.959	20	205	102	306
contig16025	1	p6	(TTATGA)5	30	1	30
contig16036	1	p6	(ATCATA)5	30	75	104	ACACCCAAGCACTTGCATAA	59.199	20	TTCCTGGGTACCACTCCAAG	59.959	20	208	26	233	ACACCCAAGCACTTGCATAA	59.199	20	GATTCCTGGGTACCACTCCA	59.779	20	210	26	235	ACACCCAAGCACTTGCATAA	59.199	20	CCTGGGTACCACTCCAAGAC	59.425	20	206	26	231
contig16041	1	p2	(AT)8	16	43	58	CCATCCGATCAATATCATTTCA	59.621	22	ATCTGTGGTCTCAACCTCGG	60.112	20	230	5	234	CCATCCGATCAATATCATTTCA	59.621	22	TGGTCTCAACCTCGGAACTC	60.238	20	225	5	229	CCATCCGATCAATATCATTTCA	59.621	22	TGTCTTCGTCTTTCTTCGCC	60.517	20	273	5	277
contig16041	2	p2	(AT)8	16	60	75	CCATCCGATCAATATCATTTCA	59.621	22	ATCTGTGGTCTCAACCTCGG	60.112	20	230	5	234	CCATCCGATCAATATCATTTCA	59.621	22	TGGTCTCAACCTCGGAACTC	60.238	20	225	5	229	CCATCCGATCAATATCATTTCA	59.621	22	TGTCTTCGTCTTTCTTCGCC	60.517	20	273	5	277
contig16041	3	p3	(CTG)5	15	288	302	CCGAGGTTGAGACCACAGAT	60.112	20	CTTCCACCTTTGACTCCTCG	59.837	20	180	215	394	CCGAGGTTGAGACCACAGAT	60.112	20	TTTGACTCCTCGAACTTGGG	60.224	20	172	215	386	GAGTTCCGAGGTTGAGACCA	60.238	20	CTTCCACCTTTGACTCCTCG	59.837	20	185	210	394
contig16049	1	p3	(GAA)5	15	85	99	AGTTCATGTTTCGGAGACCG	60.111	20	TCCAGATCGGTGAAGTTTGTC	60.104	21	103	38	140	AGTTCATGTTTCGGAGACCG	60.111	20	CTTCCAGATCGGTGAAGTTTG	59.72	21	105	38	142	AGTTCATGTTTCGGAGACCG	60.111	20	TTCCAGATCGGTGAAGTTTG	58.695	20	104	38	141
contig16066	1	p6	(TCATAA)4	24	1	24
contig16092	1	p2	(AT)8	16	39	54	CCATCCGATCaatatcatttca	59.621	22	ATCTGTGGTCTCaACCTCGG	60.112	20	231	1	231	CCATCCGATCaatatcatttca	59.621	22	TGGTCTCaACCTCGGAACTC	60.238	20	226	1	226	CCATCCGATCaatatcatttca	59.621	22	TTTGCTTCGTctTTCTTCGc	60.637	20	275	1	275
contig16092	2	p2	(AT)8	16	56	71	CCATCCGATCaatatcatttca	59.621	22	ATCTGTGGTCTCaACCTCGG	60.112	20	231	1	231	CCATCCGATCaatatcatttca	59.621	22	TGGTCTCaACCTCGGAACTC	60.238	20	226	1	226	CCATCCGATCaatatcatttca	59.621	22	TTTGCTTCGTctTTCTTCGc	60.637	20	275	1	275
contig16092	3	p3	(CTG)5	15	284	298
contig16116	1	p2	(TA)7	14	1	14
contig16333	1	p3	(TCT)6	18	435	452	TGTGTTGGAGGTGACCAcAC	60.479	20	TTCATTCATCAATTTTCTCAACC	58.1	23	186	351	536	TGTGTTGGAGGTGACCAcAC	60.479	20	TTCATTCATCAATTTTCTCAACCT	59.038	24	186	351	536	TGTGTTGGAGGTGACCAcAC	60.479	20	TCATTCATCAATTTTCTCAACCTT	59.038	24	185	351	535
contig16360	1	p3	(TTA)8	24	3	26
contig16363	1	p3	(AAT)6	18	71	88
contig16392	1	p2	(AT)6	12	6	17
contig16392	2	p4	(TAAT)4	16	266	281	ATACCAACCAACCAACCCAA	59.948	20	CGCTGAATCAAAAATGCTGA	59.953	20	150	157	306	ATACCAACCAACCAACCCAA	59.948	20	GAAGAAGCTGGAGGAGCTGA	59.827	20	190	157	346	ATACCAACCAACCAACCCAA	59.948	20	TGGTGAGCGAGAGTGAGAAA	59.701	20	218	157	374
contig16393	1	p6	(CCAAAG)5	30	3	32
contig16393	2	p2	(AG)6	12	35	46	AAaGCCAAAGCCAAAGCC	60.331	18	GAAATTTGAGcCGATTGCAT	60.045	20	148	10	157	AAAGCcAAaGCCAAAGCC	60.331	18	GAAATTTGAGcCGATTGCAT	60.045	20	154	4	157	cAAaGCCAAAGCCAAAGC	59.542	18	GAAATTTGAGcCGATTGCAT	60.045	20	149	9	157
contig16442	1	p6	(GGTGGC)5	30	122	151	GCAGCCTGTCTCTTTGGAaG	60.134	20	AAACACCTCTCTCGCTGTCG	60.589	20	167	35	201	GCAGCCTGTCTCTTTGGAaG	60.134	20	gACACCtAtTTCtCACCgGG	59.405	20	141	35	175	GCAGCCTGTCTCTTTGGAaG	60.134	20	CCTCTCTCGCTGTCGAGTGT	60.757	20	162	35	196
contig16481	1	p4	(TAGC)4	16	241	256	GCGGGTCGATGAATTAAGAA	60.038	20	TTTTTCAAATGTGGGGATAGAGA	59.83	23	277	134	410	GCGGGTCGATGAATTAAGAA	60.038	20	TTTTCAAATGTGGGGATAGAGA	58.556	22	276	134	409	GCGGGTCGATGAATTAAGAA	60.038	20	TTTTCAAATGTGGGGATAGAGAG	59.489	23	276	134	409
contig16721	1	p2	(TA)6	12	283	294	AGCAGCCTGAGTGTGTCCTT	60.057	20	GAATCAGTGCCTTCTTCCCA	60.195	20	188	247	434	AAGCAGCCTGAGTGTGTCCT	60.057	20	GAATCAGTGCCTTCTTCCCA	60.195	20	189	246	434	TGCTGTAGCACAATGCATCA	60.015	20	AGCTTGGCACCTGAACAAAT	59.74	20	243	106	348
contig16756	1	p4	(TTTA)4	16	52	67	GTCGCATTCATGCATTCACT	59.685	20	AATCCTCCAGCAATCAcCAC	59.934	20	101	2	102	TCGCATTCATGCATTCACTC	60.79	20	AATCCTCCAGCAATCAcCAC	59.934	20	100	3	102	GTCGCATTCATGCATTCACT	59.685	20	AcGTAcCtCAATCCTCCAGC	59.166	20	110	2	111
contig16791	1	p2	(TA)6	12	140	151
contig16814	1	p4	(AAAT)4	16	216	231	CCTTAATCCGCAGTTTTTGC	59.72	20	ACGGAGAGACTCCCACCTTT	60.111	20	222	153	374	TtCGTCCTTAATCCGCAGTT	59.708	20	ACGGAGAGACTCCCACCTTT	60.111	20	227	148	374	TTtCGTCCTTAATCCGCAGT	59.708	20	ACGGAGAGACTCCCACCTTT	60.111	20	228	147	374
contig16827	1	p3	(AAT)8	24	120	143	CTCATGaGTTTtgCtCcAcAA	58.912	21	tTcgGaTcCagAAcCTCAAT	59.483	20	227	17	243	CTCATGaGTTTtgCtCcAcAA	58.912	21	atTcgGaTcCagAAcCTCAA	59.483	20	228	17	244	TGaGTTTtgCtCcAcAAaCA	57.867	20	tTcgGaTcCagAAcCTCAAT	59.483	20	223	21	243
contig16827	2	p6	(ATATGG)4	24	244	267	CAAACAAacTCCCCCATaCC	59.146	20	TTTTTcCaACTTATgaAAAtcCtt	57.478	24	153	152	304	CCCCCATaCCTAAATCATGC	59.115	20	TTTTTcCaACTTATgaAAAtcCtt	57.478	24	143	162	304	ACAAACAAacTCCCCCATaCC	59.969	21	TTTTTcCaACTTATgaAAAtcCtt	57.478	24	154	151	304
contig16870	1	p2	(TA)7	14	190	203
contig16990	1	p5	(GTGGG)4	20	19	38
contig17003	1	p4	(GAAA)4	16	1	16
contig17026	1	p3	(AGA)5	15	46	60	gcAATATCCAGATTAGGCAAAAA	59.514	23	TTCCTGGAACAGTTATCGGG	59.926	20	101	20	120	gcAATATCCAGATTAGGCAAAAA	59.514	23	GGTCCTTGATCaAAACGGAA	59.91	20	220	20	239	gcAATATCCAGATTAGGCAAAAA	59.514	23	TTGATCaAAACGGAAAAGGG	59.91	20	215	20	234
contig17037	1	p2	(AT)7	14	126	139
contig17048	1	p4	(AAGA)6	24	248	271
contig17228	1	p2	(TA)6	12	222	233
contig17454	1	p2	(AG)6	12	366	377	cGCCTAGACATCAGGAAAGC	59.978	20	atcaaccctctttcattctcc	57.179	21	131	271	401	AAAaTatCATCTgCCACcGC	59.929	20	atcaaccctctttcattctcc	57.179	21	148	254	401	CcGCCTAGACATCAGGAAAG	59.83	20	atcaaccctctttcattctcc	57.179	21	132	270	401
contig17538	1	p6	(TCTCCC)4	24	319	342	CAATCGTCTTGATTCTGCCA	59.799	20	ACCAAACATGGAGTCGAAGc	60.119	20	198	291	488	ACACATCTTTGCACCGCATA	60.142	20	CAAGACGACTGcGAGAGtGA	60.333	20	197	173	369	ACACATCTTTGCACCGCATA	60.142	20	TCAAGACGACTGcGAGAGtG	60.333	20	198	173	370
contig17561	1	p2	(TC)6	12	13	24
contig17633	1	p2	(TA)8	16	4	19
contig17752	1	p2	(AT)6	12	31	42
contig17763	1	p2	(TC)7	14	33	46	cccAGCCCCTTTCTCTCTAC	60.204	20	ATTAGCGGTCAAACCACgAC	60	20	235	1	235	cccAGCCCCTTTCTCTCTAC	60.204	20	CCATAGAACTGGACGCACCT	60.134	20	197	1	197	cccAGCCCCTTTCTCTCTAC	60.204	20	GACGAGGCCATAGAACTGGA	60.218	20	204	1	204
contig17768	1	p3	(AGA)11	33	173	205	CGAAgtCGTACGCGgATtAT	60.117	20	tctactcccaatcctCTACtCCA	59.246	23	150	82	231	CTTTGCACCTCTCTCCAaCC	59.844	20	tctactcccaatcctCTACtCCA	59.246	23	189	43	231	CATTCGCCtCcATTTtATCG	60.415	20	tctactcccaatcctCTACtCCA	59.246	23	103	129	231
contig17807	1	p2	(TA)6	12	10	21
contig17811	1	p4	(GTTT)4	16	103	118	CAGTGGGTCACATGGAGATG	59.954	20	AACAAGCCAGAGGGGaaaat	59.94	20	244	21	264	CGAGGAAACTTCTGGGACAG	59.837	20	AACAAGCCAGAGGGGaaaat	59.94	20	261	4	264	CAGTGGGTCACATGGAGATG	59.954	20	TAACAAGCCAGAGGGGaaaa	59.679	20	245	21	265
contig17811	2	p4	(TATC)5	20	225	244	CAGTGGGTCACATGGAGATG	59.954	20	TTTAACAAGCCAGAGGGGaa	59.679	20	247	21	267	CAGTGGGTCACATGGAGATG	59.954	20	TTTTAACAAGCCAGAGGGGa	59.679	20	248	21	268	CGAGGAAACTTCTGGGACAG	59.837	20	TTTAACAAGCCAGAGGGGaa	59.679	20	264	4	267
contig17857	1	p2	(AC)10	20	116	135	cattaacctggtttgaggttcc	59.741	22	TCCTCTAgGCATAGtaAGaTACTTTCa	58.306	27	166	10	175	caatgttcttgtgttggctg	57.736	20	TCCTCTAgGCATAGtaAGaTACTTTCa	58.306	27	106	70	175	caatgttcttgtgttggctgt	58.689	21	TCCTCTAgGCATAGtaAGaTACTTTCa	58.306	27	106	70	175
contig17903	1	p2	(GA)6	12	22	33
contig17927	1	p3	(CAT)5	15	262	276	CAAAGGAGACATCCTCCCAA	60.042	20	GTTTTTGATCCGTGATGGCT	59.939	20	150	156	305	CAAAGGAGACATCCTCCCAA	60.042	20	AAATGCCTGTTTTTGATCCG	59.938	20	158	156	313	GCTCCCCAAGTCTGTCACAT	60.12	20	TCTCGGATGGTAGCAGCTTT	59.978	20	259	198	456
contig17983	1	p3	(TCT)6	18	42	59	TTTtAaTTTcTACCCCTTcTCGC	59.985	23	CGtCGTTAGGGTTCTTAGCG	59.898	20	194	16	209	TTTtAaTTTcTACCCCTTcTCGC	59.985	23	TGCTCGAATAGcATGAGTCG	60.119	20	147	16	162	TTTtAaTTTcTACCCCTTcTCGC	59.985	23	TCAGCGtCGTTAGGGTTCTT	59.875	20	198	16	213
contig18050	1	p2	(TA)10	20	488	507	AaTTTGATTCGCTCAAAGCc	59.301	20	TTTCCATGAAAAGCGaAAGG	60.181	20	273	427	699	AaTTTGATTCGCTCAAAGCc	59.301	20	TCCATGAAAAGCGaAAGGTC	60.192	20	271	427	697	AaTTTGATTCGCTCAAAGCc	59.301	20	TTCCATGAAAAGCGaAAGGT	59.685	20	272	427	698
contig18050	2	p2	(TA)8	16	628	643	AaTTTGATTCGCTCAAAGCc	59.301	20	TTTCCATGAAAAGCGaAAGG	60.181	20	273	427	699	AaTTTGATTCGCTCAAAGCc	59.301	20	TCCATGAAAAGCGaAAGGTC	60.192	20	271	427	697	AaTTTGATTCGCTCAAAGCc	59.301	20	TTCCATGAAAAGCGaAAGGT	59.685	20	272	427	698
contig18108	1	p3	(TGA)6	18	167	184	CCTACGtAcgTTtCGCcTTC	59.769	20	CACAAACAGAGGGTACTGCg	59.36	20	251	33	283	tGcGCAACAAGCTAAAGAAA	59.764	20	CACAAACAGAGGGTACTGCg	59.36	20	218	66	283	TTtCGCcTTCATGgAATTTT	59.525	20	CACAAACAGAGGGTACTGCg	59.36	20	241	43	283
contig18194	1	p2	(GA)6	12	106	117
contig18234	1	p3	(GTG)5	15	299	313	TGTTGGAATGGAAGAGGAGG	60.042	20	CACCAGAAATCTCCATGGCT	60.073	20	257	233	489	CCAATTGGGTTTTTGACCAC	60.066	20	TCTCTTcCCCCATCATCATC	59.821	20	262	136	397	ACCAATTGGGTTTTTGACCA	60.066	20	TCTCTTcCCCCATCATCATC	59.821	20	263	135	397
contig18341	1	p2	(TC)11	22	1315	1336	TTCCACAAACCagAACAATCC	59.822	21	TGCAGCCTTTGtcTTCTCAA	59.716	20	257	1232	1488	TTCCACAAACCagAACAATCC	59.822	21	TTGCAGCCTTTGtcTTCTCA	59.716	20	258	1232	1489	TTCCACAAACCagAACAATCC	59.822	21	GAGAAGAGCAGCTGCAAAGC	60.569	20	226	1232	1457
contig18348	1	p3	(GGT)6	18	53	70	GTCCTTCTTTGGTGGTGGAA	59.943	20	CCCGTACCATTGCACTTCTT	59.993	20	189	21	209	GTCCTTCTTTGGTGGTGGAA	59.943	20	GGCAACCAGGACACTTCATT	59.973	20	227	21	247	TTCCAGTCCTTCTTTGGTGG	60.081	20	CCCGTACCATTGCACTTCTT	59.993	20	194	16	209
contig18358	1	c*	(TA)6(ATAG)4*	25	47	71	CTCACAGAGGCTGATGATTCTG	60.012	22	AAATGATGCCACCAGCTTTC	60.081	20	107	4	110	TCACAGAGGCTGATGATTCTG	58.972	21	AAATGATGCCACCAGCTTTC	60.081	20	106	5	110	CTCACAGAGGCTGATGATTCTG	60.012	22	TAGCGTCAAAATGATGCCAC	59.694	20	115	4	118
contig18430	1	p2	(AT)10	20	269	288	GCTCCACATGCTGTCAAaGa	59.992	20	CGCTcACAGATATTAGAcgGA	58.013	21	213	105	317	GCTCCACATGCTGTCAAaGa	59.992	20	ACGCTcACAGATATTAGAcgGA	58.885	22	214	105	318	GCTCCACATGCTGTCAAaGa	59.992	20	AACGCTcACAGATATTAGAcgGA	60.163	23	215	105	319
contig18467	1	p3	(TAT)10	30	156	185
contig18494	1	p2	(TA)11	22	74	95	CATtGAGCCcAAGCTtCAAC	60.776	20	CTCATCAGTTCCTTgGAGcC	59.803	20	115	43	157	TtGAACCATtGAaCCcAAGC	60.874	20	CTCATCAGTTCCTTgGAGcC	59.803	20	150	8	157	TtGAGCCcAAGCTtCAACTA	58.649	20	CTCATCAGTTCCTTgGAGcC	59.803	20	113	45	157
contig18497	1	p3	(TCT)8	24	638	661	GGCCTCCTGATAACCTTGCT	60.599	20	TGGGGGTTGGAATCTCTACA	60.309	20	264	514	777	TTCGTCCCCAGAGCAAGTAT	59.694	20	CGTAAACGGAAAAGAGGGAA	59.198	20	219	467	685	GGCCTCCTGATAACCTTGCT	60.599	20	TCTGGGGGTTGGAATCTCTA	59.478	20	266	514	779
contig18556	1	p6	(CCAATT)5	30	75	104	ACAAAAGGAAGGACAGGTGC	59.187	20	CATGATGGCTGGGTACTCCT	59.95	20	164	9	172	ACAAAAGGAAGGACAGGTGC	59.187	20	AAGACAACGGACGAAGATGG	60.111	20	257	9	265	ACAAAAGGAAGGACAGGTGC	59.187	20	GCAAGACAACGGACGAAGAT	60.263	20	259	9	267
contig18591	1	p2	(TA)9	18	13	30
contig18787	1	c	(CA)12(GA)6	36	136	171
contig18915	1	p2	(TA)7	14	5	18
contig19010	1	p2	(AT)6	12	61	72	ACAACAAaTTACGTGCCcAA	58.942	20	CCGCTATTTTTGCAATTTGA	58.814	20	154	17	170	ACAACAAaTTACGTGCCcAA	58.942	20	TGCATAAAGGATGATCCAGG	58.52	20	218	17	234	ACAACAAaTTACGTGCCcAA	58.942	20	TCCGCTATTTTTGCAATTTGA	60.558	21	155	17	171
contig19050	1	p3	(CTG)5	15	158	172	TACTGTTGCTGATGCTTGCC	60.019	20	tTTGTTCTgCGTAGTCGTCG	60.05	20	197	54	250	TACTGTTGTTGATGCTCGCc	59.871	20	tTTGTTCTgCGTAGTCGTCG	60.05	20	148	103	250	TACTGTTGCTGATGCTTGCC	60.019	20	GCGaGAAGAAGCGTAGTCGt	59.786	20	171	54	224
contig19176	1	p5	(ATCCC)4	20	52	71
contig19198	1	p6	(TGAGCA)4	24	509	532	GTGCTTGGGTCACTCCAAAT	59.973	20	AAGTGTCCAAAAACAAGCAAAAA	60.063	23	170	413	582	GTGCTTGGGTCACTCCAAAT	59.973	20	GTGTCCAAAAACAAGCAAAAA	57.851	21	168	413	580	AGATGTGCTTGGGTCACTCC	60.12	20	AAGTGTCCAAAAACAAGCAAAAA	60.063	23	174	409	582
contig19335	1	p3	(AGG)5	15	161	175	GGTTGCTGCGTTTTTCAgTT	60.292	20	ttctctCtCCCGTTTTCCCT	60.183	20	201	38	238	GGTTGCTGCGTTTTTCAgTT	60.292	20	cttctctCtCCCGTTTTCCC	60.183	20	202	38	239	GGTTGCTGCGTTTTTCAgTT	60.292	20	ccttctctCtCCCGTTTTCC	60.183	20	203	38	240
contig19336	1	p4	(AACC)4	16	165	180	CcATCAGATTCATCCACTCG	59.036	20	CTTTTGTCTTGGCAGGGTTC	59.711	20	265	62	326	CcATCAGATTCATCCACTCGT	59.942	21	CTTTTGTCTTGGCAGGGTTC	59.711	20	265	62	326	CcATCAGATTCATCCACTCG	59.036	20	ATGCAAGCTTTTGTCTTGGC	60.395	20	272	62	333
contig19342	1	p4	(AGGC)5	20	46	65	CCATTCAAATAAGTTGTTGGCAG	60.734	23	AACAAGGAATGCAGACCTCC	59.141	20	222	2	223	CCATTCAAATAAGTTGTTGGC	57.181	21	AACAAGGAATGCAGACCTCC	59.141	20	222	2	223	CATTCAAATAAGTTGTTGGCAGA	59.175	23	AACAAGGAATGCAGACCTCC	59.141	20	221	3	223
contig19356	1	p3	(TCA)5	15	108	122	GTACGTCCAGCGTACCCATC	60.406	20	AAtTGTGGCAGGTCCATCAT	60.203	20	114	50	163	GTACGTCCAGCGTACCCATC	60.406	20	gGGATaAGGAAAtTGTGGCA	59.762	20	124	50	173	GTACGTCCAGCGTACCCATC	60.406	20	TgGGATaAGGAAAtTGTGGC	59.762	20	125	50	174
contig19474	1	p2	(AG)6	12	39	50	GAGCAGACAACTGAATAAGCCA	59.522	22	GcAGttgGTaTCaACgcAGA	59.871	20	159	9	167	TGAGCAGACAACTGAATAAGCC	59.522	22	GcAGttgGTaTCaACgcAGA	59.871	20	160	8	167	TGAGCAGACAACTGAATAAGCC	59.522	22	GAGATCCGATCCGAAGTTGA	60.158	20	132	8	139
contig19493	1	p2	(AG)6	12	239	250	TGCTGATGAGTtcACGAAGG	59.984	20	CGATCCGAAGTTGACGCTAT	60.235	20	245	89	333	GCTGGTTAAtCtCAGCCTGG	59.836	20	CGATCCGAAGTTGACGCTAT	60.235	20	179	155	333	CGGAGGAATTGCTGATGAGT	60.218	20	CGATCCGAAGTTGACGCTAT	60.235	20	254	80	333
contig19516	1	p2	(CT)7	14	52	65	CCAATCCACCCAATACCTTG	60.044	20	CACAGTTGCTTTTATCGGCA	59.872	20	237	4	240	CCAATCCACCCAATACCTTG	60.044	20	TCCGACATCtTTACTCGGCT	59.836	20	124	4	127	CCAATCCACCCAATACCTTG	60.044	20	CCGACATCtTTACTCGGCTC	59.836	20	123	4	126
contig19660	1	p2	(TC)8	16	77	92	GCCAACTtGGgTGTCAAATC	60.362	20	TTGGGGTTTTTCTTGAGCAG	60.22	20	105	12	116	AGCCAACTtGGgTGTCAAAT	59.454	20	TTGGGGTTTTTCTTGAGCAG	60.22	20	106	11	116	GCCAACTtGGgTGTCAAATC	60.362	20	ATTGGGGTTTTTCTTGAGCA	59.546	20	106	12	117
contig19683	1	p6	(TTTCTG)6	36	51	86	AGGGAAAACCAAAGACCCTC	59.415	20	TGCTCCCCTGACTGTTAAATG	60.118	21	238	7	244	GGGAAAACCAAAGACCCTCT	59.415	20	TGCTCCCCTGACTGTTAAATG	60.118	21	237	8	244	AGGGAAAACCAAAGACCCTC	59.415	20	CACGTCTGCAACATTTATGGA	59.6	21	153	7	159
contig19789	1	p2	(GA)8	16	258	273	CCCATAATTCTGCCCTCCTT	60.278	20	GATAGAACCGCTCCTTGGTG	59.694	20	255	148	402	TCTGCCCTCCTTTACCCATA	59.523	20	GATAGAACCGCTCCTTGGTG	59.694	20	247	156	402	CCCATAATTCTGCCCTCCTT	60.278	20	AGGGCAAAAGGCGATAGAAC	60.582	20	267	148	414
contig19789	2	p4	(CCTT)4	16	413	428
contig19810	1	p2	(AT)8	16	159	174	CAGGGGGAAAaTCCTTCCTA	60.25	20	GAcCGAAAcCGTCGtcTaAA	60.11	20	151	72	222	CAGGGGGAAAaTCCTTCCTA	60.25	20	AGAGATGAGCACGGGTGAGT	59.866	20	131	72	202	CAGGGGGAAAaTCCTTCCTA	60.25	20	cCGAAAcCGTCGtcTaAAAG	59.741	20	149	72	220
contig19819	1	p2	(AG)6	12	223	234
contig19839	1	p3	(TCA)6	18	314	331	TTGCAGAGTGTTTtGaTCGC	59.995	20	tcttcacagccATcACTATCTca	59.89	23	217	200	416	TGCCCTTTCCATTCaCTTtC	60.051	20	tcttcacagccATcACTATCTca	59.89	23	175	242	416	GCCCTTTCCATTCaCTTtCA	60.051	20	tcttcacagccATcACTATCTca	59.89	23	174	243	416
contig19857	1	p3	(GAG)5	15	61	75	CAaGAGGGgTgAAGAAaCCA	60.081	20	TCGAGCATATCTTCTTCGCA	59.67	20	136	8	143	CAaGAGGGgTgAAGAAaCCA	60.081	20	AGCATATCTTCTTCGCAGCC	59.579	20	133	8	140	CAaGAGGGgTgAAGAAaCCA	60.081	20	CGCAGCCATCTAACGCTACt	60.564	20	120	8	127
contig19924	1	p3	(GAA)5	15	126	140	CGGTCGCTCATCTTTCTCTC	60.096	20	TGGTCGaGTCAAATTAGCCC	60.074	20	119	51	169	TCTCTCTCCtCTGTGGGAGG	59.503	20	TGGTCGaGTCAAATTAGCCC	60.074	20	105	65	169	CGGTCGCTCATCTTTCTCTC	60.096	20	cccagagtacatggggaaAC	59.259	20	156	51	206
contig19980	1	p2	(AG)11	22	109	130	AaGGTtCcACAGCGACAAaC	60.156	20	GGCTACCTTGCTGCACTTTC	60.022	20	140	43	182	ACAGCGACAAaCaCAGATGG	59.751	20	GGCTACCTTGCTGCACTTTC	60.022	20	132	51	182	CcACAGCGACAAaCaCAGAT	59.751	20	GGCTACCTTGCTGCACTTTC	60.022	20	134	49	182
contig19987	1	p5	(AACCC)4	20	234	253	TGCGGTTATTGTCTTCAGCA	60.401	20	TCTCAATTAGCAATCCCCGt	59.528	20	278	48	325	TGCGGTTATTGTCTTCAGCA	60.401	20	TCAATTAGCAATCCCCGtTT	59.411	20	276	48	323	CCCACTGCGGTTATTGTCTT	59.993	20	CAATTAGCAATCCCCGtTTT	58.943	20	280	43	322
contig19987	2	p3	(CGC)5	15	356	370	aCGGGGATTGCTAATTGAGA	59.528	20	GCTTCGGAGGTGGTTTGTTA	60.11	20	247	306	552	AAaCGGGGATTGCTAATTGA	59.411	20	GCTTCGGAGGTGGTTTGTTA	60.11	20	249	304	552	CGGGGATTGCTAATTGAGAT	58.998	20	GCTTCGGAGGTGGTTTGTTA	60.11	20	246	307	552
contig20109	1	p3	(AAG)5	15	636	650	TGCAGAGTACCATTAGGGGG	59.948	20	AGGAAATTCCAATGTCGTCG	59.933	20	247	499	745	GAAGAATCCTGCGaTTGAGC	59.923	20	AGGAAATTCCAATGTCGTCG	59.933	20	181	565	745	TGCAGAGTACCATTAGGGGG	59.948	20	TTTCCGAGGAAATTCCAATG	59.872	20	253	499	751
contig20128	1	p3	(ACT)6	18	175	192	AAAGCTCCTTCCTTtCCTGC	59.962	20	CAATGGAAGCAAGTTGGGAT	59.933	20	235	37	271	AAAGCTCCTTCCTTtCCTGC	59.962	20	ATCCAATGGAAGCAAGTTGG	59.933	20	238	37	274	TGCGCTCATTCTGATCTGTC	60.104	20	CAATGGAAGCAAGTTGGGAT	59.933	20	161	111	271
contig20203	1	p2	(AG)6	12	261	272
contig20255	1	p3	(TTC)5	15	28	42
contig20267	1	p3	(CAT)5	15	27	41
contig20269	1	p3	(GTT)7	21	118	138
contig20396	1	p2	(AG)6	12	281	292
contig20563	1	p2	(TC)6	12	82	93	CTTCCTagCTCTCCCCTCGT	59.972	20	AACAACGATTGTGGTGCTGA	60.16	20	113	58	170	GAAGGTGAAAGAACCCTCCC	59.912	20	AACAACGATTGTGGTGCTGA	60.16	20	171	0	170	GAAGGTGAAAGAACCCTCCC	59.912	20	ACAACGATTGTGGTGCTGAG	59.751	20	170	0	169
contig20587	1	p6	(GGCGAG)4	24	85	108	TtCATCACAACAATCGGCAC	60.526	20	TCTCTCGGCTTGATGTTTTG	58.999	20	121	30	150	TtCATCACAACAATCGGCAC	60.526	20	TTTCATCTTCTCTCGGCTTGA	60.081	21	129	30	158	TtCATCACAACAATCGGCAC	60.526	20	TTCATCTTCTCTCGGCTTGA	58.67	20	128	30	157
contig20591	1	p3	(TCT)5	15	591	605	AAAGGCGAGCACGAGAATTA	59.982	20	CCAATTTCTAgGGtTTTTgGG	59.698	21	132	538	669	TTTGCAAAAGTaCCGCCTTT	59.758	20	CCAATTTCTAgGGtTTTTgGG	59.698	21	257	413	669	AGGCGAGCACGAGAATTATG	60.374	20	CCAATTTCTAgGGtTTTTgGG	59.698	21	130	540	669
contig20594	1	p2	(TG)7	14	108	121	TTATTTGTGTGTGAGAGGGGG	59.838	21	TTGagCAAGGTCTCAtTCCA	59.369	20	270	41	310	TATTTGTGTGTGAGAGGGGG	58.414	20	TTGagCAAGGTCTCAtTCCA	59.369	20	269	42	310	TTATTTGTGTGTGAGAGGGGG	59.838	21	TGagCAAGGTCTCAtTCCATT	59.685	21	269	41	309
contig20606	1	p2	(AG)9	18	154	171	GgCGTAcAACAAGCACTCAA	59.911	20	GGCTCGtTTCCTTCGTGTaG	59.875	20	178	18	195	AGgCGTAcAACAAGCACTCA	59.515	20	GGCTCGtTTCCTTCGTGTaG	59.875	20	179	17	195	AGgCGTAcAACAAGCACTCA	59.515	20	aGGCTCGtTTCCTTCGTGTa	59.875	20	180	17	196
contig20631	1	c	(TA)7(TG)9(CG)10	52	191	242
contig20770	1	p4	(CTTG)4	16	15	30
contig20801	1	p2	(AG)8	16	239	254	AAATGTGGGGGAAAgAGAGG	60.298	20	TGCCTCACCaAAAACTCTCC	60.232	20	225	87	311	AAATGTGGGGGAAAgAGAGG	60.298	20	CTTCCATGGAGTTTGGATGC	60.461	20	242	87	328	AAATGTGGGGGAAAgAGAGG	60.298	20	GGATGCCTCACCaAAAACTC	59.532	20	228	87	314
contig20815	1	p2	(AG)12	24	152	175	CGgataTtGcaagAAaGGGA	60.031	20	TcCCTTAGAGTgGcCGAAAT	60.949	20	167	34	200	AAGGcAtaTGGCCGgataTt	60.505	20	TCTcCCCTTcTTCTTcCCTT	59.252	20	193	22	214	CGgataTtGcaagAAaGGGA	60.031	20	CTTcCCTTAGAGTgGcCGA	60.338	19	169	34	202
contig20835	1	p2	(AG)6	12	123	134	AAGTGGCCGGTTGTTATGAG	59.993	20	TGCCGATCACTCCTCTCTTT	59.95	20	168	7	174	AAGTGGCCGGTTGTTATGAG	59.993	20	CTGCCGATCACTCCTCTCTT	59.555	20	169	7	175	AAGTGGCCGGTTGTTATGAG	59.993	20	TCCTCTCTTTCTCCCTCACG	59.525	20	158	7	164
contig20836	1	p3	(GAA)10	30	156	185	AAGAAGAAGAGAGGGGCAGC	60.096	20	TGATTACCGCTAAGCAATCAA	58.458	21	168	79	246	AAAGGGAGAGAACGGGAGAA	60.183	20	TGATTACCGCTAAGCAATCAA	58.458	21	186	61	246	AAGGGAGAGAACGGGAGAAG	59.811	20	TGATTACCGCTAAGCAATCAA	58.458	21	185	62	246
contig20840	1	p2	(GA)6	12	75	86	GAGAAAGAGAAGAACGGCAAAA	60.001	22	CTACCCATATAAGGGGCTGC	58.557	20	108	45	152	GAGAGAAAGAGAAGAACGGCAA	60.13	22	CTACCCATATAAGGGGCTGC	58.557	20	110	43	152	GAGAGAAAGAGAAGAACGGCA	58.803	21	CTACCCATATAAGGGGCTGC	58.557	20	110	43	152
contig20840	2	p3	(AGA)5	15	185	199
contig20914	1	p2	(TG)15	30	618	647	CCCTCGTCCTCCTTATGACC	60.842	20	TGGGGTCATGAAAGCTTGTT	60.495	20	265	433	697	GCCCTCGTCCTCCTTATGAC	60.99	20	TGGGGTCATGAAAGCTTGTT	60.495	20	266	432	697	CGGCAGCCAAAAATATGCTA	61.079	20	TGGGGTCATGAAAGCTTGTT	60.495	20	217	481	697
contig21020	1	p3	(TGG)9	27	33	59	TGGTGCAAGAGAGGATGATg	59.787	20	TAGGCAGTCTCCTCCGAAAA	59.948	20	108	2	109	TGGTGCAAGAGAGGATGATg	59.787	20	TCCTCTCGTAAATCTCCCCA	59.623	20	158	2	159	TGGTGCAAGAGAGGATGATg	59.787	20	ACCTAAGAATTGCCCTTGCC	60.451	20	137	2	138
contig21030	1	p3	(CCT)5	15	209	223	CTCCCTCCTCCTTCCTCCTA	59.766	20	CGAACCCAGTAtCCCCAATA	59.64	20	109	157	265	CCAGTTTCcTCCTCTCCCTT	59.671	20	CGAACCCAGTAtCCCCAATA	59.64	20	142	124	265	CTCCAATCTCCCTCCTCCTT	59.63	20	CGAACCCAGTAtCCCCAATA	59.64	20	116	150	265
contig21047	1	p2	(TA)12	24	542	565	AGAGCAACGTGGAAGGCTTA	60.015	20	TAACAGACGAGAAGGCCACC	60.255	20	193	425	617	AGAGCAACGTGGAAGGCTTA	60.015	20	AGGCCACCAAACAAACAcAT	60.277	20	181	425	605	TCTATCGCAAGAGCAACGTG	60.157	20	TAACAGACGAGAAGGCCACC	60.255	20	202	416	617
contig21163	1	p2	(AT)11	22	668	689	GACGTGgCATCGAACCTTAT	59.962	20	TCTCTATCCTTAAGTCAAATTCAGAAA	58.263	27	115	605	719	AAACGGCTCTGTGGATGAAC	60.119	20	TCTCTATCCTTAAGTCAAATTCAGAAA	58.263	27	229	491	719	AGGTTCAAtcGTAGCATCGC	60.243	20	TCTCTATCCTTAAGTCAAATTCAGAAA	58.263	27	160	560	719
contig21246	1	p3	(GAT)5	15	1487	1501	AGTGAATGCCTGTTTGGTGT	58.058	20	TTCTTTCAGAGCCACCCCTA	59.807	20	265	1289	1553	TTAGTGAATGCCTGTTTGGTG	58.687	21	TTCTTTCAGAGCCACCCCTA	59.807	20	267	1287	1553	AGTGAATGCCTGTTTGGTGT	58.058	20	GTTCTTTCAGAGCCACCCCT	60.628	20	266	1289	1554
contig21256	1	p3	(TAC)6	18	205	222	tcACATCTGACACCTTTTAGCAA	59.799	23	TCATGCTGATCCAGCTTCAC	59.95	20	182	138	319	tcACATCTGACACCTTTTAGCAA	59.799	23	AGCTTCACCTCTTGCTTGGA	60.134	20	170	138	307	tcACATCTGACACCTTTTAGCAA	59.799	23	ATGCTGATCCAGCTTCACCT	59.834	20	180	138	317
contig21263	1	p3	(CCT)5	15	159	173	GCGAATTTGGAGAAGACGAG	59.955	20	CGCAGACACAGACACAGACA	59.624	20	162	57	218	AGCGAATTTGGAGAAGACGA	59.955	20	CGCAGACACAGACACAGACA	59.624	20	163	56	218	CGAATTTGGAGAAGACGAGC	59.955	20	CGCAGACACAGACACAGACA	59.624	20	161	58	218
contig21263	2	p6	(TGTGTC)5	30	186	215	GCGAATTTGGAGAAGACGAG	59.955	20	CAGCAGAGTTGTGTAGGGTTTTT	59.74	23	211	57	267	AGCGAATTTGGAGAAGACGA	59.955	20	CAGCAGAGTTGTGTAGGGTTTTT	59.74	23	212	56	267	CGAATTTGGAGAAGACGAGC	59.955	20	CAGCAGAGTTGTGTAGGGTTTTT	59.74	23	210	58	267
contig21265	1	p3	(CCT)6	18	298	315	AGCGAATTTGGAGAAGACGA	59.955	20	AGACCCAGACCCAGACACAC	60.006	20	151	195	345	GCGAATTTGGAGAAGACGAG	59.955	20	AGACCCAGACCCAGACACAC	60.006	20	150	196	345	CGAATTTGGAGAAGACGAGC	59.955	20	AGACCCAGACCCAGACACAC	60.006	20	149	197	345
contig21266	1	p3	(CTC)5	15	151	165	AGCGAATTTGGAGAAGACGA	59.955	20	GCAGACACAGACAGACCCAC	59.283	20	141	50	190	GCGAATTTGGAGAAGACGAG	59.955	20	GCAGACACAGACAGACCCAC	59.283	20	140	51	190	CGAATTTGGAGAAGACGAGC	59.955	20	GCAGACACAGACAGACCCAC	59.283	20	139	52	190
contig21279	1	p3	(AGA)5	15	95	109	CTGTTGGGTTTGCTTGGAAT	59.971	20	CGCCCATTTCCTTTACAAAA	59.937	20	166	3	168	GCACAAGTCTTAGGGCAAGG	59.875	20	CGCCCATTTCCTTTACAAAA	59.937	20	123	46	168	CTGTTGGGTTTGCTTGGAAT	59.971	20	TCCCtTTCTTCCTCTCCTCC	59.749	20	144	3	146
contig21337	1	p3	(TCT)5	15	277	291	gcagTTGGTAGCcAACcATT	60	20	TTCTCTTCCgCTaCTctcGC	59.859	20	197	152	348	acgTTGCCAAACCTTCagAC	60.156	20	TTCTCTTCCgCTaCTctcGC	59.859	20	268	81	348	gcagTTGGTAGCcAACcATT	60	20	TCTCTTCCgCTaCTctcGCT	59.478	20	196	152	347
contig21382	1	p3	(TCT)5	15	192	206	GTGCGCTCCAATAGGCTTAG	60.003	20	GGCAAAAGGGTAAGGTGGTT	60.221	20	160	84	243	GAAATTTTCGTGGAAGGCAA	60.053	20	GGCAAAAGGGTAAGGTGGTT	60.221	20	133	111	243	GTGCGCTCCAATAGGCTTAG	60.003	20	ATTTCGGCAAAAGGGTAAGG	60.305	20	165	84	248
contig21537	1	p2	(GA)6	12	103	114	TTGCAGAGATCACCGAAAGA	59.522	20	CTGAAGCTATTGGCGTTGGT	60.27	20	103	79	181	TTGCAGAGATCACCGAAAGA	59.522	20	GAAGCTATTGGCGTTGGTTC	59.713	20	101	79	179	TTGCAGAGATCACCGAAAGA	59.522	20	ATTTACAAACGGAgAGGGGC	60.32	20	124	79	202
contig21658	1	p2	(AT)6	12	170	181	TGCAgcAGGTAGCCTTAAATG	60.403	21	ATAATTGTTGCAAcCTCGcc	59.967	20	121	108	228	TGCAgcAGGTAGCCTTAAATG	60.403	21	TCGACCAATTGATGAACGAA	60.049	20	215	108	322	TGCAgcAGGTAGCCTTAAATG	60.403	21	TCCTTCGGAAACAAGTTTGG	60.081	20	256	108	363
contig21695	1	c*	(CTT)8(TTCT)4*	35	1	35
contig21716	1	c	(TC)9(AC)8	34	49	82	TCCTGAGTATGAAGGGCTGA	58.387	20	AACAAAgGGAGCAAGGAACC	60.476	20	179	22	200	TGAGTATGAAGGGCTGATTGC	60.228	21	aAAAACAAAgGGAGCAAGGAA	60.095	21	179	25	203	TGAGTATGAAGGGCTGATTGC	60.228	21	AAAACAAAgGGAGCAAGGAA	58.809	20	178	25	202
contig21752	1	p3	(TCT)6	18	65	82	TTTGGAGAACCAACATTCAGC	60.103	21	CAGATCTACTCTCGCCTCCG	60.111	20	184	3	186	TTTGGAGAACCAACATTCAGC	60.103	21	CACAATCCTGCATCCTCAGA	59.787	20	200	3	202	GGAGAACCAACATTCAGCTTG	59.726	21	CAGATCTACTCTCGCCTCCG	60.111	20	181	6	186
contig21868	1	p3	(ATT)7	21	13	33
contig21868	2	p2	(TA)7	14	182	195	CAAACAAaCGCTAGCCAACC	60.669	20	ACGaAAGAAAGCAGCAGAGC	59.904	20	218	107	324	CAAACAAaCGCTAGCCAACC	60.669	20	AAGAACTCACCGAGGGAACC	60.489	20	191	107	297	AACAAaCGCTAGCCAACCC	60.125	19	ACGaAAGAAAGCAGCAGAGC	59.904	20	216	109	324
contig21868	3	p4	(ATCT)4	16	447	462	AGCTCTGCTGCTTTCTTtCG	60.037	20	TTGGAAACGACTTGGGAAAC	59.948	20	236	304	539	AGCTCTGCTGCTTTCTTtCG	60.037	20	CTTGGAAACGACTTGGGAAA	60.081	20	237	304	540	GCTCTGCTGCTTTCTTtCGT	59.904	20	TTGGAAACGACTTGGGAAAC	59.948	20	235	305	539
contig21869	1	p4	(AGAA)4	16	77	92	TTATTTCCCCTTCCCCATAAA	59.513	21	GCGGAGATATTGTAGCAGGC	59.835	20	210	53	262	TTATTTCCCCTTCCCCATAAA	59.513	21	GGCGGAGATATTGTAGCAGG	59.691	20	211	53	263	TTATTTCCCCTTCCCCATAAA	59.513	21	GGGCGGAGATATTGTAGCAG	59.691	20	212	53	264
contig22027	1	p2	(TA)6	12	149	160	GGTGGGAAGTTGAGAGGACA	60.088	20	ATTGGAGGTGGCAAGAACAG	60.111	20	240	112	351	TGGTGGGAAGTTGAGAGGAC	60.088	20	ATTGGAGGTGGCAAGAACAG	60.111	20	241	111	351	GGTGGGAAGTTGAGAGGACA	60.088	20	GTAAATGCCATTGGAGGTGG	60.192	20	249	112	360
contig22029	1	p4	(AGAT)4	16	206	221	ACATCCAATCATCCAAACCC	59.464	20	GCTTCACGGGCTATACCTCA	60.235	20	146	114	259	CCCAAAACCCCTAAATTTCAA	60.036	21	GCTTCACGGGCTATACCTCA	60.235	20	225	35	259	CATCCAAACCCCGGAAaTAC	61.284	20	GCTTCACGGGCTATACCTCA	60.235	20	137	123	259
contig22031	1	p4	(AGAT)8	32	210	241	ACCCAATCATCGAACAAACC	59.653	20	GTTGTTGGGTTTGGGGTAAG	59.191	20	187	117	303	ACCCAATCATCGAACAAACC	59.653	20	TTGTTGGGTTTGGGGTAAGT	59.191	20	186	117	302	ACCCAATCATCGAACAAACC	59.653	20	GTTGTTGGGTTTGGGGTAAGT	60.005	21	187	117	303
contig22095	1	p3	(AAT)5	15	115	129	ATTCTTTtGATtCCGGGgAC	60.131	20	TGAcCCaATAAATaACAAAGTCCA	59.66	24	138	55	192	ATtCGAGtGGAGTATCCgCA	60.624	20	TGAcCCaATAAATaACAAAGTCCA	59.66	24	183	10	192	ATTCTTTtGATtCCGGGgAC	60.131	20	ATGAcCCaATAAATaACAAAGTCCA	59.906	25	139	55	193
contig22117	1	p4	(ATTT)4	16	68	83	TTGATCGTTACAAaTGgCGA	60.073	20	TgGGTTATTACATTTTCACCCC	59.823	22	113	30	142	GACCGAtGACTTATTCGCGT	60.103	20	TgGGTTATTACATTTTCACCCC	59.823	22	132	11	142	CGCGTTGATCGTTACAAaTG	60.133	20	TgGGTTATTACATTTTCACCCC	59.823	22	117	26	142
contig22182	1	p3	(TTC)5	15	28	42	CGttcATCTACTTGCAAtccG	60.643	21	TCACTTTGTTGaGTACaCTGCTGA	60.017	24	132	4	135	CGttcATCTACTTGCAAtccG	60.643	21	GGTCACTTTGTTGaGTACaCTGC	58.832	23	134	4	137	CGttcATCTACTTGCAAtccG	60.643	21	GGTCACTTTGTTGaGTACaCTGCT	59.785	24	134	4	137
contig22184	1	p3	(TTC)5	15	24	38	CGTCcATCtACTTGCAACCC	60.517	20	TGCTGATCAGaGTCGGTTTGT	60.849	21	114	0	113	CGTCcATCtACTTGCAACCC	60.517	20	CTGCTGATCAGaGTCGGTTT	58.029	20	115	0	114	CGTCcATCtACTTGCAACCC	60.517	20	CGGTTTGTAATTCCACTGGTT	58.869	21	101	0	100
contig22189	1	p4	(ACAG)5	20	95	114	TCCTATATGGTTCAGTGGATAAAGA	58.188	25	ATCGTCGGAGGTAGTTGTGG	59.989	20	235	63	297	TCCTATATGGTTCAGTGGATAAAGA	58.188	25	GAGATCGCTTGTTCGAGGTC	59.957	20	204	63	266	TCCTATATGGTTCAGTGGATAAAGA	58.188	25	TAAGCCAATTTATCCgCCAC	59.928	20	117	63	179
contig22206	1	p3	(TGC)5	15	167	181	GATTTtGCTGCTTTTCAGGC	59.967	20	TGCTTTTTCCAGTCATAATTGC	59.257	22	181	26	206	CTGCTTTTCAGGCCTCTCAG	60.269	20	TGCTTTTTCCAGTCATAATTGC	59.257	22	174	33	206	CGCCAATCTTTCAATTCCAC	60.448	20	TGCTTTTTCCAGTCATAATTGC	59.257	22	153	54	206
contig22233	1	p2	(CA)7	14	455	468	CAGGTGTCAGGAGGGTCAGT	60.153	20	TAAACACCACGAGCTTGACG	59.904	20	238	360	597	ACAGGTGTCAGGAGGGTCAG	60.153	20	TAAACACCACGAGCTTGACG	59.904	20	239	359	597	AGGTGTCAGGAGGGTCAGTG	60.153	20	TAAACACCACGAGCTTGACG	59.904	20	237	361	597
contig22247	1	p5	(GCACG)4	20	37	56
contig22247	2	p5	(AAAGC)4	20	181	200	TcTAATGAAGCAGCAGCACG	60.302	20	GGAGTCAAGGATGGATGATGA	59.878	21	219	21	239	TcTAATGAAGCAGCAGCACG	60.302	20	AAGGATGGATGATGATTGTGC	59.771	21	213	21	233	TcTAATGAAGCAGCAGCACG	60.302	20	AGGATGGATGATGATTGTGC	58.303	20	212	21	232
contig22382	1	p4	(TACA)4	16	317	332	CGAATGACCCTGAAGTCGAT	60.073	20	CGGTCCTCCTGGGTTAAAA	59.911	19	250	123	372	CGAATGACCCTGAAGTCGAT	60.073	20	CCTCCTGGGTTAAAACCACTC	59.85	21	246	123	368	CGAATGACCCTGAAGTCGAT	60.073	20	TCCTCCTGGGTTAAAACCACT	59.85	21	247	123	369
contig22383	1	p3	(CTT)5	15	9	23
contig22400	1	c*	(AAAG)4(AAG)7*	34	114	147
contig22476	1	p5	(ATTTT)4	20	873	892	CCTTGGTGCACATTTCACAC	60.008	20	TGCCAGGAAGGAGATAGTGG	60.21	20	277	847	1123	TACCCTTGGTGCACATTTCA	59.964	20	TGCCAGGAAGGAGATAGTGG	60.21	20	280	844	1123	CCTTGGTGCACATTTCACAC	60.008	20	GCCAGGAAGGAGATAGTGGA	59.239	20	276	847	1122
contig22608	1	p3	(TCC)5	15	150	164	GATAGATCagCTGCCCCAGA	60.326	20	TACCGACaAAAACACCGACA	60.004	20	222	119	340	GATAGATCagCTGCCCCAGA	60.326	20	CTGGGTTTTCATCCTCCTCA	60.042	20	163	119	281	GATAGATCagCTGCCCCAGA	60.326	20	TGGGTTTTCATCCTCCTCAG	60.042	20	162	119	280
contig22634	1	p3	(CAT)5	15	139	153	TTCGAATCCGAGTAGGCATC	60.177	20	GCTGGaAACAGCAACACAGA	60.032	20	260	92	351	TTCGAATCCGAGTAGGCATC	60.177	20	GACTGCTGGaAACAGCAACA	60.032	20	264	92	355	TTCGAATCCGAGTAGGCATC	60.177	20	TGACTGCTGGaAACAGCAAC	60.032	20	265	92	356
contig22636	1	p3	(CAT)6	18	69	86	CCTTAAATTCCCACCCATCA	59.617	20	GGATGGGATTTGAACATTGG	59.991	20	112	41	152	CATCCTTAAATTCCCACCCA	59.617	20	GCTGGAAACAGCAACACAGA	60.032	20	247	38	284	CCTTAAATTCCCACCCATCA	59.617	20	GCTGGAAACAGCAACACAGA	60.032	20	244	41	284
contig22698	1	p5	(TCTCT)4	20	107	126	CCTCCCGTTACGCACACTAC	60.571	20	TGGGTCACTTCTTTTCTCTGAA	58.955	22	135	26	160	ACCTCCCGTTACGCACACTA	60.571	20	TGGGTCACTTCTTTTCTCTGAA	58.955	22	136	25	160	TACCTCCCGTTACGCACACT	60.571	20	TGGGTCACTTCTTTTCTCTGAA	58.955	22	137	24	160
contig22720	1	p3	(AAT)8	24	743	766	CTGCTTCCGTTGATGGAGAT	60.218	20	ATCAATTGCAACACATGCGA	61.093	20	247	579	825	TGGGAAGTTCTAATGGGTGC	59.933	20	CAATCAATTGCAACACATGC	58.548	20	219	609	827	TGGGAAGTTCTAATGGGTGC	59.933	20	CAATTGCAACACATGCGATTA	60.523	21	215	609	823
contig22785	1	p2	(GT)8	16	139	154	CGAATTAATGCCCTGCAAAT	59.928	20	AGTGCCAGAGAAGCAACCAT	59.874	20	126	84	209	AATGCCCTGCAAATGAGAAC	60.081	20	AGTGCCAGAGAAGCAACCAT	59.874	20	120	90	209	CGAATTAATGCCCTGCAAAT	59.928	20	GTGCCAGAGAAGCAACCATT	60.263	20	125	84	208
contig22928	1	p3	(GAT)5	15	282	296	GCtgCCAGATGAAAGTGACA	59.992	20	CTCTCAAGGGCTCCAAGATG	59.943	20	174	175	348	ATGCTGGCACCAAGGATAAC	59.962	20	CTCTCAAGGGCTCCAAGATG	59.943	20	280	69	348	GCtgCCAGATGAAAGTGACA	59.992	20	ACAATGAAAAcGTTACCCGC	59.867	20	214	175	388
contig23001	1	p2	(TA)12	24	847	870	GtGGgTTTTGAAGTGGATGG	60.21	20	TCGccCttTCTCTCTCTGAA	60.21	20	233	725	957	GtGGgTTTTGAAGTGGATGG	60.21	20	AAGCaaaTCGccCttTCTCT	60.34	20	240	725	964	CTTGAACTGTGGCAGCAAAC	59.49	20	TCGccCttTCTCTCTCTGAA	60.21	20	194	764	957
contig23028	1	p2	(TA)12	24	542	565	ATGCAAGCTGaGGGAATGAC	60.226	20	TTGAAAGCTGCTGCACAATC	60.142	20	278	325	602	AAGCCATGCAGAAAGACCAT	59.7	20	TTGAAAGCTGCTGCACAATC	60.142	20	216	387	602	ATGCAAGCTGaGGGAATGAC	60.226	20	TTTGAAAGCTGCTGCACAAT	59.614	20	279	325	603
contig23051	1	p3	(CTC)5	15	128	142	TCCTTTCCAATCCTTTCGTTT	59.932	21	AATGAGGGTTTGTGCCTGAG	60.111	20	256	52	307	TTCCTTTCCAATCCTTTCGTT	59.932	21	AATGAGGGTTTGTGCCTGAG	60.111	20	257	51	307	CCTTTCCAATCCTTTCGTTTC	59.932	21	AATGAGGGTTTGTGCCTGAG	60.111	20	255	53	307
contig23137	1	p3	(TGA)5	15	43	57	ATGAAGCTGACCTTGCTGCT	60.164	20	GcAGAGCATGAAAAAGTTGC	58.653	20	119	2	120	ATGAAGCTGACCTTGCTGCT	60.164	20	AGcAGAGCATGAAAAAGTTGC	59.651	21	120	2	121	GAAGCTGACCTTGCTGCTG	59.871	19	GCATGAAAAAGTTGCAAGGAG	59.875	21	112	4	115
contig23151	1	p2	(AG)6	12	59	70	AATTCTAAGTCAAAGTTGGACATTTAT	57.209	27	TGCCGCCAGTAGTCCTTAAC	60.27	20	275	29	303	AATTCTAAGTCAAAGTTGGACATTTAT	57.209	27	GTTGCCGCCAGTAGTCCTTA	60.27	20	277	29	305	AATTCTAAGTCAAAGTTGGACATTTAT	57.209	27	GTTGCCGCCAGTAGTCCTT	60.27	19	277	29	305
contig23250	1	p2	(TG)6	12	21	32
contig23259	1	p4	(TGCA)4	16	426	441	gAGGCTCATCATCTCCCAAA	60.158	20	CCACCTGCACCATAAGTGAC	59.01	20	145	370	514	gAGGCTCATCATCTCCCAAA	60.158	20	CCCACCTGCACCATAAGTG	59.968	19	146	370	515	AGAGtGTCAAGGATCCGACG	60.261	20	CCACCTGCACCATAAGTGAC	59.01	20	204	311	514
contig23260	1	p4	(TGCA)4	16	477	492	TGACACCAAGGGTGAAGACA	60.129	20	CCACCTGCACCATAAGTGAC	59.01	20	248	309	556	GAGGCTCATCATCTCCCAAA	60.158	20	CCACCTGCACCATAAGTGAC	59.01	20	131	426	556	TGACACCAAGGGTGAAGACA	60.129	20	CCCACCTGCACCATAAGTG	59.968	19	249	309	557
contig23265	1	p5	(AACCA)4	20	112	131	AGGAAGCAACCAACACACAA	59.187	20	TGCATGCATGGCTGTTAAGT	60.288	20	206	7	212	AGGAAGCAACCAACACACAA	59.187	20	TCACTTATGGTGCAAGTGGG	59.566	20	149	7	155	ACGTACATGTATCGAGCCCA	59.028	20	TGCATGCATGGCTGTTAAGT	60.288	20	162	51	212
contig23265	2	p4	(CATG)4	16	204	219	ACCAAACCAAACCAAACCAA	60.103	20	TGACACCAAGGGTGAAGACA	60.129	20	277	112	388	AACCAAACCAAACCAAACCA	60.103	20	TGACACCAAGGGTGAAGACA	60.129	20	278	111	388	CCAAACCAAACCAAACCAAG	60.233	20	TGACACCAAGGGTGAAGACA	60.129	20	276	113	388
contig23351	1	p2	(TA)6	12	199	210	CTGGCCATAGCAAGGAGTTC	59.836	20	ATGGCATGTCAGCTGGATCT	60.655	20	280	84	363	TCTGGCCATAGCAAGGAGTT	59.836	20	GCTGGATCTCACAAGACAAGG	59.859	21	270	83	352	TCTGGCCATAGCAAGGAGTT	59.836	20	TGGATCTCACAAGACAAGGCT	59.859	21	268	83	350
contig23357	1	p3	(CTG)7	21	104	124	AATCGAATCTCCCGGAAAAG	60.391	20	GACGGAGCATGACTGTCAAA	59.837	20	141	59	199	ATCGAATCTCCCGGAAAAGA	60.901	20	GACGGAGCATGACTGTCAAA	59.837	20	140	60	199	AATCGAATCTCCCGGAAAAG	60.391	20	CGGAGCATGACTGTCAAATC	59.245	20	139	59	197
contig23359	1	p3	(CTT)5	15	96	110	AGAAAAGATCGGCGATTGAA	59.784	20	AACGGAGCATGACTGTCAAA	59.293	20	149	40	188	AGAAAAGATCGGCGATTGAA	59.784	20	CGGAGCATGACTGTCAAATC	59.245	20	147	40	186	AGAAAAGATCGGCGATTGAA	59.784	20	GGTGTAACGGAGCATGACTG	59.165	20	154	40	193
contig23415	1	p2	(TA)6	12	51	62	TTTCGGACAAGAGAGAGAATAGG	59.033	23	AGGAAATAgTCgGtcCgTCC	60.328	20	126	19	144	TCGGACAAGAGAGAGAATAGGTC	59.001	23	AGGAAATAgTCgGtcCgTCC	60.328	20	124	21	144	TTTCGGACAAGAGAGAGAATAGG	59.033	23	cCgTCCGTCCAcTACGtTAC	60.431	20	112	19	130
contig23421	1	p4	(TCTT)5	20	75	94
contig23424	1	p2	(GA)6	12	530	541
contig23522	1	p2	(TA)8	16	230	245
contig23552	1	p3	(GAA)6	18	43	60	AAATTTttCCAAAACcCGCT	59.823	20	AATGGCaGGAGtTTGAATGC	60.081	20	147	2	148	AATTTttCCAAAACcCGCTT	59.823	20	AATGGCaGGAGtTTGAATGC	60.081	20	146	3	148	AAATTTttCCAAAACcCGCT	59.823	20	aGGAGtTTGAATGCGCTGTT	59.882	20	141	2	142
contig23609	1	p2	(TC)9	18	58	75	AGTacGgaCATgCAtAGgAacT	57.776	22	GCCGTCCATCAGTTTGTTTC	60.504	20	273	8	280	acGgaCATgCAtAGgAacTAat	57.659	22	GCCGTCCATCAGTTTGTTTC	60.504	20	270	11	280	AGTacGgaCATgCAtAGgAacT	57.776	22	GTGCCGTCCATCAGTTTGTT	60.966	20	275	8	282
contig23629	1	p4	(TCAA)4	16	381	396	ATGGGTGgACCATTATCCCT	60.272	20	TTGCAGTGCCTGTGAGTTTC	60.032	20	280	178	457	ATGGGTGgACCATTATCCCT	60.272	20	GCAGTGCCTGTGAGTTTCAA	60.032	20	278	178	455	GGGTGgACCATTATCCCTTC	60.388	20	TTGCAGTGCCTGTGAGTTTC	60.032	20	278	180	457
contig23631	1	p4	(TCAA)5	20	291	310	tCcAATTGCTAAGCAGAAaTCA	59.853	22	tTGCAGAGTCTAAGGGTTTCAA	59.017	22	203	168	370	tCcAATTGCTAAGCAGAAaTCA	59.853	22	GtTGCAGAGTCTAAGGGTTTCAA	59.812	23	204	168	371	tCcAATTGCTAAGCAGAAaTCA	59.853	22	GGGTTTCAATTCAATTCCAtTTT	60.272	23	190	168	357
contig23634	1	p4	(TCAA)4	16	44	59	AAGCACTACCGAGTATACAACAaTTC	59.152	26	TCGATCGCTGCTATTCCTTT	59.945	20	240	15	254	AAGCACTACCGAGTATACAACAaTTC	59.152	26	TTCGATCGCTGCTATTCCTT	59.945	20	241	15	255	AAGCACTACCGAGTATACAACAaTTC	59.152	26	AGTTACAGAGCCGGTGGCTA	59.898	20	101	15	115
contig23635	1	p4	(TCAA)4	16	163	178
contig23639	1	p4	(TCAA)4	16	155	170
contig23656	1	p2	(AG)6	12	85	96	CAGCAATTCGATTGCAGATT	58.872	20	ATCGAAACCATAGCAAACGG	59.96	20	232	6	237	CGATTGCAGATTCTGTCTTCC	59.828	21	ATCGAAACCATAGCAAACGG	59.96	20	224	14	237	CGATTGCAGATTCTGTCTTCC	59.828	21	ATCCCTCTCTCACGCGATAA	59.797	20	279	14	292
contig23658	1	p2	(TC)6	12	229	240	ATCCTAAGCTCAAGTCGGCA	59.978	20	cCGTCCAcTGAACAACCTC	59.086	19	189	182	370	ATCCTAAGCTCAAGTCGGCA	59.978	20	CGTCCAcTGAACAACCTCC	59.086	19	188	182	369	ATCCTAAGCTCAAGTCGGCA	59.978	20	GcCGTCCAcTGAACAACC	60.096	18	190	182	371
contig23666	1	p2	(CT)6	12	11	22
contig23666	2	p2	(CT)6	12	34	45	TCCtctCTCTCTCTCCGCAA	60.363	20	TTTCAATTTCAGCAATCCGA	59.232	20	102	8	109	TTCCtctCTCTCTCTCCGCA	60.363	20	TTTCAATTTCAGCAATCCGA	59.232	20	103	7	109	CCtctCTCTCTCTCCGCAAG	59.425	20	TTTCAATTTCAGCAATCCGA	59.232	20	101	9	109
contig23689	1	p2	(TA)9	18	181	198	AAAATAGCGTCTCGCCTCAA	59.982	20	AGCACCAAGTTTTGCCAAGT	59.78	20	183	73	255	AGCATTTGAACGTGATGCTG	59.871	20	AGCACCAAGTTTTGCCAAGT	59.78	20	153	103	255	CAGCATTTGAACGTGATGCT	59.871	20	AGCACCAAGTTTTGCCAAGT	59.78	20	154	102	255
contig23692	1	p2	(TA)10	20	181	200	AAAATAGCGTCTCGCCTCAA	59.982	20	AGCACCAAGTTTTGCCAAGT	59.78	20	185	73	257	AGCATTTGAACGTGATGCTG	59.871	20	AGCACCAAGTTTTGCCAAGT	59.78	20	155	103	257	CAGCATTTGAACGTGATGCT	59.871	20	AGCACCAAGTTTTGCCAAGT	59.78	20	156	102	257
contig23693	1	p2	(AT)8	16	354	369	CcACCATCCATCTCTCTAATTCTC	60.329	24	CGTGGGAACCAGAGGTCTT	60.096	19	269	157	425	CcACCATCCATCTCTCTAATTCT	58.613	23	CGTGGGAACCAGAGGTCTT	60.096	19	269	157	425	CcACCATCCATCTCTCTAATTC	57.611	22	CGTGGGAACCAGAGGTCTT	60.096	19	269	157	425
contig23706	1	p2	(CT)12	24	2	25
contig23749	1	p3	(TCT)5	15	72	86	GATtGGGTATTCTCgCTCcA	60.036	20	aAgctGCgTCtCGatttcAT	59.985	20	105	5	109	tGGGTATTCTCgCTCcAcTT	59.694	20	aAgctGCgTCtCGatttcAT	59.985	20	102	8	109	TtGGGTATTCTCgCTCcAcT	59.694	20	aAgctGCgTCtCGatttcAT	59.985	20	103	7	109
contig23876	1	p3	(ATG)8	24	304	327	ATTGTAACCGGGAAAGGTCC	60.053	20	AAAGTTTGTGACTCCGACCG	60.149	20	271	185	455	ATTGTAACCGGGAAAGGTCC	60.053	20	GCATGCCAGAAAATACAcGA	59.694	20	232	185	416	AATCTTGCTGACCACCTTGC	60.263	20	AAAGTTTGTGACTCCGACCG	60.149	20	244	212	455
contig23922	1	p2	(TA)6	12	63	74
contig23966	1	p3	(CAC)5	15	332	346
contig24024	1	p2	(AG)6	12	326	337
contig24048	1	p2	(AG)9	18	169	186	GGGGCACCAAACTTATTCAa	59.801	20	TGCAAGTATGAGCAAGACGG	60.011	20	276	135	410	GGGGCACCAAACTTATTCAa	59.801	20	ACACAAAGTGTTCCCACCGt	60.321	20	120	135	254	AGGGGCACCAAACTTATTCA	59.429	20	TGCAAGTATGAGCAAGACGG	60.011	20	277	134	410
contig24048	2	p2	(AG)7	14	189	202	TCAagCAGCGAAGATGAAGA	59.823	20	TGCAAGTATGAGCAAGACGG	60.011	20	260	151	410	GGGGCACCAAACTTATTCAa	59.801	20	TGCAAGTATGAGCAAGACGG	60.011	20	276	135	410	TCAagCAGCGAAGATGAAGA	59.823	20	ACACAAAGTGTTCCCACCGt	60.321	20	104	151	254
contig24103	1	p3	(AAG)8	24	411	434	ATCCACACCCACAAGAGGAG	59.962	20	ACTCATTGGTGATGTTGGCA	59.967	20	222	345	566	TTTGATCCACACCCACAAGA	59.935	20	ACTCATTGGTGATGTTGGCA	59.967	20	226	341	566	CACCCACAAGAGGAGGAAAA	60.081	20	ACTCATTGGTGATGTTGGCA	59.967	20	217	350	566
contig24180	1	p2	(AT)12	24	81	104	TCCAAAaTTATCAgCACCCA	58.965	20	TTTTACTCATCTCCGTTTACACAC	57.462	24	131	1	131	TCCAAAaTTATCAgCACCCAC	59.815	21	TTTTACTCATCTCCGTTTACACAC	57.462	24	131	1	131	TTCCAAAaTTATCAgCACCCA	60.308	21	TTTTACTCATCTCCGTTTACACAC	57.462	24	132	0	131
contig24204	1	p2	(AT)6	12	27	38
contig24244	1	p2	(AT)6	12	103	114	TCGGTGAAACTGATGaTGCT	59.245	20	TGGcTATGGtCAGTTGGTCA	60.112	20	221	70	290	TCGGTGAAACTGATGaTGCT	59.245	20	GGTCAACacAGcCATCtCCt	60.12	20	206	70	275	AATCGGTGAAACTGATGaTGC	59.954	21	TGGcTATGGtCAGTTGGTCA	60.112	20	223	68	290
contig24265	1	c	(AT)10(AC)7	34	134	167	CACTGAACCAGGTTTCCTTCA	60.133	21	ATCACAATGAGATGGTGcGA	60.08	20	206	4	209	CACTGAACCAGGTTTCCTTCA	60.133	21	GGTGcGAAGTGaAAGGaTGT	60.119	20	193	4	196	CACTGAACCAGGTTTCCTTCA	60.133	21	CAATGAGATGGTGcGAAGTG	60.263	20	202	4	205
contig24265	2	p3	(GAT)5	15	416	430	AATTGTCTTTGCCCCAGTTG	59.971	20	AAActTGTTTCCgGCTCTCA	59.853	20	139	365	503	AGGCcACAAATGCCATAAaG	59.96	20	AAActTGTTTCCgGCTCTCA	59.853	20	193	311	503	AATTGTCTTTGCCCCAGTTG	59.971	20	tTGTTTCCgGCTCTCATCTC	60.34	20	135	365	499
contig24400	1	p3	(GAG)8	24	438	461
contig24495	1	p5	(CCCCA)5	25	142	166	AACTTCCctCGTGGTTTGTG	60.005	20	TGGATTCCAATGCTCAACAA	60.049	20	214	68	281	CCctCGTGGTTTGTGAGTTT	60.005	20	AAAAAGAGCGAGGCATCTGA	60.096	20	229	73	301	AACTTCCctCGTGGTTTGTG	60.005	20	AAAAAGAGCGAGGCATCTGA	60.096	20	234	68	301
contig24572	1	p2	(GA)7	14	6	19
contig24580	1	p4	(TCTG)5	20	60	79	TAGAGGATGCTGACCAAGGC	60.362	20	TGCATGCAAGAGTCAATTTCA	60.395	21	151	3	153	GCTGCCATCACCTTTCTTCT	59.434	20	TGCATGCAAGAGTCAATTTCA	60.395	21	133	21	153	GCCATCACCTTTCTTCTACCC	59.954	21	TGCATGCAAGAGTCAATTTCA	60.395	21	130	24	153
contig24588	1	p2	(GA)10	20	175	194
contig24617	1	p4	(AAAT)4	16	116	131	CCCGAACTACCAGAATTGGA	59.926	20	GCAAAACCGTGCAACCTATT	60.003	20	206	26	231	TAGaGCCGcTTTTCcAaCAC	60.386	20	GCAAAACCGTGCAACCTATT	60.003	20	160	72	231	TAGaGCCGcTTTTCcAaCAC	60.386	20	TGCTGGTGACTTCGATTCTG	59.984	20	215	72	286
contig24630	1	p4	(TGAT)5	20	281	300	AAGTAATCGAAGTGGCCCTG	59.195	20	TGCTTCCTGTGGTCCTCTCT	59.986	20	221	179	399	AAGTAATCGAAGTGGCCCTG	59.195	20	CTGCTTCCTGTGGTCCTCTC	59.986	20	222	179	400	AAGTAATCGAAGTGGCCCTG	59.195	20	TCTGCTTCCTGTGGTCCTCT	59.986	20	223	179	401
contig24692	1	p3	(TGC)5	15	280	294
contig24726	1	p3	(AAG)5	15	67	81	TGGccGtGTTTAAAAGAGGt	59.609	20	GACacaACCTAcTCCCGcAT	59.997	20	139	13	151	TGGccGtGTTTAAAAGAGGt	59.609	20	CaAGCTTCCGTTTGACacaA	59.881	20	152	13	164	TGGccGtGTTTAAAAGAGGt	59.609	20	AGCTTCCGTTTGACacaACC	60.156	20	150	13	162
contig24750	1	p6	(AGGTAT)5	30	135	164	GCGAGGCGGTGagATAAATA	60.196	20	CAACTGGAAATAGCATCTCAAAA	58.445	23	166	65	230	GCGAGGCGGTGagATAAATA	60.196	20	ACAACTGGAAATAGCATCTCAAAA	59.227	24	167	65	231	GCGAGGCGGTGagATAAATA	60.196	20	CAACTGGAAATAGCATCTCAAA	57.08	22	166	65	230
contig24770	1	p2	(TC)6	12	120	131
contig24800	1	p2	(AG)7	14	4	17
contig24810	1	p2	(GA)15	30	1	30
contig24890	1	p4	(AAAC)4	16	103	118	CCCAATTTCCCAAAAGTTACC	59.575	21	TTGTCTTTGATTTGTGTTTTAGGC	59.597	24	148	9	156	CCCAATTTCCCAAAAGTTACC	59.575	21	TGTCTTTGATTTGTGTTTTAGGC	58.359	23	147	9	155	CCCAATTTCCCAAAAGTTACC	59.575	21	TGTCTTTGATTTGTGTTTTAGGCT	59.266	24	147	9	155
contig24907	1	p4	(AAAC)4	16	175	190	TGTTAACGCAATAACGCTGC	59.908	20	TTGTCTTTGATTTGTGTTTTAGGC	59.597	24	184	45	228	TGTTAACGCAATAACGCTGC	59.908	20	TGTCTTTGATTTGTGTTTTAGGC	58.359	23	183	45	227	TGTTAACGCAATAACGCTGC	59.908	20	TGTCTTTGATTTGTGTTTTAGGCT	59.266	24	183	45	227
contig24972	1	p2	(GA)6	12	298	309	TCGGTCGGTCTAGTTCGTCT	59.867	20	CACTCTCGTGGCTTCCTAGC	60.156	20	241	102	342	TTCGGTCTGATTGTCGTTTG	59.691	20	CCACCATCGCTCTCTCTCTC	60.096	20	201	197	397	GGTCGGGAGAATGAAAGGTT	60.306	20	CACTCTCGTGGCTTCCTAGC	60.156	20	278	65	342
contig24972	2	p2	(GA)17	34	355	388	TAAGGAGTAGAGCAGCGGGA	60.11	20	TTGAAGTTGTAGCACCACCA	57.736	20	167	245	411	GTAGAGCAGCGGGAGAGATG	60.119	20	TTGAAGTTGTAGCACCACCA	57.736	20	161	251	411	TAAGGAGTAGAGCAGCGGGA	60.11	20	AGTTGAAGTTGTAGCACCACCA	59.702	22	169	245	413
contig24980	1	p4	(GTCG)6	24	182	205	GAACGGTTGCCACGATAAGT	60	20	GCAAACGACAATCAGACCAA	59.697	20	261	53	313	GAACGGTTGCCACGATAAGT	60	20	CGGTTGAACCCAGTCTCTTC	59.697	20	221	53	273	CTCAATAGTGCGCCAAGACA	60.011	20	GCAAACGACAATCAGACCAA	59.697	20	221	93	313
contig24980	2	p2	(GA)6	12	431	442	TTGGTCTGATTGTCGTTTGC	59.697	20	AGTTGAAGTTGCAGCACCAC	58.935	20	174	294	467	ACCGTCCATGTGCATCTTTT	60.384	20	AGTTGAAGTTGCAGCACCAC	58.935	20	198	270	467	AACCGTCCATGTGCATCTTT	60.384	20	AGTTGAAGTTGCAGCACCAC	58.935	20	199	269	467
contig24981	1	p2	(TA)6	12	265	276	CACGGCATCAGTTTCCTTGT	61.096	20	AAAACATGAAGCTTTGTTTGTTGA	60.076	24	157	170	326	CACGGCATCAGTTTCCTTGT	61.096	20	AAACATGAAGCTTTGTTTGTTGA	58.845	23	156	170	325	CACGGCATCAGTTTCCTTGT	61.096	20	TGAAGCTTTGTTTGTTGATCATT	58.8	23	151	170	320
contig25099	1	p4	(TATC)4	16	233	248	TatGGAGCCTCTGTCCACAA	59.241	20	ttttgTTCGTaAATTcAAAACG	57.055	22	142	145	286	TatGGAGCCTCTGTCCACAA	59.241	20	ttgTTCGTaAATTcAAAACGAAt	57.824	23	140	145	284	GAGCCTCTGTCCACAAACAA	58.854	20	ttttgTTCGTaAATTcAAAACG	57.055	22	138	149	286
contig25228	1	p4	(AATA)4	16	475	490	TTTTAAGTtGGGGgaTGgAa	59.246	20	CGAATGCGTCATCGTTATTG	60.096	20	204	363	566	TTcAaTGCgCTTCatagagg	59.016	20	CGAATGCGTCATCGTTATTG	60.096	20	168	399	566	gTTTTAAGTtGGGGgaTGgAa	60.041	21	CGAATGCGTCATCGTTATTG	60.096	20	205	362	566
contig25236	1	p6	(GAAAGA)4	24	377	400	TTCAGCAGGAGGAGGAAAGA	60.065	20	GCATGGAAGAGATCGGAATC	59.592	20	128	316	443	ACACACTCCAGATCACGCAG	59.897	20	GCATGGAAGAGATCGGAATC	59.592	20	226	218	443	CACTCCAGATCACGCAGTGT	59.897	20	GCATGGAAGAGATCGGAATC	59.592	20	223	221	443
contig25273	1	p6	(TGCTCC)4	24	90	113	GCCTTTACTTGGTGCTCCTG	59.875	20	GGACACCATCCGTCTCACTT	59.969	20	146	32	177	CCTTTACTTGGTGCTCCTGC	59.875	20	GGACACCATCCGTCTCACTT	59.969	20	145	33	177	TGCCTTTACTTGGTGCTCCT	59.875	20	GGACACCATCCGTCTCACTT	59.969	20	147	31	177
contig25319	1	p3	(TGC)8	24	359	382	ACGCAAGATTTGGGAGAAGA	59.813	20	ATGTCCAACGTCGTCAGGAT	60.395	20	211	299	509	ACGCAAGATTTGGGAGAAGA	59.813	20	ATGATGTCCAACGTCGTCAG	59.551	20	214	299	512	CGCAAGATTTGGGAGAAGAA	60.323	20	ATGTCCAACGTCGTCAGGAT	60.395	20	210	300	509
contig25319	2	p3	(GAC)9	27	591	617	ATCCTGACGACGTTGGACAT	60.395	20	TGGAGCCAACTTCTTATGGG	60.066	20	171	490	660	CTGACGACGTTGGACATCAT	59.551	20	TGGAGCCAACTTCTTATGGG	60.066	20	168	493	660	CTGACGACGTTGGACATCAT	59.551	20	GATAACCAAGTGCTTCCCGA	60.074	20	192	493	684
contig25319	3	p3	(GAG)5	15	742	756	CTCAAACCAGCTGATGACGA	59.984	20	GAGGTGTCCTTCAGCAGAGC	60.143	20	280	575	854	TCGGGAAGCACTTGGTTATC	60.074	20	GAGGTGTCCTTCAGCAGAGC	60.143	20	190	665	854	TCGGGAAGCACTTGGTTATC	60.074	20	GAATCGAGGTGTCCTTCAGC	59.81	20	195	665	859
contig25326	1	p2	(AT)6	12	380	391	AACAaTCCGTAGtcGTTGCC	60	20	AGCgtTAACaGTgTTGGtTACA	57.45	22	162	284	445	ActCAGCAACAtcACCCTCC	60.12	20	AGCgtTAACaGTgTTGGtTACA	57.45	22	255	191	445	AACAaTCCGTAGtcGTTGCC	60	20	GCgtTAACaGTgTTGGtTACAtTG	60.708	24	161	284	444
contig25350	1	p3	(GAA)5	15	97	111	AAGAACTGgTGATGCAaGGg	60.111	20	CtgCCATTTGAGcCTTCAtT	60.214	20	149	35	183	ACTGgTGATGCAaGGgaGaC	60.12	20	CtgCCATTTGAGcCTTCAtT	60.214	20	145	39	183	TGATGCAaGGgaGaCtGatg	59.787	20	CtgCCATTTGAGcCTTCAtT	60.214	20	140	44	183
contig25352	1	p3	(GAA)5	15	96	110
contig25365	1	p2	(AG)6	12	26	37
contig25365	2	p3	(CCA)5	15	175	189	CCACAACAACTGCCCTAACA	59.609	20	ATTGAAATGACGGGTGAAGC	59.939	20	171	150	320	CCACAACAACTGCCCTAACA	59.609	20	TTTCCATCAGCCCTAACACC	59.933	20	269	150	418	CCACAACAACTGCCCTAACA	59.609	20	GCCATTGTTAGACTCGGCTC	59.843	20	195	150	344
contig25376	1	p4	(ATTT)4	16	227	242	TGGGACAAAAGAAAAgggaa	59.518	20	GGAAATCTGCAAGATAAtGTGG	58.582	22	198	167	364	TGGGACAAAAGAAAAgggaa	59.518	20	GGAAATCTGCAAGATAAtGTGGT	59.389	23	198	167	364	ATGGGACAAAAGAAAAgggaa	59.801	21	GGAAATCTGCAAGATAAtGTGG	58.582	22	199	166	364
contig25378	1	p3	(CCA)5	15	160	174	AATTTTCCCCCtCACCATCT	59.629	20	GGaAGAAAAAgaGGCATgGG	60.929	20	165	40	204	AGAATTTTCCCCCtCACCAT	59.629	20	GGaAGAAAAAgaGGCATgGG	60.929	20	167	38	204	GAATTTTCCCCCtCACCATC	60.505	20	GGaAGAAAAAgaGGCATgGG	60.929	20	166	39	204
contig25429	1	p3	(ATC)5	15	50	64	tttCTtcAaCaTCCtcTTCATTCA	60.109	24	GCGAACTAAGCTTCCACCAG	60.015	20	197	3	199	ttCTtcAaCaTCCtcTTCATTCA	58.823	23	GCGAACTAAGCTTCCACCAG	60.015	20	196	4	199	TtcAaCaTCCtcTTCATTCATGT	58.567	23	GCGAACTAAGCTTCCACCAG	60.015	20	193	7	199
contig25455	1	p2	(TA)6	12	202	213	GGCGAACAGATCAAGCTCTC	60.104	20	GAGCAGCCATTTCCAAAATC	59.651	20	151	110	260	TGAAAGTGCACAGAATTGCC	59.847	20	GAGCAGCCATTTCCAAAATC	59.651	20	201	60	260	GAAAGTGCACAGAATTGCCA	59.847	20	GAGCAGCCATTTCCAAAATC	59.651	20	200	61	260
contig25473	1	p2	(TA)7	14	127	140	AATTTGGCGACAATGGAGAC	59.939	20	CGATGAGGTCTTcAAGCTCC	59.95	20	237	37	273	AATTTGGCGACAATGGAGAC	59.939	20	CCTCCGTCCCTGTGtTGTAT	59.844	20	155	37	191	AAATTTGGCGACAATGGAGA	60.448	20	CGATGAGGTCTTcAAGCTCC	59.95	20	238	36	273
contig25479	1	p2	(TA)6	12	262	273	AGCGGCTAGGGTTTtCAAGT	60.262	20	AgGGtcACACACATagAACgTAA	58.573	23	274	153	426	AGCGGCTAGGGTTTtCAAGT	60.262	20	gGGtcACACACATagAACgTAA	57.541	22	273	153	425	GCGGCTAGGGTTTtCAAGTT	60.612	20	AgGGtcACACACATagAACgTAA	58.573	23	273	154	426
contig25483	1	p2	(TC)6	12	113	124	CAAGCTAGGATTTGAGGACAAGA	59.9	23	aAAACAACAGGCCAAAATCG	59.975	20	219	32	250	CAAGCTAGGATTTGAGGACAAGA	59.9	23	cCaAAACAACAGGCCAAAAT	59.839	20	221	32	252	GGATTTGAGGACAAGACACAAG	58.695	22	aAAACAACAGGCCAAAATCG	59.975	20	212	39	250
contig25487	1	p3	(TTA)5	15	146	160
contig25515	1	p4	(CATA)5	20	59	78	TGCACAACATTTACATCCCTTT	59.384	22	CGAGATGAAAATTAGCCGGA	60.167	20	213	15	227	TCCAAACTGCACAACATTTACA	59.132	22	CGAGATGAAAATTAGCCGGA	60.167	20	220	8	227	CTGCACAACATTTACATCCCTT	59.02	22	CGAGATGAAAATTAGCCGGA	60.167	20	214	14	227
contig25551	1	p3	(ATT)8	24	198	221	CAtGCTATCCcGATGCTTTT	60.06	20	CAAgGACAGCAAAAcaCAACC	60.577	21	278	134	411	CAtGCTATCCcGATGCTTTT	60.06	20	TTCAAgGACAGCAAAAcaCAA	59.352	21	280	134	413	CCcGATGCTTTTaCATTCTtg	59.595	21	TGCATTTTCAAgGACAGCAA	60.379	20	278	142	419
contig25557	1	p3	(AGA)5	15	65	79	AGACGCAGAAGCTGAAGAGG	59.891	20	CAACCTCTGTCCTTGCCAAT	60.111	20	218	28	245	ACGCAGAAGCTGAAGAGGAA	60.277	20	CAACCTCTGTCCTTGCCAAT	60.111	20	216	30	245	AGACGCAGAAGCTGAAGAGG	59.891	20	TTGTAAATCCACCTCCAcCC	59.647	20	149	28	176
contig25570	1	p2	(CA)8	16	241	256	gcaatacaatgccttGCaga	59.839	20	CACTTTTTGTGGCAAGTGAA	57.38	20	255	111	365	gcaatacaatgccttGCaga	59.839	20	ACACTTTTTGTGGCAAGTGAA	58.323	21	256	111	366	gtggagtaacaaaccacggg	60.269	20	CACTTTTTGTGGCAAGTGAA	57.38	20	275	91	365
contig25615	1	p3	(ATA)5	15	1016	1030	TCGTATTAATTTTCcGCCCA	60.275	20	GCTGACCAAATTCGCTTCAT	60.221	20	234	858	1091	CGTATTAATTTTCcGCCCAC	59.323	20	GCTGACCAAATTCGCTTCAT	60.221	20	233	859	1091	TAATTTTCcGCCCACAACAC	60.732	20	GCTGACCAAATTCGCTTCAT	60.221	20	228	864	1091
contig25659	1	p3	(ATA)6	18	351	368
contig25675	1	p2	(AT)6	12	212	223	GATTCAATTGGGCTGGCTTA	60.038	20	CCAATCCCCATCCCTTTAAT	59.846	20	163	152	314	GATTCAATTGGGCTGGCTTA	60.038	20	CTTTATCCCCAATCCCCATC	60.337	20	171	152	322	GATTCAATTGGGCTGGCTTA	60.038	20	TCTTTATCCCCAATCCCCAT	60.337	20	172	152	323
contig25753	1	p3	(CTC)5	15	106	120	gggtatcgaacgcgagagta	60.235	20	AAGAATTCCCGGAAGAAGGA	60.011	20	191	7	197	gggtatcgaacgcgagagta	60.235	20	GAAGAATTCCCGGAAGAAGG	60.011	20	192	7	198	gggtatcgaacgcgagagta	60.235	20	GGTTCCTGATGAGACTGGGA	60.048	20	215	7	221
contig25778	1	p2	(AG)7	14	95	108	CCACCTGTTCGATCACCTTT	59.966	20	tGCTCTCTCTcgCtCtTTCC	59.973	20	109	42	150	CCACCTGTTCGATCACCTTT	59.966	20	TCTcgCtCtTTCCTTTCTCG	59.83	20	102	42	143	CCACCTGTTCGATCACCTTT	59.966	20	CACTTCGCCtGCTCTCTCTc	60.431	20	118	42	159
contig25800	1	p2	(CT)6	12	50	61	CTGGAAGAGCACTTGACACG	59.616	20	CACTTTTAACACTCACTCTGCCC	60.212	23	100	0	99	CTGGAAGAGCACTTGACACG	59.616	20	CCACTTTTAACACTCACTCTGCC	60.212	23	101	0	100	GAAGAGCACTTGACACGCAC	59.628	20	TTCCACTTTTAACACTCACTCTGC	59.861	24	100	3	102
contig25808	1	p3	(CAA)6	18	136	153	GTGAGCTGGGAAAGCAGAAG	60.134	20	GTAcCAcCCGTTCATCTTGG	60.232	20	250	15	264	AAGTGAGCTGGGAAAGCAGA	60.134	20	GTAcCAcCCGTTCATCTTGG	60.232	20	252	13	264	AGTGAGCTGGGAAAGCAGAA	60.134	20	GTAcCAcCCGTTCATCTTGG	60.232	20	251	14	264
contig25870	1	p2	(TC)6	12	691	702
contig25878	1	p2	(GA)6	12	171	182	TGCTACTAGCGATGGTGCTG	60.18	20	TCGACATATCACGGCTTGAC	59.679	20	186	91	276	CGATGGTGCTGAGATGGTAA	59.673	20	TTGACATAACACCGTCGCTC	59.722	20	162	100	261	TGCTACTAGCGATGGTGCTG	60.18	20	TCACGGCTTGACATAACACC	59.572	20	178	91	268
contig25897	1	p6	(TGCATT)5	30	139	168	TCAAAATAAAAGAAACAATAAGCCAA	59.529	26	GGACATCCTTGTACCTTGGTG	59.318	21	258	10	267	TCAAAATAAAAGAAACAATAAGCCA	58.436	25	GGACATCCTTGTACCTTGGTG	59.318	21	258	10	267	AAGCCAATAGTATTTAAACACACGA	58.354	25	GGACATCCTTGTACCTTGGTG	59.318	21	239	29	267
contig25901	1	p2	(GA)6	12	618	629	GAGTGTTTGACCTTGGGCAT	59.973	20	GTGCTTCCTAGCTCTCCCCT	59.979	20	158	497	654	GTGAACCGATTGCGGAGTAT	59.962	20	GTGCTTCCTAGCTCTCCCCT	59.979	20	183	472	654	GGGCATGACAGATCCTGATT	59.893	20	GTGCTTCCTAGCTCTCCCCT	59.979	20	144	511	654
contig25909	1	p2	(TC)7	14	30	43	CCCGCGTTTGTCTGTCTAAT	60.132	20	TGGaAGAAATCCAGCTCTCG	60.474	20	141	2	142	CCCGCGTTTGTCTGTCTAAT	60.132	20	TCTCGATTGTTGACAAAACCC	59.963	21	126	2	127	CCCGCGTTTGTCTGTCTAAT	60.132	20	TCCAGCTCTCGATTGTTGAC	58.96	20	132	2	133
contig25968	1	p2	(TA)6	12	84	95	AaaagcacgcacacacAaat	59.249	20	cccatgactgaatagactcatcc	59.841	23	102	36	137	AaaagcacgcacacacAaat	59.249	20	ttctttctttcccatgactgaa	58.809	22	112	36	147	AaaagcacgcacacacAaat	59.249	20	cttctttctttcccatgactgaa	59.749	23	113	36	148
contig25971	1	p3	(TAC)6	18	91	108	AAACAAGGGAACTTGGCTGA	59.711	20	TCTCTCTGTCTGTGTCTGTCTGAA	59.297	24	135	9	143	TCAAACAAGGGAACTTGGCT	59.711	20	TCTCTCTGTCTGTGTCTGTCTGAA	59.297	24	137	7	143	AGGGAACTTGGCTGATTTGA	59.67	20	TCTCTCTGTCTGTGTCTGTCTGAA	59.297	24	130	14	143
contig25971	2	p2	(AG)8	16	138	153
contig26027	1	p2	(TC)8	16	33	48	CAGCAGTCCCACAtACCCTT	59.989	20	GcCCtTTTCATCTTCTTTACCA	59.609	22	109	5	113	CAGCAGTCCCACAtACCCTT	59.989	20	AGcCCtTTTCATCTTCTTTACCA	60.459	23	110	5	114	GCAGTCCCACAtACCCTTTT	58.912	20	GcCCtTTTCATCTTCTTTACCA	59.609	22	107	7	113
contig26029	1	p2	(CT)7	14	126	139	ATCCTCTTCCGCTTCCTCTT	59.42	20	TGAACTTGATTCGGTGGTGA	60.088	20	183	99	281	AATCCTCTTCCGCTTCCTCT	59.42	20	TGAACTTGATTCGGTGGTGA	60.088	20	184	98	281	ACTCGGCTTCCAAACACAAa	60.668	20	TGAACTTGATTCGGTGGTGA	60.088	20	235	47	281
contig26086	1	p2	(AG)7	14	274	287	CAGGGgTGGATGAAAGAGAA	60.042	20	gAgAgCAGatCTACCCTGAAGC	59.626	22	106	209	314	CAGGGgTGGATGAAAGAGAA	60.042	20	gAgCAGatCTACCCTGAAGCTC	59.626	22	104	209	312	ACCCCTAGACAAaGAGGGGA	59.928	20	gAgAgCAGatCTACCCTGAAGC	59.626	22	246	69	314
contig26094	1	p2	(AT)10	20	42	61	TGCTCCACATGAATCTACAAACA	60.549	23	CATGAAtTCCAAAtTTGTTATAGGG	59.874	25	102	14	115	GCTCCACATGAATCTACAAACAA	59.148	23	CATGAAtTCCAAAtTTGTTATAGGG	59.874	25	101	15	115	TGCTCCACATGAATCTACAAACA	60.549	23	TGAAtTCCAAAtTTGTTATAGGG	57.196	23	100	14	113
contig26101	1	p3	(GAC)5	15	118	132	CGATAGTTCGAGAGTTCGATTG	58.997	22	GAAGAAGCTTCACAGTCGGC	60.142	20	131	91	221	CGATAGTTCGAGAGTTCGATTGT	59.797	23	GAAGAAGCTTCACAGTCGGC	60.142	20	131	91	221	CGATAGTTCGAGAGTTCGATTG	58.997	22	CATAAGAACTCTTGCGTGCG	59.632	20	223	91	313
contig26101	2	p3	(ACG)5	15	146	160	GATTGTGAAGACGACGACGA	59.837	20	GTGCGAGCTTCTCCAACTTC	60.142	20	191	108	298	TCGATTGTGAAGACGACGAC	59.837	20	GTGCGAGCTTCTCCAACTTC	60.142	20	193	106	298	GATTGTGAAGACGACGACGA	59.837	20	GAAGAAGCTTCACAGTCGGC	60.142	20	114	108	221
contig26105	1	p3	(GAC)5	15	116	130	GACTTTGAGtCTTGAGAGCAGAGA	59.456	24	GTGGATTCGGGACGAAGATA	59.894	20	124	46	169	GACTTTGAGtCTTGAGAGCAGAGA	59.456	24	TTTCAACTCCCCCATCAATC	59.727	20	266	46	311	GACTTTGAGtCTTGAGAGCAGAGA	59.456	24	TTGTCCGAGCTTTCAACTCC	60.375	20	276	46	321
contig26105	2	p3	(CTT)5	15	199	213	ACGACGACTGTGAAGCACTG	60.096	20	TTTCAACTCCCCCATCAATC	59.727	20	190	122	311	TATCTTCGTCCCGAATCCAC	59.894	20	TTTCAACTCCCCCATCAATC	59.727	20	162	150	311	ACGACGACTGTGAAGCACTG	60.096	20	TTGTGTCAAATTGTCCGAGC	59.697	20	210	122	331
contig26162	1	p4	(TTCT)4	16	46	61	TTTGATTTCACCCAACTGCC	60.874	20	TGCtcATGATTAtgtGTAAAGTCC	58.212	24	147	23	169	TTTGATTTCACCCAACTGCC	60.874	20	TGCtcATGATTAtgtGTAAAGTCCT	59.135	25	147	23	169	TTTGATTTCACCCAACTGCC	60.874	20	aaTGCtcATGATTAtgtGTAAAGTCC	59.726	26	149	23	171
contig26189	1	c	(TC)9(TA)8	34	213	246	GCCGGAGTGATGAGAAGAaG	59.95	20	GTCGTCGTCTGGTGGAATCT	60.12	20	243	51	293	GCCGGAGTGATGAGAAGAaG	59.95	20	GAGTCGTCGTCTGGTGGAAT	60.12	20	245	51	295	GCCGGAGTGATGAGAAGAaG	59.95	20	AGTCGTCGTCTGGTGGAATC	60.12	20	244	51	294
contig26190	1	p2	(AT)9	18	121	138
contig26269	1	p3	(CTA)5	15	28	42
contig26280	1	p3	(ACC)6	18	287	304	TTGATGCACATGATtCCCaT	59.738	20	TAAGTGAACGTGGTGGTGGT	58.906	20	179	160	338	TTGATGCACATGATtCCCaT	59.738	20	AATAAGTGAACGTGGTGGTGG	59.766	21	181	160	340	aGgCCTGCATTacACTCTGC	60.428	20	TAAGTGAACGTGGTGGTGGT	58.906	20	121	218	338
contig26280	2	p3	(CAC)6	18	313	330	GTAAAACcACCaCCACCACC	59.989	20	CAACtCCTAtTATCCtGCCTGC	60.116	22	100	281	380	TTGATGCACATGATtCCCaT	59.738	20	CAACtCCTAtTATCCtGCCTGC	60.116	22	221	160	380	aGgCCTGCATTacACTCTGC	60.428	20	CAACtCCTAtTATCCtGCCTGC	60.116	22	163	218	380
contig26405	1	p4	(AGCC)4	16	122	137	GCCAGGCTATTTATTAATTGGA	57.417	22	CCCCTGAAATGAAGTGGCTA	60.066	20	270	90	359	GCCAGGCTATTTATTAATTGGA	57.417	22	AATGCCCCTGAAATGAAGTG	59.933	20	274	90	363	GCCAGGCTATTTATTAATTGGA	57.417	22	CAATGCCCCTGAAATGAAGT	59.933	20	275	90	364
contig26482	1	p2	(CT)6	12	66	77
contig26674	1	p4	(AGAA)5	20	204	223	TGCCGAATAAATTCCAAAGG	59.901	20	AATTTTGCGGAGACCAACAC	59.978	20	255	66	320	TGCCGAATAAATTCCAAAGG	59.901	20	TGAGGAACCATGAATGCAAA	60.049	20	231	66	296	ACGAGCAAGCAGAAAGCAAT	60.162	20	AATTTTGCGGAGACCAACAC	59.978	20	154	167	320
contig26699	1	p2	(TC)8	16	9	24
contig26704	1	p2	(TC)7	14	257	270
contig26710	1	p2	(GA)7	14	1	14
contig26739	1	p3	(TTC)5	15	223	237	TTCAAACATATCCTTCGCCC	59.901	20	TGAATTGGAGGTGAAGAGGG	60.042	20	178	158	335	TTCAAACATATCCTTCGCCC	59.901	20	TAGTGCTATGGCAAAAGGGG	60.089	20	211	158	368	TTCAAACATATCCTTCGCCC	59.901	20	TTGGAGGTGAAGAGGGTGAG	60.229	20	174	158	331
contig26773	1	p3	(GAT)5	15	527	541	GAGGGTGGATGGGAATTTTt	59.996	20	TCTCTGTCTGCATTgGTTGC	59.992	20	248	415	662	GAGGGTGGATGGGAATTTTt	59.996	20	TTCCTCGTCCTCGTCAGACT	59.986	20	165	415	579	AAGACGATCGTTGATGACCC	59.934	20	TTCCTCGTCCTCGTCAGACT	59.986	20	201	379	579
contig26820	1	p4	(AAAC)5	20	207	226	CACCTATCTGCCAAaCATTGC	60.517	21	CCTGTTTTGACCTGCTAGGC	59.875	20	228	102	329	CACCTATCTGCCAAaCATTGC	60.517	21	TTTTGACCTGCTAGGCCACT	59.875	20	224	102	325	TCTGCCAAaCATTGCAAGTAA	59.359	21	TTTTGACCTGCTAGGCCACT	59.875	20	218	108	325
contig26826	1	p4	(AAAC)4	16	154	169	tgCCAACATCTtAATCCTtCC	59.033	21	CCTGTTTTGACCTGCTAGGC	59.875	20	248	25	272	tgCCAACATCTtAATCCTtCCT	59.966	22	CCTGTTTTGACCTGCTAGGC	59.875	20	248	25	272	TCCTtCCTTtCACACtCACCT	58.78	21	CCTGTTTTGACCTGCTAGGC	59.875	20	234	39	272
contig26852	1	p3	(AGC)9	27	242	268	AGCACAAACAACAACAACGC	59.812	20	CATAGTGTTCgGGGTctGCT	60.134	20	142	217	358	AGCACAAACAACAACAACGC	59.812	20	AGCATAGTGTTCgGGGTctG	60.134	20	144	217	360	AGCACAAACAACAACAACGC	59.812	20	ATAGTGTTCgGGGTctGCTg	60.134	20	141	217	357
contig26939	1	p4	(AACT)6	24	126	149
contig26939	2	p3	(TAT)5	15	191	205
contig26959	1	p2	(GA)7	14	90	103	CTTAaTCGTCGGAAAAGGGG	60.783	20	TGGaAACTTAAGGTCGGAGG	59.167	20	172	24	195	CCTTAaTCGTCGGAAAAGGG	60.783	20	TGGaAACTTAAGGTCGGAGG	59.167	20	173	23	195	CTTAaTCGTCGGAAAAGGGG	60.783	20	TGGaAACTTAAGGTCGGAGGT	59.984	21	172	24	195
contig26959	2	p2	(GA)6	12	231	242
contig26983	1	p4	(AATA)4	16	99	114
contig27019	1	p4	(ATGA)4	16	62	77
contig27019	2	p2	(CT)8	16	80	95
contig27121	1	p2	(TC)7	14	110	123	AACGAAACCTTTAGGCCGAT	59.966	20	ATTGGCAGAGAAGCAAAACG	60.386	20	172	14	185	AACGAAACCTTTAGGCCGAT	59.966	20	TCATTGGCAGAGAAGCAAAA	59.542	20	174	14	187	AACGAAACCTTTAGGCCGAT	59.966	20	TTCATTGGCAGAGAAGCAAA	59.542	20	175	14	188
contig27124	1	p2	(TC)6	12	109	120	AACGAAACCTTTAGGCCGAT	59.966	20	GGCAGAGAAGCaAAAACGTC	60	20	169	14	182	TGAGAGAGAAATTGGGGGAA	59.6	20	GGCAGAGAAGCaAAAACGTC	60	20	105	78	182	AAAACGAAACCTTTAGGCCG	60.462	20	GGCAGAGAAGCaAAAACGTC	60	20	171	12	182
contig27132	1	p2	(TC)6	12	142	153
contig27222	1	p6	(AGCAGG)4	24	777	800	CAATTATCAGCAGCCTGCAA	59.976	20	ACAcCaATGACAGGCAATCA	59.967	20	209	618	826	GGACACCATCCGTCTCACTT	59.969	20	ACAcCaATGACAGGCAATCA	59.967	20	100	727	826	GCAAGGCCAAAAACAGGTAA	60.11	20	ACAcCaATGACAGGCAATCA	59.967	20	131	696	826
contig27382	1	p2	(AT)8	16	163	178	TTTGTTGTTGTAATTCcTTCTTTCa	59.157	25	CCACgaCTATaACaTTATAtCAAATCC	58.387	27	277	1	277	TTGTTGTTGTAATTCcTTCTTTCaa	59.157	25	CCACgaCTATaACaTTATAtCAAATCC	58.387	27	276	2	277	TTTGTTGTTGTAATTCcTTCTTTCa	59.157	25	CCCACgaCTATaACaTTATAtCAAATC	58.387	27	278	1	278
contig27414	1	p4	(AGAT)9	36	109	144	CATCAATGCTTGTTGCTGCT	60.019	20	TCCTTCTTCAAAaCAAaACCC	58.2	21	135	42	176	CCAAGAGACCTGGGTGGTAA	59.959	20	TCCTTCTTCAAAaCAAaACCC	58.2	21	166	11	176	CATCAATGCTTGTTGCTGCT	60.019	20	CTCCTTCTTCAAAaCAAaACCC	59.152	22	136	42	177
contig27470	1	p2	(CT)6	12	22	33
contig27475	1	p2	(TA)6	12	288	299
contig27480	1	p2	(TA)7	14	296	309
contig27482	1	p2	(TA)6	12	50	61	GAAaAaTTGAGCTGGGCTTG	59.823	20	CTGGCACAAaGGGTGAGATT	60.111	20	125	24	148	GAAaAaTTGAGCTGGGCTTG	59.823	20	ACTGGCACAAaGGGTGAGAT	59.579	20	126	24	149	aAaTTGAGCTGGGCTTGTTC	59.316	20	CTGGCACAAaGGGTGAGATT	60.111	20	122	27	148
contig27556	1	p2	(AG)6	12	246	257	CcTTCTCaGGCTCtCACACC	59.986	20	TTGGaAGATTCAAAATGCAGTG	60.11	22	228	58	285	CCcTTCTCaGGCTCtCACAC	59.986	20	TTGGaAGATTCAAAATGCAGTG	60.11	22	229	57	285	ACTCcTCCcTTCTCaGGCTC	59.952	20	TTGGaAGATTCAAAATGCAGTG	60.11	22	235	51	285
contig27571	1	p2	(AG)7	14	176	189	AAaGCCTCCCTGCTAACACA	59.875	20	GGAAGATTCaAAATGCGGTG	60.448	20	196	22	217	AAaGCCTCCCTGCTAACACA	59.875	20	TGGAAGATTCaAAATGCGGT	60.448	20	197	22	218	CAAaGCCTCCCTGCTAACAC	59.875	20	TGGAAGATTCaAAATGCGGT	60.448	20	198	21	218
contig27572	1	p2	(AG)6	12	195	206	ACAGCAAAGCTTCCCTGCTA	60.154	20	GGAAGATTCAAAATGCGGTG	60.448	20	188	49	236	ACAGCAAAGCTTCCCTGCTA	60.154	20	TGGAAGATTCAAAATGCGGT	60.448	20	189	49	237	CCCAAAATCTTAGCGACACG	60.628	20	CATAGAGCTCTGGCTCCACC	59.973	20	272	146	417
contig27616	1	p3	(GAT)5	15	25	39	TTtAGGTTACcGTGGaCGATG	59.869	21	CAtGACTAGTGGAAACCgCC	60.517	20	105	1	105	TtAGGTTACcGTGGaCGATG	58.501	20	CAtGACTAGTGGAAACCgCC	60.517	20	104	2	105	TTTtAGGTTACcGTGGaCGA	58.147	20	CAtGACTAGTGGAAACCgCC	60.517	20	106	0	105
contig27764	1	p6	(GTATAT)4	24	79	102	ACCCAGTTGCAAGCAAGAGT	59.914	20	AGAATTTCTCTTCCCGCCAT	60.039	20	259	28	286	ACCCAGTTGCAAGCAAGAGT	59.914	20	GAAGAATTTCTCTTCCCGCC	60.152	20	261	28	288	ACCCAGTTGCAAGCAAGAGT	59.914	20	TGAAGAATTTCTCTTCCCGC	59.387	20	262	28	289
contig27830	1	p3	(AGA)7	21	8	28
contig27838	1	p3	(TTC)5	15	186	200	cACCAAAATTTtcAGAGCCAA	60.096	21	CGCATATTCATGCTTTACCA	57.296	20	280	71	350	cACCAAAATTTtcAGAGCCA	58.745	20	CGCATATTCATGCTTTACCA	57.296	20	280	71	350	TGGCATAAAGTTCACCAGACC	59.985	21	TGACATTGATGGTTGTTCTTCA	59.024	22	209	26	234
contig27842	1	p4	(TTGG)4	16	169	184	GGGGCTCTGCTGTAGAGAAA	59.574	20	ATGATATTGAGACCAGCGGC	60.066	20	155	99	253	GGGAGAACTGGGGGAATATG	60.517	20	ATGATATTGAGACCAGCGGC	60.066	20	191	63	253	GGGGCTCTGCTGTAGAGAAA	59.574	20	GCATGGATCTTGCTGATGAA	59.763	20	197	99	295
contig27859	1	p2	(TA)6	12	151	162	GGTGGgaTTTTTGCAAaGTG	60.344	20	CTGATGAtGGGAGTgGTgAA	59.473	20	100	110	209	GGTGGgaTTTTTGCAAaGTG	60.344	20	TGCATGTAACTGATGAtGGGA	59.94	21	109	110	218	GGTGGgaTTTTTGCAAaGTG	60.344	20	ACTGATGAtGGGAGTgGTgA	58.886	20	101	110	210
contig27897	1	p3	(TCA)5	15	203	217	TAAGGTGACTCGCTGCCTCT	60.156	20	AAGCTAGCCCTTCTCCCAAG	59.976	20	262	163	424	CTAAGGTGACTCGCTGCCTC	60.156	20	AAGCTAGCCCTTCTCCCAAG	59.976	20	263	162	424	TAAGGTGACTCGCTGCCTCT	60.156	20	TTCAGAAGCTAATGGTGGGG	60.066	20	123	163	285
contig27967	1	p6	(GGTCCA)4	24	32	55	CCTCTAAGAATTGTCACACGAGG	60.171	23	AGCAGCAGTTCtCCAGCATT	60.164	20	215	4	218	CCTCTAAGAATTGTCACACGAGG	60.171	23	TCGACCTTcTTTCCTTGCAC	60.375	20	129	4	132	CCTCTAAGAATTGTCACACGAGG	60.171	23	GCACGCAACTTGAAATTCTG	59.469	20	113	4	116
contig27967	2	c*	(CTG)6(CTGC)4*	31	212	242	TGCAAGGAAAgAAGGTCGAT	59.813	20	AAACAATAATCGCTCTCGGC	59.324	20	214	114	327	TGCAAGGAAAgAAGGTCGAT	59.813	20	TTGCTTGCAAAATCCAAAAA	59.305	20	231	114	344	TGCAAGGAAAgAAGGTCGAT	59.813	20	TTTGCTTGCAAAATCCAAAA	59.305	20	232	114	345
contig28021	1	p4	(TTCT)4	16	172	187
contig28033	1	p2	(AT)8	16	57	72	CCACAAGGGTAGCCATTTTC	59.429	20	CCATAGCAAATATTGAtTTTGGA	58.094	23	104	23	126	CCACAAGGGTAGCCATTTTC	59.429	20	CCATAGCAAATATTGAtTTTGGAG	58.979	24	104	23	126	CCACAAGGGTAGCCATTTTC	59.429	20	CCATAGCAAATATTGAtTTTGGAGT	59.687	25	104	23	126
contig28212	1	p2	(GA)6	12	1	12
contig28212	2	p2	(TC)6	12	62	73	TGTTGgTGAATAAAtGGGACAA	60.089	22	TCAACTgCATTTCATCAGCC	59.805	20	100	24	123	TGTTGgTGAATAAAtGGGACA	58.733	21	TCAACTgCATTTCATCAGCC	59.805	20	100	24	123	GTGTTGgTGAATAAAtGGGACA	59.592	22	TCAACTgCATTTCATCAGCC	59.805	20	101	23	123
contig28226	1	p2	(AG)8	16	407	422
contig28256	1	p2	(TA)8	16	497	512	GagCCgAGTGTTCATCcaTT	60.081	20	ACTcCGGaCGTGAGTCTagG	59.325	20	255	313	567	TcATATTTTtAcGgcGGGag	59.922	20	agGCTCAAtCGAGGcATAAc	59.297	20	255	296	550	TcATATTTTtAcGgcGGGag	59.922	20	gGCTCAAtCGAGGcATAAcT	59.297	20	254	296	549
contig28446	1	p2	(GA)6	12	530	541	CGgCAGAAGAAAAGAAGCAG	60.262	20	GAAGGTCGTTTGTTTGTGTGAA	60.052	22	142	437	578	CGgCAGAAGAAAAGAAGCAG	60.262	20	AGGTCGTTTGTTTGTGTGAAGA	59.679	22	140	437	576	CGgCAGAAGAAAAGAAGCAG	60.262	20	AGAAGGTCGTTTGTTTGTGTGA	59.679	22	143	437	579
contig28450	1	p2	(CT)6	12	348	359	CCATGGCTTCTTTTCTCCAC	59.67	20	CATATTTCTTcCATCTTCTCtTTTg	57.667	25	186	258	443	CACCATGGCTTCTTTTCTCC	59.67	20	CATATTTCTTcCATCTTCTCtTTTg	57.667	25	188	256	443	CCACCATGGCTTCTTTTCTC	59.67	20	CATATTTCTTcCATCTTCTCtTTTg	57.667	25	189	255	443
contig28450	2	p2	(AT)9	18	400	417
contig28462	1	p3	(TAT)5	15	713	727	CATAGATGCCCTCAATCGGT	59.917	20	TGGAGAGAAACAATGAGATAGCC	59.739	23	267	513	779	CATAGATGCCCTCAATCGGT	59.917	20	GAGAGAAACAATGAGATAGCCG	58.098	22	265	513	777	CATAGATGCCCTCAATCGGT	59.917	20	ATGGAGAGAAACAATGAGATAGCC	59.997	24	268	513	780
contig28521	1	p2	(AG)7	14	315	328
contig28522	1	p2	(AG)6	12	98	109	aCAGGGCTTAAGCAGGgTTT	60.13	20	cTCTCTACGAACTGGGTGCC	59.867	20	262	60	321	aCAGGGCTTAAGCAGGgTTT	60.13	20	GCTgAGGAGGCACATACGAT	60.249	20	189	60	248	GGGCTTAAGCAGGgTTTtGT	60.483	20	cTCTCTACGAACTGGGTGCC	59.867	20	259	63	321
contig28570	1	p2	(GA)9	18	43	60	GCGGTATATACAAATATCGGCA	58.914	22	AAGACGTGGGTGAAACCTTG	60.005	20	265	12	276	GCGGTATATACAAATATCGGCA	58.914	22	CAAAGACGTGGGTGAAACCT	60.005	20	267	12	278	GCGGTATATACAAATATCGGCAG	59.776	23	AAGACGTGGGTGAAACCTTG	60.005	20	265	12	276
contig28701	1	p4	(AGGG)4	16	24	39
contig28772	1	p2	(CT)6	12	36	47	ACTACCGCACTAGCCCAGC	60.434	19	CGAGAGACGAGAGGGATGAG	60.088	20	116	4	119	AGgCACTACCGCACTAGCC	60.434	19	CGAGAGACGAGAGGGATGAG	60.088	20	120	0	119	CACTACCGCACTAGCCCAG	59.475	19	CGAGAGACGAGAGGGATGAG	60.088	20	117	3	119
contig28798	1	c*	(CT)6(CTCC)6*	34	190	223	TCAAGCATATCACCCATCCA	59.883	20	GAAGAAAGGGGGTTGACTGG	60.852	20	152	98	249	CAACGCGCCTAAGGAAAATA	60.218	20	GAAGAAAGGGGGTTGACTGG	60.852	20	241	9	249	ATACAACGCGCCTAAGGAAA	59.742	20	GAAGAAAGGGGGTTGACTGG	60.852	20	244	6	249
contig28868	1	p2	(AT)8	16	170	185
contig28909	1	p2	(AT)8	16	219	234	TCCCTTGGACAAGTCTTTCTG	59.314	21	GGTTTGGcTTAtTTTTgATCG	58.618	21	226	135	360	TCCCTTGGACAAGTCTTTCTG	59.314	21	GGTTTGGcTTAtTTTTgATCGT	59.399	22	226	135	360	TCCCTTGGACAAGTCTTTCTGT	60.146	22	GGTTTGGcTTAtTTTTgATCG	58.618	21	226	135	360
contig28915	1	p2	(TC)6	12	259	270	caTCACACGAAATTCATCCAA	59.385	21	GAGCTGAATTTGTACGGCCT	59.34	20	279	129	407	caTCACACGAAATTCATCCAA	59.385	21	GCTGAATTTGTACGGCCTTT	59.229	20	277	129	405	caTCACACGAAATTCATCCAA	59.385	21	AGCTGAATTTGTACGGCCTTT	60.143	21	278	129	406
contig28985	1	p2	(AT)8	16	268	283	GGGATAGAAAAGATGGATGGTC	58.781	22	CCTCCCCACTCTAATCCTCC	59.89	20	244	120	363	GGGATAGAAAAGATGGATGGTC	58.781	22	CTCCCCACTCTAATCCTCCC	59.89	20	243	120	362	GGGATAGAAAAGATGGATGGTC	58.781	22	CAAGTGTCATTCCCAGCTCA	59.831	20	266	120	385
contig28985	2	p2	(AG)6	12	294	305	GGGATAGAAAAGATGGATGGTC	58.781	22	CCTCCCCACTCTAATCCTCC	59.89	20	244	120	363	GGGATAGAAAAGATGGATGGTC	58.781	22	CTCCCCACTCTAATCCTCCC	59.89	20	243	120	362	GGGATAGAAAAGATGGATGGTC	58.781	22	CAAGTGTCATTCCCAGCTCA	59.831	20	266	120	385
contig28996	1	p2	(AG)6	12	692	703	GGGATAGAAAAGATGGATGGTC	58.781	22	TGTCCTTCCCAGCTCATACC	60.073	20	263	519	781	GGGATAGAAAAGATGGATGGTC	58.781	22	CCTCCCCACTCTAATCCTCC	59.89	20	245	519	763	GGGATAGAAAAGATGGATGGTC	58.781	22	CTCCCCACTCTAATCCTCCC	59.89	20	244	519	762
contig29062	1	p2	(AT)8	16	99	114	CCCGTATATCACCGCTTCAG	60.481	20	ATACAGCAGCTTGAcCACCC	60.142	20	154	0	153	CACCGCTTCAGTTCAGACTC	58.594	20	ATACAGCAGCTTGAcCACCC	60.142	20	145	9	153	TCACCGCTTCAGTTCAGACT	58.594	20	ATACAGCAGCTTGAcCACCC	60.142	20	146	8	153
contig29063	1	p3	(TCT)6	18	44	61
contig29070	1	p3	(TCT)5	15	173	187	CACCCGTGAAAACCTCAAAT	59.83	20	ATATGCACGACACCAACGAG	59.596	20	257	112	368	ACCCGTGAAAACCTCAAATG	59.83	20	ATATGCACGACACCAACGAG	59.596	20	256	113	368	ACTCTCCTGATGCTGCCATT	59.834	20	CGCTTTTCATGCAATCTGAG	59.566	20	220	37	256
contig29169	1	p6	(CGTCAT)5	30	12	41
contig29195	1	p3	(TTC)6	18	250	267
contig29226	1	p2	(AT)7	14	152	165
contig29254	1	p3	(ATT)8	24	298	321	TTTACTGGTTGGGATCCTGC	59.933	20	CCCAATGTAGGGAGGAAGGT	60.183	20	221	182	402	TTTACTGGTTGGGATCCTGC	59.933	20	ACCCCAATGTAGGGAGGAAG	60.183	20	223	182	404	TCAACCTAATGTCCGGAAGG	59.926	20	CCCAATGTAGGGAGGAAGGT	60.183	20	261	142	402
contig29348	1	p3	(AGC)5	15	292	306	TCCAGCAACAAAATTCACCA	60.088	20	CGGGAAGCAAGGTTACAATG	60.493	20	241	129	369	AAGCACCACCAAAAATCAGC	60.118	20	CGGGAAGCAAGGTTACAATG	60.493	20	154	216	369	GCACCACCAAAAATCAGCTT	60.118	20	CGGGAAGCAAGGTTACAATG	60.493	20	152	218	369
contig29355	1	p3	(CAG)7	21	32	52
contig29401	1	p2	(CT)10	20	95	114	TGGAGTGAGGCTGCCATTAT	60.624	20	GtTcCTCGTCTCGTCtCGtC	59.993	20	147	56	202	CTTGGTgaGTTGCATGAAGG	59.288	20	GtTcCTCGTCTCGTCtCGtC	59.993	20	178	25	202	CCTTGGTgaGTTGCATGAAG	59.288	20	GtTcCTCGTCTCGTCtCGtC	59.993	20	179	24	202
contig29401	2	p5	(GAGAC)4	20	177	196
contig29405	1	p2	(CT)10	20	415	434
contig29539	1	p2	(TA)7	14	67	80	TGTTTCGTCCCCATTTTCTC	59.91	20	CTGAAATTGCCGACTCGTTT	60.249	20	152	2	153	TGTTTCGTCCCCATTTTCTC	59.91	20	CAGACCTGAAATTGCCGACT	60.255	20	157	2	158	TGTTTCGTCCCCATTTTCTC	59.91	20	GGCGAAGGTTCGATTTAGGT	60.451	20	105	2	106
contig29578	1	p5	(AGAGG)6	30	404	433	AATTTGGCAGAGAATGGGTG	59.933	20	CTCTCCTCTGCTCGTCTGCT	60.033	20	121	377	497	CTAGATGCCGAAGAGGGATG	59.79	20	CTCTCCTCTGCTCGTCTGCT	60.033	20	200	298	497	CCCAGAGCAAGGGTGATAGA	60.21	20	CTCTCCTCTGCTCGTCTGCT	60.033	20	155	343	497
contig29602	1	p3	(ATC)5	15	71	85	TGAGGCCCTTGAAGTTTGTT	59.711	20	TTGGCATGCACAATTTTCtT	59.161	20	172	28	199	TGAGGCCCTTGAAGTTTGTT	59.711	20	TTTGGCATGCACAATTTTCt	59.161	20	173	28	200	GATGAGGCCCTTGAAGTTTG	59.67	20	TTGGCATGCACAATTTTCtT	59.161	20	174	26	199
contig29625	1	p6	(TCACCT)4	24	62	85
contig29662	1	p3	(ATT)20	60	28	87
contig29663	1	p3	(ATT)5	15	147	161	AGGCCATGAAGCGTTAGAGA	59.978	20	TCGTGTGATGATTCAGAAACC	58.557	21	136	57	192	GAGGCCATGAAGCGTTAGAG	59.978	20	TCGTGTGATGATTCAGAAACC	58.557	21	137	56	192	TCCCATACGGGCTGTTTTTA	60.315	20	TCGTGTGATGATTCAGAAACC	58.557	21	182	11	192
contig29676	1	p6	(TCTTCA)4	24	407	430	AGGAGCATCTAGCCGATGAA	59.939	20	CCCCCaATAATTGTTATGCC	59.011	20	171	283	453	AAGGAGCATCTAGCCGATGA	59.939	20	CCCCCaATAATTGTTATGCC	59.011	20	172	282	453	GAAAAGGAGCATCTAGCCGA	59.551	20	CCCCCaATAATTGTTATGCC	59.011	20	175	279	453
contig29682	1	p5	(AAATA)4	20	47	66	CCGTACCAAGTGAaTCCAGAA	59.978	21	CCAAGTCCCGTTAGCaATTC	59.569	20	174	18	191	CCGTACCAAGTGAaTCCAGAA	59.978	21	ATGTCCAAGTCCCGTTAGCa	60.517	20	178	18	195	CCGTACCAAGTGAaTCCAGAA	59.978	21	ATGAATGTCCAAGTCCCGTT	59.263	20	182	18	199
contig29741	1	p3	(TGA)10	30	307	336	TCCAGTTATGCAGGGACCTT	59.55	20	ATCAGCAACGTCATCAGCAg	60.016	20	239	191	429	CATGTCCAGTTATGCAGGGA	59.522	20	ATCAGCAACGTCATCAGCAg	60.016	20	243	187	429	TCCAGTTATGCAGGGACCTT	59.55	20	TCAcCgCCTTCATaACCTTC	60.074	20	178	191	368
contig29785	1	p6	(GATCGG)5	30	213	242	AAACGATCCTCCTCCTCGAT	60.037	20	CGAGAGCACAAAACCCTAGC	60.015	20	143	137	279	TTTTGTTCCGCAATTTCTCC	60.053	20	CGAGAGCACAAAACCCTAGC	60.015	20	269	11	279	CCAGAAGATGAATGGCAGGT	60.073	20	CGAGAGCACAAAACCCTAGC	60.015	20	205	75	279
contig29822	1	p6	(CCTCTC)5	30	16	45
contig29824	1	c*	(ACAT)4(AT)6*	26	243	268	AACTGGACGATGGAAATTGG	59.79	20	CGGATCTCAAAATATTACCCCA	60.036	22	228	132	359	TACAACTCGCCACGCATTAC	59.759	20	CGGATCTCAAAATATTACCCCA	60.036	22	266	94	359	AACTGGACGATGGAAATTGG	59.79	20	GCGGATTCGGATCTCAAAA	61.077	19	235	132	366
contig29825	1	p3	(CAG)5	15	177	191
contig29834	1	p3	(TGC)5	15	1	15
contig29834	2	c*	(AT)6(TATG)4*	25	304	328	CGGATCTCAAAATATTACCCCA	60.036	22	AACTGGACGATGGAAATTGG	59.79	20	228	211	438	GCGGATTCGGATCTCAAAA	61.077	19	AACTGGACGATGGAAATTGG	59.79	20	235	204	438	CGGATCTCAAAATATTACCCCA	60.036	22	CTGGACGATGGAAATTGGAC	60.317	20	226	211	436
contig29841	1	p6	(CACCTC)6	36	1	36
contig29842	1	p5	(ATAGC)5	25	562	586	GCTTTGCAGCTAGGATTTGC	60.124	20	AACCAATTCCAACAATGGGA	60.029	20	255	506	760	GCTTTGCAGCTAGGATTTGC	60.124	20	TCACTCTTCCACCCACACAA	60.129	20	234	506	739	GCTTTGCAGCTAGGATTTGC	60.124	20	ACTCTTCCACCCACACAACC	59.859	20	232	506	737
contig29844	1	p5	(ATAGC)5	25	548	572	AAGGCGGGGGAGAAGTAGTA	60.089	20	CAACCATTCTCCAACACAACA	59.45	21	198	413	610	GCTTTGCAGCTAGGATTTGC	60.124	20	CAACCATTCTCCAACACAACA	59.45	21	117	494	610	GCAGTAGTTCACCTCCTCGG	59.867	20	CAACCATTCTCCAACACAACA	59.45	21	166	445	610
contig29858	1	p3	(GAT)7	21	509	529	TCTTACAaCAACGCGCAAAG	60.052	20	TTGAGTGGATGAATCCGTGA	60.048	20	249	417	665	CTTCTTACAaCAACGCGCAA	60.052	20	TTGAGTGGATGAATCCGTGA	60.048	20	251	415	665	CTTACAaCAACGCGCAAAGA	60.052	20	TTGAGTGGATGAATCCGTGA	60.048	20	248	418	665
contig29858	2	p2	(AT)6	12	626	637	CACTGTGAATTCCgaGGgTT	59.966	20	TTGAGTGGATGAATCCGTGA	60.048	20	126	540	665	TCTTACAaCAACGCGCAAAG	60.052	20	TTGAGTGGATGAATCCGTGA	60.048	20	249	417	665	CTTCTTACAaCAACGCGCAA	60.052	20	TTGAGTGGATGAATCCGTGA	60.048	20	251	415	665
contig29865	1	p3	(CAA)5	15	1	15
contig29869	1	p3	(ATT)6	18	18	35
contig29893	1	p4	(CACG)6	24	258	281
contig29896	1	p2	(GA)7	14	142	155	CATGGGCATCAATGTGTGTT	60.249	20	AGGGGAAAATTTTAAGCCCA	59.782	20	188	9	196	aCATGGGCATCAATGTGTGT	59.688	20	AGGGGAAAATTTTAAGCCCA	59.782	20	189	8	196	CCACATATTCCACTGCCAAA	59.395	20	TCCAGCAGAAAGCCCATAGT	59.836	20	268	79	346
contig29930	1	p2	(TA)6	12	210	221	ATTGCTTTGGCTGCTTtgaT	59.851	20	TTCCAGCTCCAATTTTTCTCtc	59.835	22	268	26	293	cAAATTGCTTTGGCTGCTTt	60.376	20	TTCCAGCTCCAATTTTTCTCtc	59.835	22	271	23	293	AAATTGCTTTGGCTGCTTtg	60.376	20	TTCCAGCTCCAATTTTTCTCtc	59.835	22	270	24	293
contig29943	1	p3	(TTA)9	27	89	115	CcTCcaTGACCATTATGGAaTA	58.647	22	tACCtcCAGCAAGACCAAGC	60.397	20	113	41	153	CcTCcaTGACCATTATGGAaTA	58.647	22	AGCAAGACCAAGCgTAGGAC	59.501	20	106	41	146	TCcaTGACCATTATGGAaTAAcA	59.068	23	tACCtcCAGCAAGACCAAGC	60.397	20	111	43	153
contig29944	1	p2	(TA)9	18	663	680	tGGGTTgCCAAGAAaGAaCT	59.711	20	ggcatgTGTgGGTTGTTGTa	60.287	20	243	566	808	CTaCTGCtgCCaaCcACCTt	60.312	20	ggcatgTGTgGGTTGTTGTa	60.287	20	223	586	808	tGGGTTgCCAAGAAaGAaCT	59.711	20	tgtagggaatggccttgagt	59.55	20	166	566	731
contig30039	1	p3	(CTT)8	24	61	84	CGAAGAAGATGGAAATGTGGA	60.059	21	TCCAAGTGGAATGAGTCaaAAA	59.587	22	146	35	180	CGAAGAAGATGGAAATGTGGA	60.059	21	CTCCAAGTGGAATGAGTCaaAA	59.215	22	147	35	181	CGAAGAAGATGGAAATGTGGA	60.059	21	TCCAAGTGGAATGAGTCaaAA	58.187	21	146	35	180
contig30080	1	p3	(GTC)6	18	86	103	GAgCGTAGGAAAAGAACGGA	59.452	20	GGCGTAAGCAGAAGGAAGAG	59.218	20	109	46	154	CGTAGGAAAAGAACGGAGGA	59.308	20	GGCGTAAGCAGAAGGAAGAG	59.218	20	106	49	154	GAgCGTAGGAAAAGAACGGA	59.452	20	AGATTAGTCGGAGTGGCGG	60.225	19	126	46	171
contig30130	1	p2	(AG)6	12	123	134
contig30147	1	p2	(TC)10	20	917	936	GAACTTCCGCAGTTGCtCTC	60.142	20	CTgGaAgAcGAtcGCCtaAG	59.971	20	172	797	968	TAATGCCCTTTcaCGAGcTt	59.845	20	CTgGaAgAcGAtcGCCtaAG	59.971	20	114	855	968	GAACTTCCGCAGTTGCtCTC	60.142	20	TAGCCAAAGcCCAGAAAGAA	59.953	20	265	797	1061
contig30234	1	p2	(GA)6	12	300	311
contig30393	1	p4	(GATG)4	16	155	170	TGTTTGGTGGGATGTTGTTG	60.255	20	ACCATTTCAAGGGCCAAGAC	61.249	20	122	83	204	TGTTTGGTGGGATGTTGTTG	60.255	20	CCATTTCAAGGGCCAAGACT	61.37	20	121	83	203	TGTTTGGTGGGATGTTGTTG	60.255	20	CCATTTCAAGGGCCAAGAC	60.445	19	121	83	203
contig30398	1	p6	(CTCTCC)4	24	33	56
contig30407	1	p2	(CT)7	14	395	408	TCCCGAGAGACGAAAGCTAA	60.088	20	CAAGATGTCTCAACAGTACAGCG	59.988	23	258	201	458	TTCCCGAGAGACGAAAGCTA	60.088	20	CAAGATGTCTCAACAGTACAGCG	59.988	23	259	200	458	TtCCAGGGGCTAATAGCAAA	59.677	20	CAAGATGTCTCAACAGTACAGCG	59.988	23	137	322	458
contig30410	1	c	(TC)13(TA)6	38	101	138	CTGCCGCTGACTGTCAAAT	60	19	TgGAGTTGtTTcCCTGTCCT	59.549	20	119	43	161	GTCGGTCATATGTGGCTGC	60.096	19	TgGAGTTGtTTcCCTGTCCT	59.549	20	134	28	161	AGTCGGTCATATGTGGCTGC	61.099	20	TgGAGTTGtTTcCCTGTCCT	59.549	20	135	27	161
contig30454	1	p2	(CT)6	12	5	16
contig30512	1	p2	(AG)7	14	507	520
contig30535	1	p2	(AG)7	14	124	137	CTGGCATTTGCTCtCcTTCT	59.574	20	AGCCACCGTaAAATGACCAC	59.859	20	146	25	170	GGCATTTGCTCtCcTTCTgT	59.434	20	AGCCACCGTaAAATGACCAC	59.859	20	144	27	170	TTTCATTCCTGGCATTTGCT	60.585	20	AGCCACCGTaAAATGACCAC	59.859	20	154	17	170
contig30581	1	p2	(GA)6	12	156	167	GTCAAGACTGAGCCAGGGAC	59.841	20	CAATTCAAGCTTGCCCTCTC	59.955	20	123	72	194	CCAAATCACCAGACCCAGTT	59.82	20	CAATTCAAGCTTGCCCTCTC	59.955	20	187	8	194	CGAGAATTAGGCCGTCAAGA	60.344	20	CAATTCAAGCTTGCCCTCTC	59.955	20	136	59	194
contig30585	1	p2	(GA)7	14	515	528	GCGAATCAGCAAGAACACAG	59.596	20	ATCTCTTGGGCCTTAACGGt	59.962	20	222	372	593	TTATTACGGCGAATCAGCAA	59.309	20	ATCTCTTGGGCCTTAACGGt	59.962	20	230	364	593	ATTACGGCGAATCAGCAAGA	60.742	20	ATCTCTTGGGCCTTAACGGt	59.962	20	228	366	593
contig30601	1	p6	(AGGATG)4	24	138	161	GGTGTTGGTGTGGATGGAGT	60.701	20	GATTGCACCCCCAGAGACTA	60.073	20	220	75	294	CGCTtAGGgTTtGgATCTGT	59.195	20	GATTGCACCCCCAGAGACTA	60.073	20	269	26	294	GGTGTTGGTGTGGATGGAGT	60.701	20	ACCCCCAGAGACTACCCAAT	59.676	20	214	75	288
contig30623	1	p2	(CA)6	12	76	87
contig30718	1	p2	(TA)6	12	309	320	AAATGGAGGGAGGGACAACT	59.795	20	TGCCAAATCCGTCTATGTGa	60.073	20	188	239	426	AAATGGAGGGAGGGACAACT	59.795	20	TAATTTCGCCTTGTTTTGGC	60.075	20	273	239	511	AAATGGAGGGAGGGACAACT	59.795	20	GAAACAAGAGGGAGGGCTTT	59.691	20	151	239	389
contig30722	1	p3	(GCA)6	18	544	561	AGTCATCAGGTCATCCAGCC	60.08	20	TAGGACCCTCATCGTCATCC	59.886	20	180	409	588	GTCATCAGGTCATCCAGCCT	60.08	20	TAGGACCCTCATCGTCATCC	59.886	20	179	410	588	ATGCAGCTTTGCTACCCAGT	59.904	20	TAGGACCCTCATCGTCATCC	59.886	20	206	383	588
contig30819	1	p3	(GCT)5	15	463	477	ACTTCCCTATCATTGGCCCT	59.789	20	GCTGAAACCCAGGTCATCAT	59.934	20	279	255	533	ACTTCCCTATCATTGGCCCT	59.789	20	TCATCAGCAGGCTCtTCCTT	60.096	20	254	255	508	ACTTCCCTATCATTGGCCCT	59.789	20	TTCATCAGCAGGCTCtTCCT	60.096	20	255	255	509
contig30841	1	p6	(GAAGTA)4	24	105	128	TCCACTGCACTCACCTTCAA	60.44	20	AGTAGCCTGGTTcCGCTACA	59.898	20	235	10	244	TCCACTGCACTCACCTTCAA	60.44	20	ACATcCGAAATGCAGTAGCC	60.103	20	248	10	257	TCCACTGCACTCACCTTCAA	60.44	20	ATcCGAAATGCAGTAGCCTG	60.235	20	246	10	255
contig30851	1	p5	(GTTCA)5	25	49	73	GAACCTCCGATCCTAACGgT	60.328	20	CAAAAGACAcAACTGGGGTG	59.03	20	231	25	255	CCGTCCAGGGTTtGTAAGTG	60.401	20	CAAAAGACAcAACTGGGGTG	59.03	20	252	4	255	AGAACCTCCGATCCTAACGg	60.455	20	CAAAAGACAcAACTGGGGTG	59.03	20	232	24	255
contig30855	1	p4	(GTTC)4	16	56	71	CcGTCCAGGGTTtGTAAgTG	60.401	20	CAAAAGaCACAATTgGGGTg	58.871	20	230	1	230	tCCTAACGgTtCGGTTCaGT	59.592	20	CAAAAGaCACAATTgGGGTg	58.871	20	199	32	230	CCTAACGgTtCGGTTCaGTT	59.097	20	CAAAAGaCACAATTgGGGTg	58.871	20	198	33	230
contig30856	1	c	(GTTCA)4(GTTC)5	40	12	51
contig30869	1	p2	(TA)8	16	118	133	TCTCATGCACCATAGCCTTG	59.823	20	TGCTTGCCGTATTTATGCAG	59.864	20	110	53	162	CCATAGCCTTGGTCTCCTCA	60.21	20	TGCTTGCCGTATTTATGCAG	59.864	20	101	62	162	CCATAGCCTTGGTCTCCTCA	60.21	20	TGACTGGACAAGGAGGTGTG	59.705	20	279	62	340
contig30871	1	p3	(GCA)6	18	115	132	GTGTCCGATAAGGAATCCCC	60.526	20	TTTTTCTCTTTCTCTTTTGGGTAA	57.807	24	157	21	177	CAATTTCCGGTGTCCGATAA	60.692	20	TTTTTCTCTTTCTCTTTTGGGTAA	57.807	24	166	12	177	ATTTCCGGTGTCCGATAAGG	61.061	20	TTTTTCTCTTTCTCTTTTGGGTAA	57.807	24	164	14	177
contig30981	1	p2	(GA)8	16	164	179	CAGTTGAAGCAaGCTAGGgC	60.154	20	AATCGCTCTTCTcCCCaAAT	60.039	20	125	129	253	CAaGCTAGGgCgTtGTGATt	60.27	20	AATCGCTCTTCTcCCCaAAT	60.039	20	116	138	253	TTTTTCCTGATTTGGCGAAG	60.181	20	GCCCTAGCTTGCTTCAACTG	60.154	20	276	0	275
contig31035	1	p2	(AG)7	14	15	28
contig31055	1	p3	(CTT)10	30	1	30
contig31065	1	p3	(AAT)7	21	4	24
contig31111	1	p2	(AG)7	14	79	92	TgATAAACGTGGGgCTgTtt	60.365	20	TCATAATTGACAGCAACaAGCA	59.373	22	187	20	206	TgATAAACGTGGGgCTgTtt	60.365	20	TGCTCATAATTGACAGCAACaA	59.373	22	190	20	209	ATgATAAACGTGGGgCTgTt	59.316	20	TCATAATTGACAGCAACaAGCA	59.373	22	188	19	206
contig31117	1	p2	(TA)7	14	148	161
contig31126	1	p2	(AG)20	40	216	255
contig31185	1	p6	(TTTGTG)4	24	70	93	TCCTGtAAaGTTTTGTAGTTCAtCTC	57.318	26	CCACTTCCTTaATAAGACAAATCCA	59.802	25	103	19	121	TCCTGtAAaGTTTTGTAGTTCAtCTCT	58.199	27	CCACTTCCTTaATAAGACAAATCCA	59.802	25	103	19	121	GTCCTGtAAaGTTTTGTAGTTCAtCTC	58.079	27	CCACTTCCTTaATAAGACAAATCCA	59.802	25	104	18	121
contig31231	1	p5	(AGAAA)4	20	345	364	AGTAGTGGTAGCGAAGCCCC	60.65	20	GCTGTTGAGCACAATaAAAAGG	58.945	22	118	316	433	AGTAGTGGTAGCGAAGCCCC	60.65	20	TGAGCTGTTGAGCACAATaAAAA	59.939	23	121	316	436	AGTAGTGGTAGCGAAGCCCC	60.65	20	TTGAGCTGTTGAGCACAATaAAA	59.939	23	122	316	437
contig31283	1	p2	(GA)7	14	498	511	AACGAAaGGAAAGGGCAAGT	60.11	20	CACGATTTGtTCCCTCAACC	60.353	20	172	413	584	AAGAAACGAAaGGAAAGGGC	59.704	20	CACGATTTGtTCCCTCAACC	60.353	20	176	409	584	AACGAAaGGAAAGGGCAAGT	60.11	20	tTCTTATTGCTGGCCTCACA	59.42	20	213	413	625
contig31311	1	p6	(TATTAC)4	24	293	316	CTCATTATCACCCCACACCC	60.05	20	TTTTTATTCTCGCCGTTTATACTTT	58.835	25	278	71	348	TTATCACCCCACACCCACTT	60.088	20	TTTTTATTCTCGCCGTTTATACTTT	58.835	25	274	75	348	ACCCACTTAGAGGTGCGAGA	59.867	20	TTTTTATTCTCGCCGTTTATACTTT	58.835	25	262	87	348
contig31317	1	p3	(TGA)5	15	132	146	CAGTGGTCTTGATTCCAcca	59.52	20	GCAtTTCTGcCCaTCAGAAT	60.043	20	200	35	234	CAGTGGTCTTGATTCCAcca	59.52	20	GCTCGATTAGGCAtTTCTGc	59.951	20	210	35	244	CAGTGGTCTTGATTCCAcca	59.52	20	AAATATGcGGAAGGGAAACC	60.15	20	154	35	188
contig31326	1	p3	(AGG)5	15	584	598	TACGTCGTGGTCCAATGtGT	59.88	20	TCCTCCCTCCTCCTCTTCAT	60.149	20	135	552	686	aTgAGGGGTCGACCATTGtA	60.195	20	TCCTCCCTCCTCCTCTTCAT	60.149	20	176	511	686	TgAGGGGTCGACCATTGtAT	60.195	20	TCCTCCCTCCTCCTCTTCAT	60.149	20	175	512	686
contig31417	1	p3	(TTC)5	15	268	282	TCTTTCTGCTTCATCTgCGA	59.823	20	ATAtATATCGcCATTGCCGC	59.779	20	231	103	333	TCTTTCTGCTTCATCTgCGA	59.823	20	GCCGATCtTTCCAGAGCATA	60.318	20	213	103	315	CGGtCcAATGAATTACGGAT	59.645	20	GCCGATCtTTCCAGAGCATA	60.318	20	278	38	315
contig31418	1	p2	(TG)6	12	333	344	TATGCTTTGGAAAGATCGGC	60.175	20	TTTAACAGCTGCCCGAAACT	59.883	20	105	295	399	TATGCTTTGGAAAGATCGGC	60.175	20	TTAACAGCTGCCCGAAACTT	59.883	20	104	295	398	CAATTGATCAGATGCGGAGA	59.756	20	TTAACAGCTGCCCGAAACTT	59.883	20	272	127	398
contig31433	1	p2	(CT)7	14	115	128	CTGAAGCAGAGcAAACCCAT	60.397	20	CATTTTCCCCTGCAACTCTC	59.67	20	279	20	298	CTGAAGCAGAGcAAACCCAT	60.397	20	CAGaAAATAAtcCCACCCCA	59.617	20	138	20	157	CTGAAGCAGAGcAAACCCAT	60.397	20	ATAAtcCCACCCCATTTGCT	60.399	20	132	20	151
contig31453	1	p2	(TG)6	12	140	151	GCtGCAAaCCAGTTCGGTAT	60.14	20	CGCTCGTTTTcCAAActgAC	60.807	20	269	6	274	CTTGGAAGTCTCCCCATCTG	59.649	20	CGCTCGTTTTcCAAActgAC	60.807	20	201	74	274	AGGGGAAAATCACGtGTCAA	60.353	20	CGCTCGTTTTcCAAActgAC	60.807	20	159	116	274
contig31486	1	p2	(TA)7	14	11	24
contig31568	1	p2	(TC)6	12	1	12
contig31601	1	p3	(TCA)6	18	306	323	CAACCCACAACAGTTGCTTC	59.187	20	AGAGGCCGAGGAAAAAGAAC	59.827	20	150	272	421	CTCCCACAACCCACAACAGT	60.872	20	GGAAAAAGAACCAGCTGACG	59.853	20	147	266	412	CTCCCACAACCCACAACAGT	60.872	20	AGAGGCCGAGGAAAAAGAAC	59.827	20	156	266	421
contig31731	1	p3	(AAG)7	21	622	642
contig31733	1	p2	(AT)6	12	410	421	GCccAAaaGAAaTGATGGAA	59.878	20	GCAtGGAAATCCTGcAATTT	59.907	20	144	303	446	ATGCccAAaaGAAaTGATGG	59.762	20	GCAtGGAAATCCTGcAATTT	59.907	20	146	301	446	ATCTGCAtCATGCccAAaaG	61.003	20	GCAtGGAAATCCTGcAATTT	59.907	20	155	292	446
contig31762	1	p3	(TTC)5	15	125	139	ACTCGCAAAATTCCAATCAA	58.214	20	CCTACCTgCCTTCTTCCTCC	60.204	20	103	97	199	CTCGCAAAATTCCAATCAAT	57.697	20	CCTACCTgCCTTCTTCCTCC	60.204	20	102	98	199	ACTCGCAAAATTCCAATCAAT	58.57	21	CCTACCTgCCTTCTTCCTCC	60.204	20	103	97	199
contig31762	2	p3	(GAG)5	15	170	184	ACTCGCAAAATTCCAATCAA	58.214	20	CGTCCTACCTACCTACCTgCC	60.026	21	114	97	210	CTCGCAAAATTCCAATCAAT	57.697	20	CGTCCTACCTACCTACCTgCC	60.026	21	113	98	210	ACTCGCAAAATTCCAATCAAT	58.57	21	CGTCCTACCTACCTACCTgCC	60.026	21	114	97	210
contig31762	3	p4	(AAAT)5	20	221	240
contig31769	1	p4	(ATTA)4	16	26	41	TCAATACTtCTTTGGACCTGGAa	59.987	23	AAGGTGACGACCCaTCCAT	60.192	19	110	0	109	TCAATACTtCTTTGGACCTGGAa	59.987	23	GACCCaTCCATCCTCGAAC	60.281	19	102	0	101	TCAATACTtCTTTGGACCTGGA	58.694	22	AAGGTGACGACCCaTCCAT	60.192	19	110	0	109
contig31827	1	p2	(AG)11	22	95	116	AGGgCAGATCACaGAAGCAT	59.834	20	AgAGTgGATGTcCACCTTGG	59.962	20	141	55	195	AGGgCAGATCACaGAAGCAT	59.834	20	CATCACATGGGACAAcTTCG	59.96	20	270	55	324	AGGgCAGATCACaGAAGCAT	59.834	20	CAAcTTCGGaATTTCtCCCA	60.044	20	258	55	312
contig31831	1	p6	(CTCTCC)4	24	45	68	TCCTtCCTTTtGGATTTCCTT	59.055	21	TGATGTGAAATTTGGGTGGA	59.75	20	214	1	214	TTCCTtCCTTTtGGATTTCCT	59.055	21	TGATGTGAAATTTGGGTGGA	59.75	20	215	0	214	tCCTTTtGGATTTCCTTTCAGA	60.048	22	TGATGTGAAATTTGGGTGGA	59.75	20	210	5	214
contig31851	1	p2	(TA)7	14	22	35
contig31853	1	p2	(AT)9	18	1	18
contig31873	1	p4	(AACA)4	16	115	130	CCTACCTCAtcACTTTcTCcTCT	58.049	23	TGAAATGtTTTGAGCtTTTCG	58.084	21	141	47	187	CCTACCTCAtcACTTTcTCcTC	57.017	22	TGAAATGtTTTGAGCtTTTCG	58.084	21	141	47	187	ACCTACCTCAtcACTTTcTCcTC	57.909	23	TGAAATGtTTTGAGCtTTTCG	58.084	21	142	46	187
contig31938	1	p4	(AAAG)5	20	533	552	tCcGGACTTGTGAAAGTCAA	59.262	20	AACaTAAAAGCAGGTAATGCAAGa	59.274	24	272	374	645	tCcGGACTTGTGAAAGTCAA	59.262	20	CaTAAAAGCAGGTAATGCAAGa	57.206	22	270	374	643	tCcGGACTTGTGAAAGTCAA	59.262	20	AAAACaTAAAAGCAGGTAATGCAA	59.179	24	274	374	647
contig31979	1	p3	(AGA)6	18	101	118	GTAGCCCCAGTGCAAGTGAT	60.142	20	GTTGGGGTTCAACAtCTGGT	59.679	20	103	59	161	GATGGCAGAGATTCAGGAGG	59.761	20	GTTGGGGTTCAACAtCTGGT	59.679	20	161	1	161	ATGGCAGAGATTCAGGAGGA	59.761	20	GTTGGGGTTCAACAtCTGGT	59.679	20	160	2	161
contig32002	1	p2	(AT)7	14	279	292
contig32004	1	p2	(TA)7	14	135	148	TTTAGCCGTGATCCGTTCAT	60.469	20	GCTAATTCATTTCTCAGCTCATTG	59.441	24	124	52	175	AGCACTCCTTGGCAGTCTTG	60.589	20	GCTAATTCATTTCTCAGCTCATTG	59.441	24	173	3	175	CAGCACTCCTTGGCAGTCTT	60.589	20	GCTAATTCATTTCTCAGCTCATTG	59.441	24	174	2	175
contig32005	1	p2	(AT)7	14	93	106
contig32019	1	p2	(AT)7	14	53	66	CaGgAtGTGATatGCAtAaTGTtAAT	58.378	26	catttctagattgtttcccagagtt	59.151	25	105	0	104	CaGgAtGTGATatGCAtAaTGTtAAT	58.378	26	catttctagattgtttcccagag	57.093	23	105	0	104	CaGgAtGTGATatGCAtAaTGTtAAT	58.378	26	acatttctagattgtttcccagag	57.927	24	106	0	105
contig32020	1	p2	(CA)12	24	226	249	CTgCTGTGAACTGCTTCTGC	59.929	20	GCGAtcGTTTATCCAAtcCT	59.001	20	139	150	288	CTgCTGTGAACTGCTTCTGC	59.929	20	AGCGAtcGTTTATCCAAtcC	59.001	20	140	150	289	TCTGCCAAAACaCGTAtCcA	60.111	20	GCGAtcGTTTATCCAAtcCT	59.001	20	124	165	288
contig32045	1	p5	(CAGAA)4	20	50	69	TTGGCACAAAcATCACCAAT	59.823	20	TGATCAGTCCACgaCGTCtC	59.827	20	133	26	158	TGGCACAAAcATCACCAATC	60.376	20	TGATCAGTCCACgaCGTCtC	59.827	20	132	27	158	gTTTGGCACAAAcATCACCA	60.413	20	TGATCAGTCCACgaCGTCtC	59.827	20	135	24	158
contig32065	1	p3	(TAA)5	15	1	15
contig32079	1	p2	(TA)8	16	385	400	TGCCTTTCTTTCTTTCATCTTT	57.328	22	GCATTTTTAACAAGCACCAGG	59.639	21	190	301	490	TGTTCCTGTTTCTGTAGATCTTGC	59.825	24	GCACCAGGACTACTAAAATGGC	60.028	22	255	223	477	TTCTGTAGATCTTGCTAGGGTTTg	59.014	24	GCATTTTTAACAAGCACCAGG	59.639	21	259	232	490
contig32087	1	p3	(CAC)5	15	2	16
contig32128	1	p2	(AG)7	14	172	185
contig32141	1	p2	(CT)7	14	147	160
contig32145	1	p2	(TC)7	14	57	70	CATTTCACAAACCGCCTCTT	60.11	20	ACAGAGAGAGAGACGGCGAG	59.883	20	162	6	167	CATTTCACAAACCGCCTCTT	60.11	20	CGGAAGCTTTAAGCCAGAGA	59.724	20	115	6	120	CATTTCACAAACCGCCTCTT	60.11	20	CTTTAAGCCAGAGACGCGAG	60.284	20	109	6	114
contig32188	1	c	(TATG)4(GATA)4	32	56	87
contig32189	1	p2	(AT)7	14	38	51
contig32190	1	p2	(AT)8	16	46	61	TTTATATCTATCcATCTATCCATCcA	57.229	26	tGCTaAACaCACCCAACATGA	60.019	21	118	16	133	aTTTATATCTATCcATCTATCCATCcA	57.566	27	tGCTaAACaCACCCAACATGA	60.019	21	119	15	133	TTTATATCTATCcATCTATCCATCcAT	57.566	27	tGCTaAACaCACCCAACATGA	60.019	21	118	16	133
contig32206	1	p4	(AGAT)4	16	27	42	AaaCCAAAAACAAGAATGTGAGA	57.841	23	AATGGATTGATTTTGCCGAG	59.901	20	210	0	209	AaaCCAAAAACAAGAATGTGAGA	57.841	23	CCGAGGAAACCATTTGATTG	60.301	20	195	0	194	AaaCCAAAAACAAGAATGTGAGA	57.841	23	ATTTTGCCGAGGAAACCATT	60.673	20	201	0	200
contig32240	1	p3	(TGC)7	21	132	152	TGGTTGGCTTATGTCAAGTCC	59.985	21	TGATGTgGAATCTCATGTGaAAA	60.359	23	218	47	264	TTGGTTGGTTGGCTTATGTC	58.476	20	TGATGTgGAATCTCATGTGaAAA	60.359	23	223	42	264	TGGTTGGCTTATGTCAAGTCC	59.985	21	GATGTgGAATCTCATGTGaAAAA	58.941	23	217	47	263
contig32283	1	p4	(TATT)4	16	39	54	TGTAAAAGCTAGtgTTtGCGG	58.188	21	GGAGTGGAGGAGAGGGAAAC	60.05	20	200	9	208	TGTAAAAGCTAGtgTTtGCGG	58.188	21	GAGTGGAGGAGAGGGAAACC	60.05	20	199	9	207	TGTAAAAGCTAGtgTTtGCGG	58.188	21	TTTGaAAGTGGGAGTGGAGG	60.081	20	210	9	218
contig32292	1	p3	(TGC)6	18	575	592	TTGGTGGaTGGGATTCAAGT	60.173	20	GGATTTCGaAACCATGGTaGG	60.548	21	221	472	692	CTTGGTGGaTGGGATTCAAG	60.309	20	GGATTTCGaAACCATGGTaGG	60.548	21	222	471	692	TGAGAATACCCCCAACCTCA	60.309	20	GGATTTCGaAACCATGGTaGG	60.548	21	268	425	692
contig32344	1	p2	(AG)7	14	123	136
contig32349	1	p2	(TC)7	14	37	50	GGACTCAAAATTCGTATATTCTACACC	59.646	27	TTTGAGTTACGAtgGACTGTGC	60.176	22	140	0	139	GGACTCAAAATTCGTATATTCTACACC	59.646	27	TTGAGTTACGAtgGACTGTGC	58.79	21	139	0	138	TCAAAATTCGTATATTCTACACCAAA	58.232	26	TTTGAGTTACGAtgGACTGTGC	60.176	22	136	4	139
contig32349	2	p2	(AT)9	18	93	110	AGGgCCCTcATTCCTCTCTA	60.169	20	TTCCCACAAAACCCTACGTT	59.331	20	252	58	309	AGGgCCCTcATTCCTCTCTA	60.169	20	GCACTATTCCCACAAAACCC	59.292	20	258	58	315	GGgCCCTcATTCCTCTCTAT	59.495	20	TTCCCACAAAACCCTACGTT	59.331	20	251	59	309
contig32433	1	p3	(ACC)5	15	457	471	TTAACGTGCCCATTCTCACA	60.111	20	TGGAGCAAACATTCTTCGTG	59.84	20	222	334	555	TAACGTGCCCATTCTCACAA	60.111	20	TGGAGCAAACATTCTTCGTG	59.84	20	221	335	555	TTAACGTGCCCATTCTCACA	60.111	20	GCTGGTGTGTTTGCTGGTTA	59.764	20	203	334	536
contig32468	1	p3	(ATT)6	18	339	356	GGCTTCTTCGGAAGCCTATT	59.82	20	tGttgctttTcagTGGTGGA	60.278	20	256	170	425	GGCTTCTTCGGAAGCCTATT	59.82	20	GCATGCatGttgctttTcag	60.41	20	263	170	432	GGCTTCTTCGGAAGCCTATT	59.82	20	AGCATGCatGttgctttTca	60.41	20	264	170	433
contig32524	1	p2	(AT)6	12	103	114	TCTGATCCtCCTTTGTCAGC	57.94	20	cAcTGGAATGTTCaAGaAAATGA	59.121	23	123	28	150	TCTGATCCtCCTTTGTCAGC	57.94	20	TGGAATGTTCaAGaAAATGACAC	58.986	23	120	28	147	TCTGATCCtCCTTTGTCAGC	57.94	20	TGGAATGTTCaAGaAAATGACACT	59.913	24	120	28	147
contig32538	1	p2	(TC)8	16	1	16
contig32545	1	p2	(AT)6	12	1	12
contig32566	1	p3	(AGC)8	24	57	80	TGACACATTATGCATATCAAACCA	60.137	24	AGCATGCAGGCTATGAAGGT	59.866	20	246	5	250	TGACACATTATGCATATCAAACCA	60.137	24	GAACAATGGAAGCCGAGAAA	60.192	20	108	5	112	TGACACATTATGCATATCAAACCA	60.137	24	GCATGCAGGCTATGAAGGTT	60.243	20	245	5	249
contig32584	1	p3	(TTC)5	15	4	18
contig32643	1	p4	(TAAA)4	16	147	162	CATTTCCCCTCAATTTTGGA	59.733	20	GCAAATAAACAATCACCACCA	58.4	21	115	121	235	CATTTCCCCTCAATTTTGGA	59.733	20	AGCAAATAAACAATCACCACCA	59.384	22	116	121	236	CAATACCCATTTCCCCTCAA	59.617	20	GCAAATAAACAATCACCACCA	58.4	21	122	114	235
contig32686	1	p5	(GATCT)4	20	23	42
contig32689	1	p2	(AT)6	12	406	417
contig32696	1	p3	(ACA)9	27	191	217	AGTTGAaGCAAAGgCAAaCC	59.359	20	TTTAtCTGCAAACTTTTGTTGTTG	58.469	24	187	58	244	GTTGAaGCAAAGgCAAaCCT	59.359	20	TTTAtCTGCAAACTTTTGTTGTTG	58.469	24	186	59	244	ATCGAGTTGAaGCAAAGgCA	60.914	20	TTTAtCTGCAAACTTTTGTTGTTG	58.469	24	191	54	244
contig32719	1	p3	(TTA)5	15	217	231	TGAGGTGTGAAGTTGCTTGC	60.032	20	CAACCGTTATCCCCTGGTTA	59.679	20	259	26	284	TGGTCTTCTTGCCCAATTTC	60.051	20	CAACCGTTATCCCCTGGTTA	59.679	20	107	178	284	TGTTACCGGTTTTGATGGGT	60.088	20	CAACCGTTATCCCCTGGTTA	59.679	20	196	89	284
contig32722	1	p2	(AG)7	14	111	124
contig32766	1	p2	(TG)7	14	209	222	TTGCCACCCTAGTGCTTtCT	59.875	20	AAAGCATCAtAtcCtTTGAAATgt	58.177	24	280	50	329	TGCCACCCTAGTGCTTtCTC	60.397	20	AAAGCATCAtAtcCtTTGAAATgt	58.177	24	279	51	329	GCATGaGGTGCTCTTGTACG	59.47	20	AAAGCATCAtAtcCtTTGAAATgt	58.177	24	175	155	329
contig32766	2	p2	(TA)10	20	229	248	TTGCCACCCTAGTGCTTtCT	59.875	20	AAAGCATCAtAtcCtTTGAAATgt	58.177	24	280	50	329	TGCCACCCTAGTGCTTtCTC	60.397	20	AAAGCATCAtAtcCtTTGAAATgt	58.177	24	279	51	329	GCATGaGGTGCTCTTGTACG	59.47	20	AAAGCATCAtAtcCtTTGAAATgt	58.177	24	175	155	329
contig32797	1	p2	(TA)7	14	208	221	CTGAtCACTCTGTtGGgTCG	59.257	20	TGCCGGCTTATCAAATACAA	59.169	20	278	57	334	CTGAtCACTCTGTtGGgTCG	59.257	20	GTGCCGGCTTATCAAATACAA	59.978	21	279	57	335	CcgtCGTtATtAATtCcGTGA	59.84	21	TGCCGGCTTATCAAATACAA	59.169	20	255	80	334
contig32800	1	p3	(ATA)5	15	532	546	TGATAATTTTTCAAGTCATTTCAGGA	60.222	26	TCGGTTGTATTAATCATTCTATgttTT	58.52	27	213	461	673	TGATAATTTTTCAAGTCATTTCAGG	58.665	25	TCGGTTGTATTAATCATTCTATgttTT	58.52	27	213	461	673	TGATAATTTTTCAAGTCATTTCAGGA	60.222	26	CGGTTGTATTAATCATTCTATgttTTT	58.158	27	212	461	672
contig32802	1	p2	(AT)10	20	1	20
contig32830	1	p2	(GA)6	12	147	158
contig32883	1	p3	(TGC)9	27	97	123	GAaTTGCATGCGTGCTAAGA	59.983	20	AATGCCTGTACGAAACCGTC	60	20	151	36	186	GAaTTGCATGCGTGCTAAGA	59.983	20	TACGAAACCGTCAAGAGCCT	59.875	20	143	36	178	GAaTTGCATGCGTGCTAAGA	59.983	20	GTGAAGCAATGCCTGTACGA	59.871	20	158	36	193
contig32884	1	p2	(TA)12	24	574	597	TCTGGATTTCGGACTGTTCC	60.05	20	CAAGCTTAATTCCCTTCCTTG	58.014	21	253	420	672	TTGCGTTTTCCGATAAGGTC	60.074	20	CAAGCTTAATTCCCTTCCTTG	58.014	21	129	544	672	TCTGGATTTCGGACTGTTCC	60.05	20	AACAAGCTTAATTCCCTTCCTTG	60.014	23	255	420	674
contig32929	1	p3	(GAA)17	51	101	151	tCACAAACAGGTCCTGCAAa	60.278	20	GCCAACAAACTGTGGGACTT	60.012	20	213	23	235	TtCACAAACAGGTCCTGCAA	60.278	20	GCCAACAAACTGTGGGACTT	60.012	20	214	22	235	tCACAAACAGGTCCTGCAAa	60.278	20	CCTGAATTGGCCAACAAACT	59.971	20	222	23	244
contig32977	1	p2	(CT)8	16	24	39	tACCCACCCCTtccaCtC	58.261	18	aACAAAAtTCAAACtCCAtCCC	59.223	22	100	0	99	tACCCACCCCTtccaCtC	58.261	18	aaACAAAAtTCAAACtCCAtCCC	60.43	23	101	0	100	tACCCACCCCTtccaCtC	58.261	18	TaaACAAAAtTCAAACtCCAtCCC	60.425	24	102	0	101
contig33005	1	p3	(TTA)5	15	34	48	TCAACATTTGGTTTTCATTCTCA	59.483	23	GATGGCTCATCGACCTTTTC	59.635	20	120	8	127	TCAACATTTGGTTTTCATTCTCA	59.483	23	GCTCATCGACCTTTTCGACT	59.434	20	116	8	123	CCATTATTCAACATTTGGTTTTCA	59.987	24	GATGGCTCATCGACCTTTTC	59.635	20	127	1	127
contig33031	1	p2	(AT)6	12	60	71
contig33068	1	c	(TG)7(AG)6	26	337	362
contig33105	1	p3	(TTC)9	27	6	32
contig33139	1	p3	(TCA)5	15	3	17
contig33167	1	p2	(TA)7	14	49	62	AGTTtCAGCCCCAAAGAACA	59.711	20	TGTGAGTTTAGATTCGATTCATCAt	59.073	25	192	3	194	AGCCCCAAAGAACATGACAA	60.495	20	TGTGAGTTTAGATTCGATTCATCAt	59.073	25	186	9	194	GCCCCAAAGAACATGACAAT	59.797	20	TGTGAGTTTAGATTCGATTCATCAtT	60.251	26	185	10	194
contig33175	1	p2	(TC)6	12	26	37	CGAGTCACCCACCTCTCTGT	60.306	20	TGAGGAcgACATGATGAAGC	59.794	20	213	2	214	CGAGTCACCCACCTCTCTGT	60.306	20	GGCAGCTGCTTAGTCATCAA	59.178	20	193	2	194	CGAGTCACCCACCTCTCTGT	60.306	20	TGATGAGGAcgACATGATGAA	60.064	21	216	2	217
contig33175	2	p4	(TCTA)4	16	64	79	CGAGTCACCCACCTCTCTGT	60.306	20	TGAGGAcgACATGATGAAGC	59.794	20	213	2	214	CGAGTCACCCACCTCTCTGT	60.306	20	GGCAGCTGCTTAGTCATCAA	59.178	20	193	2	194	CGAGTCACCCACCTCTCTGT	60.306	20	TGATGAGGAcgACATGATGAA	60.064	21	216	2	217
contig33305	1	p3	(AAT)8	24	1	24
contig33317	1	p2	(AT)6	12	17	28
contig33387	1	p4	(CCCT)5	20	203	222	AGATGGCAATTGGTAGGCAC	59.962	20	ATCGGTCGTACGAAGAAACG	60.132	20	268	104	371	AGATGGCAATTGGTAGGCAC	59.962	20	GGTCGTACGAAGAAACGCat	60.14	20	265	104	368	CACAAGCCCTCCAACTTTTC	59.711	20	GGTCGTACGAAGAAACGCat	60.14	20	248	121	368
contig33398	1	p4	(ATCT)4	16	101	116	CCAGTAAACCCTCCTTCCCT	59.434	20	AAAATGTCGGCGTAATCGAG	60.096	20	193	18	210	CCAGTAAACCCTCCTTCCCT	59.434	20	GCTGAAAATGTCGGCGTAAT	60.103	20	197	18	214	CCAGTAAACCCTCCTTCCCT	59.434	20	ATCGGTCGTACGAAGAAACG	60.132	20	165	18	182
contig33405	1	p4	(CGTT)4	16	207	222	AAGAGGGGAGAAAGGAGACG	59.811	20	GGCAACAAGGCATAGGaAAA	60.074	20	112	144	255	GAGGGGAGAAAGGAGACGAC	60.194	20	GGCAACAAGGCATAGGaAAA	60.074	20	110	146	255	GGAGAAGAGGGGAGAAAGGA	59.749	20	GGCAACAAGGCATAGGaAAA	60.074	20	116	140	255
contig33431	1	p2	(TA)6	12	555	566
contig33452	1	p2	(AC)10	20	33	52
contig33505	1	p3	(CAG)8	24	346	369	CTCTTTGAATGGTGGTCCGT	59.966	20	GTTGcTGCTGTTGTTGcTGT	60.104	20	274	120	393	CTCTTTGAATGGTGGTCCGT	59.966	20	CTGTTGcTGCTGTTGTTGcT	60.245	20	276	120	395	CTCTTTGAATGGTGGTCCGT	59.966	20	CTGCTGTTGcTGCTGTTGTT	60.245	20	279	120	398
contig33506	1	p3	(CAG)5	15	30	44	CagCAGCAaCagCAgCaG	60.671	18	CGCAGCAGacGATTTCAATA	59.976	20	279	5	283	CagCagCAGCAaCagCAg	60.671	18	AAGCTGGCCCACATTATCAC	59.962	20	240	2	241	CagCAGCAaCagCAgCaG	60.671	18	AAGCTGGCCCACATTATCAC	59.962	20	237	5	241
contig33513	1	p5	(GATGT)4	20	23	42
contig33513	2	p3	(CAG)7	21	595	615
contig33515	1	p3	(CAG)6	18	52	69	CGGGATCCGGATATGTTACT	58.74	20	GAAGCCTGATCATTTCCTCG	59.773	20	227	6	232	CGGGATCCGGATATGTTACT	58.74	20	AGCCTGATCATTTCCTCGAA	59.773	20	225	6	230	CCGGGATCCGGATATGTTAC	61.278	20	GAAGCCTGATCATTTCCTCG	59.773	20	228	5	232
contig33516	1	p6	(AACAGC)7	42	1	42
contig33526	1	p4	(TGCC)4	16	266	281	gACGGATTAaGGAAgCAGCa	60.352	20	CAGGAAGGCAGCTACTACGG	60.03	20	275	191	465	TgACGGATTAaGGAAgCAGC	60.352	20	CAGGAAGGCAGCTACTACGG	60.03	20	276	190	465	AgCCGCCGTCAATAAATAAa	59.586	20	CAGGAAGGCAGCTACTACGG	60.03	20	253	213	465
contig33526	2	p3	(GCT)5	15	325	339	CTGCCTGCCTTAAaCAAAGC	60.018	20	CAGGAAGGCAGCTACTACGG	60.03	20	194	272	465	CTGCCTGCCTTAAaCAAAGC	60.018	20	GGAAGGCAGCTACTACGGTG	59.898	20	192	272	463	CCTGCCTGCCTTAAaCAAAG	59.876	20	CAGGAAGGCAGCTACTACGG	60.03	20	195	271	465
contig33528	1	p3	(CCA)5	15	492	506	AAATCTGAGCGCTCTTTCCA	60.096	20	AGATTCAAgGGCCAAGGAtT	59.903	20	133	454	586	AATCTGAGCGCTCTTTCCAA	60.096	20	AGATTCAAgGGCCAAGGAtT	59.903	20	132	455	586	TCTGAGCGCTCTTTCCAAAT	60.096	20	AGATTCAAgGGCCAAGGAtT	59.903	20	130	457	586
contig33530	1	p2	(CT)6	12	43	54	TCGCATAAGAAGTATCGAcATTG	59.288	23	GATTGAAGCCCTCCAAATGA	60.014	20	185	3	187	TCGCATAAGAAGTATCGAcATTG	59.288	23	GAGAGAAGGAGGAGGCGATT	59.919	20	201	3	203	TCGCATAAGAAGTATCGAcATTG	59.288	23	GAGtgGAGAgAGGGGAGAGG	60.336	20	165	3	167
contig33552	1	p2	(AT)7	14	50	63
contig33575	1	p2	(GA)11	22	451	472	TATATCCGGCCGGTAATGAG	59.773	20	TTTTCTACaCTCACCtcTCTCTCTC	57.563	25	266	241	506	TATATCCGGCCGGTAATGAG	59.773	20	TTTTCTACaCTCACCtcTCTCTCTCT	58.505	26	266	241	506	AAAGTGGGGgTTTCaGgAAT	59.668	20	TTTTCTACaCTCACCtcTCTCTCTC	57.563	25	127	380	506
contig33575	2	p2	(AG)6	12	482	493
contig33627	1	p5	(TGGCT)4	20	812	831	GGAATTGAGCcTTTTACCCC	59.777	20	AGAGGACATGTACAATCTGAGCA	58.878	23	191	671	861	GGGAATTGAGCcTTTTACCC	59.777	20	AGAGGACATGTACAATCTGAGCA	58.878	23	192	670	861	GGAATTGAGCcTTTTACCCC	59.777	20	GAGGACATGTACAATCTGAGCA	57.824	22	190	671	860
contig33686	1	p6	(CTTCAT)4	24	30	53	GGGATCAAaTCAAaGAAGCAA	59.148	21	ATAGCTGGGGCtAGGGTTTT	59.114	20	115	0	114	GGGATCAAaTCAAaGAAGCAA	59.148	21	GGCtAGGGTTTTGGTGGTTA	58.949	20	107	0	106	GGGATCAAaTCAAaGAAGCAA	59.148	21	GGCtAGGGTTTTGGTGGTTAG	59.879	21	107	0	106
contig33708	1	p2	(GA)6	12	74	85	AGCCACATCATTGGaGAACC	59.934	20	GCTCCACGAGTCTCCATCTC	59.952	20	241	3	243	AGCCACATCATTGGaGAACC	59.934	20	CGAGTTTCCATCTCCAGCTC	59.95	20	257	3	259	AGCCACATCATTGGaGAACC	59.934	20	ACCATCCCTCTTCTGCCTTT	60.074	20	189	3	191
contig33733	1	p6	(GATGCT)5	30	91	120	TGTCAGTGTCTTTTATTTGTCCAGA	60.082	25	TGCCAAAATTATTaAAAACTGGAA	59.029	24	160	57	216	TGTCAGTGTCTTTTATTTGTCCAGA	60.082	25	CACTGCCAAAATTATTaAAAACTGG	60.159	25	163	57	219	TGTCAGTGTCTTTTATTTGTCCAGA	60.082	25	GCTTTCACTGCCAAAATTATTaAA	58.836	24	168	57	224
contig33778	1	p3	(GCC)6	18	93	110	GGAGAGAGAAAATGAGGGCA	59.361	20	AATGATTAGGCAGGGACACG	59.955	20	144	27	170	GGAGAGAGAAAATGAGGGCA	59.361	20	GAGAGCCGGAAGCTATCAAA	59.551	20	109	27	135	TGAGCCTAACGTCACCATCC	61.067	20	AATGATTAGGCAGGGACACG	59.955	20	114	57	170
contig33851	1	p2	(AT)6	12	26	37
contig33865	1	p2	(CT)7	14	263	276	TGTAAACTCCCTGGGGATGA	60.309	20	AGCATGGAAACCGTGACATT	60.384	20	260	88	347	TGTAAACTCCCTGGGGATGA	60.309	20	AAGCATGGAAACCGTGACAT	60.384	20	261	88	348	CTCCTCAAGCACATTGTCCC	60.656	20	AcgTGGTCTGAAAACCATCC	59.827	20	269	182	450
contig33873	1	p2	(AG)11	22	239	260	GTTGAAACCCACAAACCAGG	60.246	20	ACCATTTCCCAACATTGCAT	60.059	20	201	153	353	TGCTTGTTTTGGCACGAATA	60.251	20	ACCATTTCCCAACATTGCAT	60.059	20	160	194	353	TGTTTTGGCACGAATAGtGG	59.585	20	ACCATTTCCCAACATTGCAT	60.059	20	156	198	353
contig33888	1	p4	(AGGG)4	16	228	243	cAAACCATGACCATGGAAGA	59.343	20	TGGATGATGAAGTTTTGCCA	60.049	20	242	182	423	tcAAACCATGACCATGGAAG	59.343	20	TGGATGATGAAGTTTTGCCA	60.049	20	243	181	423	cAAACCATGACCATGGAAGA	59.343	20	TGGTTCCAGACGGAAAATGT	60.353	20	178	182	359
contig34018	1	p2	(TA)9	18	139	156	CCAGGGTCAacATGACATACA	59.278	21	aTGGcCCCTTTGGTTCTAGT	59.827	20	157	40	196	TTtACCAGGGTCAacATGACA	58.885	21	aTGGcCCCTTTGGTTCTAGT	59.827	20	161	36	196	ACCAGGGTCAacATGACATACA	60.156	22	aTGGcCCCTTTGGTTCTAGT	59.827	20	158	39	196
contig34028	1	p5	(GATGG)4	20	561	580	AAACGCGTGCTGATAGTGTG	59.935	20	ATCTTCTTCCTCACGCGGTA	59.836	20	128	487	614	AAACGCGTGCTGATAGTGTG	59.935	20	TTCTTCCTCACGCGGTAATC	60.214	20	125	487	611	CACGATCGCAACATTTTCAC	60.119	20	ATCTTCTTCCTCACGCGGTA	59.836	20	268	347	614
contig34029	1	p3	(GAA)6	18	872	889
contig34187	1	p2	(GA)7	14	295	308	GAAGGAATGGCAAATTGGAA	59.878	20	TGCATCCTCAAATTAACAAAACA	59.524	23	181	172	352	CCAACCGACACAAATTCTGA	59.541	20	TGCATCCTCAAATTAACAAAACA	59.524	23	252	101	352	GATTTGTtCCGGACTAACGG	59.429	20	TGCATCCTCAAATTAACAAAACA	59.524	23	157	196	352
contig34189	1	p2	(GA)8	16	163	178	GAAGGAATGGCAAATTGGAA	59.878	20	GGACAATGATTTCTCaAGTCTCA	58.306	23	165	40	204	GAAGGAATGGCAAATTGGAA	59.878	20	AGGACAATGATTTCTCaAGTCTCA	59.282	24	166	40	205	TTTGTTCCGGACTAATGGCT	59.569	20	GGACAATGATTTCTCaAGTCTCA	58.306	23	139	66	204
contig34191	1	p2	(GA)8	16	63	78
contig34193	1	p2	(TC)7	14	3	16
contig34195	1	p3	(CAG)5	15	94	108	CCACCTCAGCTTAGGGAAGG	61.131	20	CTGCAGATAATTGGGGGAAA	59.894	20	250	4	253	CCTCAGCTTAGGGAAGGTGTT	59.759	21	CTGCAGATAATTGGGGGAAA	59.894	20	247	7	253	CCACCTCAGCTTAGGGAAGG	61.131	20	TGCAGATAATTGGGGGAAAA	60.26	20	249	4	252
contig34203	1	p3	(CAG)6	18	83	100	AGCTTAGGGAAGGTGGGAAG	59.707	20	AGACAAGTATACGGGGCTCG	59.218	20	114	11	124	AGCTTAGGGAAGGTGGGAAG	59.707	20	GGCGGGCTTGAATCTTAATC	60.903	20	199	11	209	CTTAGGGAAGGTGGGAAGGA	60.426	20	AGACAAGTATACGGGGCTCG	59.218	20	112	13	124
contig34220	1	p3	(GAT)6	18	455	472	TAGAGAGTCAAAGGCACCGC	60.538	20	AAcGCaGAGTACATgGGGAG	60.134	20	206	345	550	TAGAGAGTCAAAGGCACCGC	60.538	20	TgGGGAGAATCCCCTTTACT	59.761	20	193	345	537	TAGAGAGTCAAAGGCACCGC	60.538	20	GCAGTGGtATCAAcGCaGAG	59.47	20	217	345	561
contig34230	1	p6	(AAAAAT)5	30	149	178	AGCATAATTCCGCAACGAAG	60.23	20	CCGCGTGTACGCTATCTTTT	60.285	20	207	82	288	TCACAGCATAATTCCGCAAC	59.694	20	CCGCGTGTACGCTATCTTTT	60.285	20	211	78	288	AGCATAATTCCGCAACGAAG	60.23	20	TACCCGCGTGTACGCTATCT	60.678	20	210	82	291
contig34231	1	p2	(AC)17	34	249	282	TGAATCGTCTGGATTCACCA	60.048	20	CGTCGTTCCTCCTCTTTCTG	59.982	20	266	176	441	TGAATCGTCTGGATTCACCA	60.048	20	TACGTCGTCGTTCCTCCTCT	59.867	20	271	176	446	TGAATCGTCTGGATTCACCA	60.048	20	TTACGTCGTCGTTCCTCCTC	60.255	20	272	176	447
contig34231	2	p4	(ATAC)4	16	289	304	TGAATCGTCTGGATTCACCA	60.048	20	CGTCGTTCCTCCTCTTTCTG	59.982	20	266	176	441	TGAATCGTCTGGATTCACCA	60.048	20	TACGTCGTCGTTCCTCCTCT	59.867	20	271	176	446	TGAATCGTCTGGATTCACCA	60.048	20	TTACGTCGTCGTTCCTCCTC	60.255	20	272	176	447
contig34250	1	p2	(TG)6	12	35	46
contig34258	1	p3	(GCA)5	15	165	179	CGCCATCATCACTTtCTtCA	59.799	20	TTGCTAAGTGCGTTTGtGCT	59.679	20	230	113	342	CGCCATCATCACTTtCTtCA	59.799	20	GCCATTGCTTTGGTGTGTTA	59.59	20	207	113	319	CGCCATCATCACTTtCTtCA	59.799	20	GTTGCTAAGTGCGTTTGtGC	59.541	20	231	113	343
contig34299	1	p2	(AC)6	12	366	377	TAAGCCCAgTgTTGgaCcTT	59.592	20	TCATAcACTCAgaTaAtTCaaAAATgC	59.839	27	203	213	415	TTAAGCCCAgTgTTGgaCcT	59.592	20	TCATAcACTCAgaTaAtTCaaAAATgC	59.839	27	204	212	415	AAGCCCAgTgTTGgaCcTTA	59.592	20	TCATAcACTCAgaTaAtTCaaAAATgC	59.839	27	202	214	415
contig34323	1	p2	(GA)7	14	125	138	CCAATCAAGTTGAACCTCCG	60.486	20	TCATGATTTgAGCCAATCTCC	60.029	21	106	69	174	CCAATCAAGTTGAACCTCCG	60.486	20	TTTgAGCCAATCTCCTAGCAA	59.967	21	100	69	168	AAGTTGAACCTCCGATCTGC	59.288	20	TCATGATTTgAGCCAATCTCC	60.029	21	100	75	174
contig34333	1	p2	(GA)11	22	124	145
contig34354	1	p5	(TTTGG)4	20	29	48
contig34388	1	p6	(TTCTAT)4	24	60	83	CccTCCTCCCCAATCTCTT	60.397	19	TCCCTTTTGATCCTCCTCCT	60.008	20	115	1	115	CccTCCTCCCCAATCTCTT	60.397	19	TGACGAGAAATTTGAGTGCG	59.988	20	250	1	250	CccTCCTCCCCAATCTCTT	60.397	19	TCTTCTCCCCATTTTCCCTT	59.875	20	129	1	129
contig34392	1	p2	(TA)6	12	13	24
contig34392	2	p5	(AAAAG)6	30	412	441	TCTcgAGCCTTCACTGAcAA	59.701	20	AGCACCTCTTTTCTCTGGCA	60.134	20	276	267	542	TTCTcgAGCCTTCACTGAcA	59.701	20	AGCACCTCTTTTCTCTGGCA	60.134	20	277	266	542	GTTCGTTCTcgAGCCTTCAC	59.997	20	TATGGAATGGATTTTGCACG	59.377	20	207	261	467
contig34399	1	p4	(TATT)4	16	407	422	TGTATGTTGCGcCATACTTGA	60.148	21	TTGtGCATTCAGATGAGATTATTAAG	58.82	26	171	284	454	TGTATGTTGCGcCATACTTGA	60.148	21	TGtGCATTCAGATGAGATTATTAAG	57.585	25	170	284	453	TGTATGTTGCGcCATACTTGA	60.148	21	TGtGCATTCAGATGAGATTATTAAGTT	59.532	27	170	284	453
contig34423	1	p4	(GACG)5	20	41	60	AGAGTCAAAAATGAGGGgCA	59.67	20	CAATCCATTATaTACTCGCTCGC	59.992	23	100	9	108	AGAGTCAAAAATGAGGGgCAG	60.615	21	CAATCCATTATaTACTCGCTCGC	59.992	23	100	9	108	AAGAGTCAAAAATGAGGGgC	58.24	20	CAATCCATTATaTACTCGCTCGC	59.992	23	101	8	108
contig34423	2	p4	(GAGC)6	24	69	92	AGAGTCAAAAATGAGGGgCA	59.67	20	GTAACATGCTACAAATATCAATCCA	57.294	25	118	9	126	GAGTCAAAAATGAGGGgCAG	59.67	20	GTAACATGCTACAAATATCAATCCA	57.294	25	117	10	126	AGAGTCAAAAATGAGGGgCA	59.67	20	AACATGCTACAAATATCAATCCATTA	58.09	26	116	9	124
contig34427	1	p4	(ATTA)4	16	101	116	AAAGCACAaTCAAAGAAGACGA	59.02	22	TGTTGTTGTAGTTGGGGAGGA	60.395	21	104	76	179	AAAGCACAaTCAAAGAAGACGA	59.02	22	TGTTGTAGTTGGGGAGGAAGA	59.578	21	101	76	176	AAAGCACAaTCAAAGAAGACGA	59.02	22	TGTTGTTGTAGTTGGGGAGG	58.468	20	104	76	179
contig34493	1	p2	(TG)8	16	437	452	TGGATCTAGGGTTTCATGTTCA	59.429	22	ACTAGTTgGGGGTAGGCTGG	60.374	20	267	361	627	TGGATCTAGGGTTTCATGTTCA	59.429	22	TAGTTgGGGGTAGGCTGGAt	60.703	20	265	361	625	TGGATCTAGGGTTTCATGTTCA	59.429	22	AGTTgGGGGTAGGCTGGAtA	60.703	20	264	361	624
contig34493	2	p2	(AT)9	18	462	479	TGGATCTAGGGTTTCATGTTCA	59.429	22	ACTAGTTgGGGGTAGGCTGG	60.374	20	267	361	627	TGGATCTAGGGTTTCATGTTCA	59.429	22	TAGTTgGGGGTAGGCTGGAt	60.703	20	265	361	625	TGGATCTAGGGTTTCATGTTCA	59.429	22	AGTTgGGGGTAGGCTGGAtA	60.703	20	264	361	624
contig34530	1	p2	(GA)7	14	186	199	TTTTtAGACACACGGGGGAG	59.964	20	GCAAGATTCCAGGTTTTGTTTC	59.987	22	176	160	335	TTtAGACACACGGGGGAGAG	60.103	20	GCAAGATTCCAGGTTTTGTTTC	59.987	22	174	162	335	GTTTTtAGACACACGGGGGA	59.83	20	GCAAGATTCCAGGTTTTGTTTC	59.987	22	177	159	335
contig34537	1	p2	(TC)10	20	59	78
contig34583	1	p6	(CCGACT)7	42	343	384	ATTGATCGAGGACCAGCAAC	60.081	20	TGGTTGGTTGGGGATATTGT	59.91	20	249	189	437	aGGAATTGGGGAGGGTAGTG	60.183	20	TGGTTGGTTGGGGATATTGT	59.91	20	173	265	437	GCTCTGACTCGGTGGTGAAT	60.269	20	TGGTTGGTTGGGGATATTGT	59.91	20	267	171	437
contig34710	1	p2	(TC)12	24	493	516	GGAAGTTTTtGGGAGGGAAG	59.912	20	ACCaAgcAAATTGCAAATGA	59.161	20	166	436	601	GGAGGGAAGAGGCTGAGTTT	59.817	20	ACCaAgcAAATTGCAAATGA	59.161	20	155	447	601	AGTTTTtGGGAGGGAAGAGG	59.548	20	ACCaAgcAAATTGCAAATGA	59.161	20	163	439	601
contig34793	1	p3	(GCG)5	15	246	260	TGTTTCCCAcAATCCCAGAT	60.173	20	AACGGAGGAGGGAGGaACTA	60.067	20	269	127	395	TGTTTCCCAcAATCCCAGAT	60.173	20	GCCGCAGTGGTTGAATCTAT	60.103	20	207	127	333	ACTTGTTTCCCAcAATCCCA	60.21	20	AACGGAGGAGGGAGGaACTA	60.067	20	272	124	395
contig34794	1	p4	(TTTA)4	16	4	19
contig34802	1	p3	(TCG)6	18	196	213	AATTTTGGTCGGGAGTTGTG	59.83	20	CAGGTATTAGGGTTTATTTCAGTTAGA	57.656	27	117	127	243	GGTCGGGAGTTGTGAAGCTA	60.255	20	CAGGTATTAGGGTTTATTTCAGTTAGA	57.656	27	111	133	243	TTCGGGATCCATCAATCAGT	60.281	20	CAGGTATTAGGGTTTATTTCAGTTAGA	57.656	27	226	18	243
contig34840	1	p3	(ATC)5	15	252	266	GGCTGCTtCCAAgCTtAtCA	60.49	20	AGGGcaACAAGTCCAGAATG	60.111	20	277	45	321	CATGTCAAAGAAAGGGGCTG	60.626	20	GCCATTGGACTGATCTGGTT	59.934	20	265	30	294	GGCTGCTtCCAAgCTtAtCA	60.49	20	AATGATTTCTGGCCATTGGA	60.274	20	261	45	305
contig34866	1	p2	(GC)6	12	80	91	TCAAATTAATTCAAAAGGaCAAAA	57.09	24	CGTACCTGTATTGGCTGCAA	59.752	20	210	17	226	TCAAATTAATTCAAAAGGaCAAAA	57.09	24	GCCCTTGTTACCTCCTCGTA	59.195	20	226	17	242	aTCAAATTAATTCAAAAGGaCAAAA	57.442	25	CGTACCTGTATTGGCTGCAA	59.752	20	211	16	226
contig34872	1	p2	(CT)10	20	603	622
contig34875	1	p2	(CT)6	12	650	661
contig34876	1	p2	(CT)6	12	184	195
contig34890	1	p3	(TCA)11	33	306	338	TACAaCATCATCCTCCACGG	59.369	20	GAAGGGAAgGTGATGGAGGT	60.314	20	271	220	490	CCATCAaCATtCTCACCcAA	59.343	20	GAAGGGAAgGTGATGGAGGT	60.314	20	216	275	490	CCACGGCCATAACATCATTA	59.257	20	CaTTgGAAGGGAAgGTGATG	60.309	20	262	234	495
contig34892	1	p3	(TCA)5	15	239	253	CCCCActATGCTTATCCTTCC	59.806	21	GGAgGATtTATagGAGTGCTTg	57.046	22	247	32	278	aGacccTTAACTGCAAGGGA	58.789	20	GGAgGATtTATagGAGTGCTTg	57.046	22	222	57	278	CCCCActATGCTTATCCTTCC	59.806	21	aGGAgGATtTATagGAGTGCTTg	58.022	23	248	32	279
contig34897	1	p3	(CAT)8	24	14	37
contig34897	2	p3	(ATC)12	36	48	83	CcATCaCcaTcaCcatCATC	59.565	20	TTGAGAATTTGGGtGtcGaG	58.695	20	219	0	218	CcATCaCcaTcaCcatCATC	59.565	20	TGAGAATTTGGGtGtcGaGTT	59.583	21	218	0	217	CcATCaCcaTcaCcatCATC	59.565	20	TTGAGAATTTGGGtGtcGaGT	59.583	21	219	0	218
contig34900	1	p3	(TCA)5	15	73	87	TcAACaTAATTATCcGAGACAGTAGC	59.955	26	tcGGGAGAATATATcGGaGTG	59.009	21	115	0	114	TcAACaTAATTATCcGAGACAGTAGC	59.955	26	tcGGGAGAATATATcGGaGTGt	59.82	22	115	0	114	TCcGAGACAGTAGCTAGTATGAAA	57.462	24	tcGGGAGAATATATcGGaGTG	59.009	21	103	12	114
contig34914	1	p2	(GA)6	12	497	508	TTGGAGTCAATTTTGGGgAG	59.903	20	TTcCTTTTTCgGCTGACTgT	59.853	20	221	438	658	AATTCGACCTcTCCGTGTTG	60.111	20	TTcCTTTTTCgGCTGACTgT	59.853	20	265	394	658	GCTGCGATTTTTCGAGCTAC	60.124	20	TTcCTTTTTCgGCTGACTgT	59.853	20	242	417	658
contig34978	1	p6	(AAGAGG)5	30	894	923	CCCTCATCACCTCTCCTGAA	60.191	20	CCATATATACCCCCGTCTCC	58.083	20	154	796	949	CTCCCTCATCACCTCTCCTG	59.785	20	CCATATATACCCCCGTCTCC	58.083	20	156	794	949	CCCTCATCACCTCTCCTGAA	60.191	20	CCATATATACCCCCGTCTCCT	59.059	21	154	796	949
contig35030	1	p3	(CCG)5	15	192	206	AACCCTGTCTCCGTCAACAT	59.43	20	CAAACCGAAAGGCCTAATGA	60.067	20	156	168	323	ACCCTGTCTCCGTCAACATT	59.43	20	CAAACCGAAAGGCCTAATGA	60.067	20	155	169	323	CCaTCCATCTCCAAACAACC	60.173	20	CACATTACGCCTCTTTTGGG	60.493	20	237	7	243
contig35035	1	p3	(CAG)5	15	237	251	CACTCACCTGCCTACCAACA	59.745	20	GTATGAGGCTTTTGTCCCGA	60.074	20	192	126	317	CACTCACCTGCCTACCAACA	59.745	20	TTCAAGCTCCTCCaAGGAAA	59.926	20	256	126	381	CACTCACCTGCCTACCAACA	59.745	20	TTTCAAGCTCCTCCaAGGAA	59.926	20	257	126	382
contig35095	1	p4	(GCTT)4	16	67	82	AATAGAATCATTTAAAAaCTTGCCA	57.586	25	AAAGATGCATGTGGAAAGGG	59.933	20	134	30	163	AATAGAATCATTTAAAAaCTTGCCA	57.586	25	TGAGAACGTTTGTTCCACCA	60.128	20	174	30	203	AATAGAATCATTTAAAAaCTTGCCA	57.586	25	TTGTTCCACCATGGACACTG	60.416	20	165	30	194
contig35116	1	p3	(CAG)8	24	754	777	CCTtCTTTTCACGGGAATCA	60.044	20	GTTGAGTATgGGGGTTTTGC	59.292	20	162	699	860	CCTtCTTTTCACGGGAATCA	60.044	20	GTATgGGGGTTTTGCACTTC	59.292	20	157	699	855	CCTtCTTTTCACGGGAATCA	60.044	20	TGAGTATgGGGGTTTTGCAC	60.755	20	160	699	858
contig35149	1	p6	(TAGGGA)5	30	186	215	CGGAAAAaGATCGCCATGTA	60.961	20	CGGTGACCGTGAATATCTCC	60.34	20	145	116	260	CGGAAAAaGATCGCCATGTA	60.961	20	TATCTCTTCGGCtTTTTGCG	60.468	20	189	116	304	CGGAAAAaGATCGCCATGTA	60.961	20	GTGACCGTGAATATCTCCGC	60.492	20	143	116	258
contig35154	1	p5	(TGTTG)4	20	26	45
contig35219	1	p3	(AGA)5	15	274	288	CGTCTTCTCTTTCGCCTGTC	60.134	20	TGCTGCTGCTCCTCAACTAA	59.888	20	196	212	407	TCGTCTTCTCTTTCGCCTGT	60.134	20	TGCTGCTGCTCCTCAACTAA	59.888	20	197	211	407	GTCGTCTTCTCTTTCGCCTG	60.134	20	TGCTGCTGCTCCTCAACTAA	59.888	20	198	210	407
contig35219	2	p3	(AGC)6	18	399	416	TCGTCTTCTCTTTCGCCTGT	60.134	20	TGTCCTCCTTCCCTTTGAGA	59.773	20	229	211	439	GTCGTCTTCTCTTTCGCCTG	60.134	20	TGTCCTCCTTCCCTTTGAGA	59.773	20	230	210	439	CGTCTTCTCTTTCGCCTGTC	60.134	20	TGTCCTCCTTCCCTTTGAGA	59.773	20	228	212	439
contig35258	1	p2	(CT)10	20	70	89	TCTCTTCTGTCTTCCCCACTct	59.481	22	CTCCAATAATCCCCCAAGGT	60.011	20	276	42	317	TCTCTTCTGTCTTCCCCACTc	58.453	21	CTCCAATAATCCCCCAAGGT	60.011	20	276	42	317	TCTCTTCTGTCTTCCCCACTct	59.481	22	TTTTGAGGATCCGACACACA	60.088	20	179	42	220
contig35286	1	p2	(AG)6	12	91	102	GCGCTGCGAAATAGAGAAGA	60.762	20	TCgtgTATAGAgGGAGAAAGAAGG	60.14	24	112	39	150	AGAGAAACGCGAAGCAGAAG	59.898	20	TGAGAGAATCgtgTATAGAgGGA	57.969	23	101	58	158	AAGAGAGAAACGCGAAGCAG	59.898	20	TGAGAGAATCgtgTATAGAgGGA	57.969	23	104	55	158
contig35370	1	p5	(TAGGG)6	30	75	104	ACCAGCcACCAGGaCTAAAT	58.525	20	CCCAAAATGTTTgtTGGGAC	60.066	20	198	3	200	CTACCAGCcACCAGGaCTAAA	59.248	21	CCCAAAATGTTTgtTGGGAC	60.066	20	200	1	200	ACCAGCcACCAGGaCTAAAT	58.525	20	AACCATTTGCTGTCCCAAAA	60.344	20	211	3	213
contig35465	1	p4	(TATT)4	16	135	150
contig35478	1	p2	(TC)7	14	132	145	CTCCACCAGGTATAGcGtcG	60.668	20	aCCCGATTAGGGTTGGAAAT	59.532	20	168	86	253	CTCCACCAGGTATAGcGtcG	60.668	20	TaCCCGATTAGGGTTGGAAA	59.269	20	169	86	254	AGcGtcGAATCTCCCTCTAA	59.031	20	aCCCGATTAGGGTTGGAAAT	59.532	20	155	99	253
contig35481	1	p6	(CCGATT)8	48	151	198
contig35482	1	p6	(ATTCCG)5	30	1	30
contig35519	1	p2	(AC)7	14	444	457	tcgtgcaccaatgaatagaaa	59.172	21	TGaaAtGtaATGCATcCCTcTG	59.96	22	214	347	560	ttcgtgcaccaatgaatagaa	59.172	21	TGaaAtGtaATGCATcCCTcTG	59.96	22	215	346	560	tcgtgcaccaatgaatagaaa	59.172	21	tGtaATGCATcCCTcTGTACG	58.663	21	209	347	555
contig35534	1	p2	(GA)8	16	134	149	CAACCGCCTAAAATCAGTGG	60.493	20	CTGTAGGCATGAAGGAGGGA	60.21	20	206	103	308	CAACCGCCTAAAATCAGTGG	60.493	20	TCCTGTAGGCATGAAGGAGG	60.21	20	208	103	310	CAACCGCCTAAAATCAGTGG	60.493	20	TGTAGGCATGAAGGAGGGAT	59.508	20	205	103	307
contig35561	1	p6	(CTCATC)7	42	124	165
contig35595	1	p2	(AT)7	14	10	23
contig35677	1	p3	(ATC)7	21	66	86	GAAGACAGAGAAAGCGCCAT	59.579	20	TGAGTAGCGGATAAtTGGGG	59.916	20	225	14	238	ATGAAGACAGAGAAAGCGCC	59.579	20	TGAGTAGCGGATAAtTGGGG	59.916	20	227	12	238	GAAGACAGAGAAAGCGCCAT	59.579	20	AGAAgaAgaAGCGATTGCCA	60.096	20	112	14	125
contig35677	2	p3	(CTT)8	24	116	139	GAAGACAGAGAAAGCGCCAT	59.579	20	TGAGTAGCGGATAAtTGGGG	59.916	20	225	14	238	ATGAAGACAGAGAAAGCGCC	59.579	20	TGAGTAGCGGATAAtTGGGG	59.916	20	227	12	238	ATGAAGACAGAGAAAGCGCC	59.579	20	GGAGGACGAAATTGGGAAAT	60.131	20	206	12	217
contig35681	1	p3	(ATC)5	15	63	77	TGAAGACAGAGAAaGTGCCA	57.071	20	TGAGTAGCGGATAATTgGGG	59.916	20	211	10	220	AaTGAAGACAGAGAAaGTGCCA	58.983	22	TGAGTAGCGGATAATTgGGG	59.916	20	213	8	220	TGAAGACAGAGAAaGTGCCA	57.071	20	TGAATCCGACTCAAGTGCAA	60.39	20	263	10	272
contig35681	2	p3	(TTC)5	15	108	122	CATCATCATCATCATACCCCA	59.015	21	ATGCGAACAAGTCCACTTCC	60.119	20	252	64	315	CATCATCATCATCATACCCCAG	60.036	22	ATGCGAACAAGTCCACTTCC	60.119	20	252	64	315	CATCATCATCATCATACCCCA	59.015	21	CGAACAAGTCCACTTCCACA	59.72	20	249	64	312
contig35729	1	p2	(AG)7	14	148	161
contig35740	1	p3	(TGG)6	18	103	120	GCAGCTGCATAGACAaCCAA	60.019	20	CATGTACCCAGCAGCTTTCA	59.864	20	172	19	190	GCAGCTGCATAGACAaCCAA	60.019	20	CTATAAAGTGCGGGGAGTGC	59.73	20	205	19	223	GCAGCTGCATAGACAaCCAA	60.019	20	GAtGAAACATTGGTGCCACA	60.376	20	242	19	260
contig35748	1	p2	(TC)6	12	86	97	TTCAAACATTGCTGTAGCCTG	58.978	21	CCCAGAAGCCAAAACAAGAA	60.22	20	247	30	276	CTTCAAACATTGCTGTAGCCTG	59.941	22	CCCAGAAGCCAAAACAAGAA	60.22	20	248	29	276	TTCAAACATTGCTGTAGCCTG	58.978	21	ACCCAGAAGCCAAAACAAGA	59.711	20	248	30	277
contig35761	1	p3	(AAG)6	18	487	504	CGGCTAAGAAGGGTGaCAAA	60.241	20	GCTGCAGGCTTGCTAGATTT	59.758	20	119	423	541	TtGAgtCcGGTGAAGACTCC	60.238	20	TTCTTAGCCCTCtTTGCTGC	59.73	20	102	455	556	ATCGGCTAAGAAGGGTGaCA	59.694	20	GCTGCAGGCTTGCTAGATTT	59.758	20	121	421	541
contig35799	1	p3	(TCT)5	15	95	109	TTCTCCTCCTTGTGATTCCG	60.187	20	TTGAGCAAGTATCAATGGCG	59.833	20	149	63	211	CTCCTCCTTGTGATTCCGAG	59.797	20	TTGAGCAAGTATCAATGGCG	59.833	20	147	65	211	TTCTCCTCCTTGTGATTCCG	60.187	20	ATCAATGGCGAAGAAGAGGA	59.773	20	139	63	201
contig35801	1	p3	(TTC)5	15	1	15
contig35801	2	c	(TCG)5(TCT)6	33	95	127	TTCTCCTCCTTGTGATTCCG	60.187	20	TTGAGCAAGTAtCAATGGCG	59.833	20	161	69	229	CTCCTCCTTGTGATTCCGAG	59.797	20	TTGAGCAAGTAtCAATGGCG	59.833	20	159	71	229	TTCTCCTCCTTGTGATTCCG	60.187	20	AtCAATGGCGAAGAAGAGGA	59.773	20	151	69	219
contig35825	1	p2	(TA)8	16	28	43	aGAAaCATACGATtCAGGGATTAT	57.264	24	GCCAAAtcCTCTTCTCTCCA	59.361	20	156	0	155	aGAAaCATACGATtCAGGGATTAT	57.264	24	AATAGGAGcgCCATTCTGGt	60.978	20	108	0	107	aGAAaCATACGATtCAGGGATTAT	57.264	24	AATAGGAGcgCCATTCTGG	60.185	19	108	0	107
contig35836	1	p3	(CCA)5	15	87	101	CCACAAaTTTACCAGCCTCC	59.429	20	GAGGTGGcCGacGTGAAG	62.888	18	100	26	125	ACCACAAaTTTACCAGCCTCC	60.235	21	GAGGTGGcCGacGTGAAG	62.888	18	101	25	125	TACCACAAaTTTACCAGCCTCC	60.237	22	GAGGTGGcCGacGTGAAG	62.888	18	102	24	125
contig35855	1	p4	(GAGG)6	24	888	911	TACAGAAGATCGAGGGTGGG	60.065	20	TTcCCCaGAGTATCATTCGC	60.036	20	209	786	994	TACAGAAGATCGAGGGTGGG	60.065	20	AGACCCTTCGCCTCTTTCTC	59.957	20	174	786	959	TACAGAAGATCGAGGGTGGG	60.065	20	TCTCTGCTTTGCCCATTTCT	59.955	20	151	786	936
contig35855	2	p4	(GGAG)4	16	1017	1032	GAGAAAGAGGCGAAGGGTCT	59.957	20	TCCTCTACGCAAGTTTTTCTCTTT	59.958	24	131	940	1070	GGAGACGGAGGTTctGATGA	60.199	20	TCCTCTACGCAAGTTTTTCTCTTT	59.958	24	262	809	1070	GAGGGAGAAAAGAAATGGGC	60.017	20	TCCTCTACGCAAGTTTTTCTCTT	58.771	23	164	907	1070
contig35908	1	p6	(TTCCTC)5	30	48	77	TCCCCGTtACTTTGACCGT	60.36	19	TTGTTCCTCCATACGCCATT	60.331	20	277	26	302	TCCCCGTtACTTTGACCGT	60.36	19	AATTGTTCCTCCATACGCCA	60.331	20	279	26	304	TCCCCGTtACTTTGACCGT	60.36	19	CAATTGTTCCTCCATACGCC	60.331	20	280	26	305
contig35915	1	p2	(AG)7	14	1	14
contig35928	1	p4	(TTTA)4	16	189	204	TCaatgtGggAATTTTTGCat	60.181	21	CAAGCATGTAGTTcACagtCCA	58.851	22	101	142	242	TCaatgtGggAATTTTTGCat	60.181	21	CAAGCATGTAGTTcACagtCCAA	60.218	23	101	142	242	TTCaatgtGggAATTTTTGC	58.455	20	CAAGCATGTAGTTcACagtCCA	58.851	22	102	141	242
contig35969	1	p2	(AG)13	26	145	170	GTCGTCGTCTGGTGGAATCT	60.12	20	GACGGAAGAGCCAAAGACTG	59.989	20	152	95	246	GAGTCGTCGTCTGGTGGAAT	60.12	20	GACGGAAGAGCCAAAGACTG	59.989	20	154	93	246	AGTCGTCGTCTGGTGGAATC	60.12	20	GACGGAAGAGCCAAAGACTG	59.989	20	153	94	246
contig35982	1	p3	(TAT)6	18	31	48	gAGgCAATTGTAAaGCTATACCTGA	60.059	25	AGAGCCTGATTTTGCCTCAA	59.955	20	231	1	231	gAGgCAATTGTAAaGCTATACCTGA	60.059	25	CCAATGCAGAGCCTGATTTT	60.214	20	238	1	238	gAGgCAATTGTAAaGCTATACCTGA	60.059	25	GCCTGATTTTGCCTCAATTC	59.651	20	228	1	228
contig35985	1	p3	(TAT)5	15	33	47	tttttcGGCAATTgtAAAGC	57.973	20	AGAGCCTGATTTTGCCTCAA	59.955	20	232	0	231	tttttcGGCAATTgtAAAGC	57.973	20	CCAATGCAGAGCCTGATTTT	60.214	20	239	0	238	tttttcGGCAATTgtAAAGC	57.973	20	GCCTGATTTTGCCTCAATTC	59.651	20	229	0	228
contig36016	1	p2	(TA)6	12	280	291	TTTGGTTGgTTTGTGCTCAG	59.734	20	TCTACAGCACAACACACTGGA	57.888	21	227	131	357	TTTGGTTGgTTTGTGCTCAG	59.734	20	AGTCTACAGCACAACACACTGGA	59.887	23	229	131	359	TTTGGTTGgTTTGTGCTCAG	59.734	20	GTCTACAGCACAACACACTGGA	58.858	22	228	131	358
contig36049	1	c	(TA)9(GA)9	36	310	345
contig36061	1	p2	(AT)6	12	183	194	AATCCGTGCTTCAAATTACGA	59.6	21	TGACCTCAGCAATGGTGTGT	60.162	20	107	133	239	AAATGAAATCCGTGCTTCAAA	59.578	21	TGACCTCAGCAATGGTGTGT	60.162	20	113	127	239	AAAATGAAATCCGTGCTTCAA	59.578	21	TGACCTCAGCAATGGTGTGT	60.162	20	114	126	239
contig36098	1	p2	(TC)7	14	221	234	GGCAGCTCCTTTGgAAgTTT	60.743	20	TCGGGCTGTCTGATAAAAGC	60.352	20	228	155	382	GGCAGCTCCTTTGgAAgTTT	60.743	20	TGATATCATCGGGCTGTCTG	59.629	20	236	155	390	CTTTGgAAgTTTtGGGgAGG	60.816	20	TCGGGCTGTCTGATAAAAGC	60.352	20	220	163	382
contig36099	1	p2	(GA)6	12	38	49	tCATTTTCTGCACTTGTATTTCA	57.528	23	GTCTTTgaGAGCgCCATAGG	59.978	20	186	7	192	tCATTTTCTGCACTTGTATTTCAG	58.504	24	GTCTTTgaGAGCgCCATAGG	59.978	20	186	7	192	tCATTTTCTGCACTTGTATTTCA	57.528	23	TTTAACGATCGCAACATCCA	60.073	20	252	7	258
contig36117	1	p2	(TC)7	14	1435	1448	cGCggaaGAGGAGAACATAG	59.971	20	agagaaacgcGAAGCAGAAG	59.898	20	117	1357	1473	GatCCcAATTAGGGTTGGGT	59.881	20	agagaaacgcGAAGCAGAAG	59.898	20	210	1264	1473	cGCggaaGAGGAGAACATAG	59.971	20	agaaacgcGAAGCAGAAGAA	60.27	20	115	1357	1471
contig36150	1	p4	(ATAC)4	16	160	175	CCCCTGATGaGCTCAATTTC	59.629	20	CATTTGTCCAAAAATGGCCT	59.801	20	192	11	202	CCCCTGATGaGCTCAATTTC	59.629	20	CAGGGGTGAAGGTAGCTGAA	60.246	20	215	11	225	CCCCTGATGaGCTCAATTTC	59.629	20	GATTGACGGCAATTTGATCC	60.282	20	253	11	263
contig36153	1	p4	(ATAC)4	16	101	116	TAGCCAAGGCATCAGAGTGA	59.547	20	CCAAGGTTGGACTCATGGTT	59.82	20	181	68	248	TAGCCAAGGCATCAGAGTGA	59.547	20	GATGAATCCGATCAGAAGCC	59.592	20	200	68	267	TTAGCCAAGGCATCAGAGTG	59.024	20	CCAAGGTTGGACTCATGGTT	59.82	20	182	67	248
contig36168	1	p5	(TCTTT)4	20	72	91	TCGTTTGTTTTTCTCTCGTtCA	59.898	22	GCAAGATGGTGAACATCCaA	59.502	20	220	8	227	CCTCTCGTTTGTTTTTCTCTCG	60.397	22	GCAAGATGGTGAACATCCaA	59.502	20	224	4	227	CGTTTGTTTTTCTCTCGTtCA	58.068	21	GCAAGATGGTGAACATCCaA	59.502	20	219	9	227
contig36182	1	p3	(ATA)5	15	134	148	TTGCCATTgCCTTTTCCTAc	60.074	20	GGtGTTTGATTGATTGCGTG	59.972	20	202	33	234	TTGCCATTgCCTTTTCCTAc	60.074	20	GtGTTTGATTGATTGCGTGG	59.972	20	201	33	233	TTGCCATTgCCTTTTCCTAc	60.074	20	AATTCGACTGTGAGGCCAAC	60.119	20	260	33	292
contig36201	1	p2	(TC)7	14	389	402
contig36224	1	p2	(TA)6	12	55	66	GAGGAGATATGCTTGaaagaaTGAa	60.108	25	cCCtGAATCGCAACCTTTAC	59.569	20	122	26	147	GAGGAGATATGCTTGaaagaaTGAa	60.108	25	TcCCtGAATCGCAACCTTTA	60.576	20	123	26	148	GGAGATATGCTTGaaagaaTGAa	57.535	23	cCCtGAATCGCAACCTTTAC	59.569	20	120	28	147
contig36224	2	p4	(GAAT)4	16	148	163
contig36246	1	p3	(GAA)5	15	98	112
contig36256	1	p3	(GAA)6	18	47	64	TGCCTAAAACCTCGCAGAGT	60.015	20	GCTTGAGCTTGTGCTTCCTC	60.285	20	134	4	137	TGCCTAAAACCTCGCAGAGT	60.015	20	AGACGCTTGAGCTTGTGCTT	60.343	20	138	4	141	TGCCTAAAACCTCGCAGAGT	60.015	20	CCATGAAGAAAGAGtTGGGG	59.521	20	167	4	170
contig36279	1	p2	(TG)13	26	13	38
contig36303	1	p3	(TTC)5	15	593	607	CACCAACATCCAGTCCCTCT	59.962	20	CGATTCTGATGATGATTGGG	58.873	20	185	452	636	ACATCCAGTCCCTCTTGTGC	60.12	20	CGATTCTGATGATGATTGGG	58.873	20	180	457	636	CACCAACATCCAGTCCCTCT	59.962	20	ACGATTCTGATGATGATTGGG	59.765	21	186	452	637
contig36331	1	p4	(ATAA)4	16	131	146	AGGGTTTGGGTTCTACTCCA	58.498	20	AAACCCAACGAATTAATAGAGCC	59.774	23	106	78	183	AGGGTTTGGGTTCTACTCCA	58.498	20	AACCCAACGAATTAATAGAGCC	58.589	22	105	78	182	AGGGTTTGGGTTCTACTCCA	58.498	20	AACCCAACGAATTAATAGAGCCT	59.456	23	105	78	182
contig36354	1	p3	(TCT)12	36	196	231	TCATCGCCAATTTGTCTTCA	60.197	20	ATAACGCgGGTGTTTTTGTC	59.867	20	142	169	310	TCATCGCCAATTTGTCTTCA	60.197	20	TTCGATGGCTTGTTGTTCAG	59.84	20	200	169	368	TCATCGCCAATTTGTCTTCA	60.197	20	CAGTGTGGAAGGTCCCATTT	59.82	20	183	169	351
contig36362	1	p3	(GTA)5	15	752	766
contig36404	1	p3	(GTG)5	15	432	446	TTCTCACGACGACAAGATGC	59.992	20	CCTTCCAGATCCACGACCT	60.056	19	237	232	468	GATCGGAGTGGGAGATCAAA	60.011	20	CCTTCCAGATCCACGACCT	60.056	19	276	193	468	AACgAACGTAGTGACCCCTG	60.028	20	CCTTCCAGATCCACGACCT	60.056	19	148	321	468
contig36429	1	p3	(TTC)5	15	246	260
contig36465	1	p3	(ATA)7	21	946	966	AAATGAGCGAGGATTGAGGA	59.773	20	CACATTTTgtGtTTCTTTCCtTCtT	59.965	25	188	812	999	AATGAGCGAGGATTGAGGAA	59.773	20	CACATTTTgtGtTTCTTTCCtTCtT	59.965	25	187	813	999	AAAATGGGTGGGGAACAAAT	60.278	20	CACATTTTgtGtTTCTTTCCtTCtT	59.965	25	204	796	999
contig36489	1	p2	(TG)7	14	388	401	GCTCTTCTTCCTCACATGGC	59.957	20	tCGAACAAtAtTTTCtTCCCAA	58.606	22	250	222	471	TTCCAGGTTTTCTCTGGGTG	60.081	20	tCGAACAAtAtTTTCtTCCCAA	58.606	22	156	316	471	GCTCTTCTTCCTCACATGGC	59.957	20	CtCGAACAAtAtTTTCtTCCCAA	59.507	23	251	222	472
contig36514	1	p3	(GTG)5	15	93	107	CAGAGAAGTGTCGGGTCCAT	60.112	20	AGATTGCGTTTCATATCGGG	59.923	20	193	30	222	CAGAGAAGTGTCGGGTCCAT	60.112	20	TCAAAGCGGCATCTGTATTG	59.833	20	121	30	150	TTCAGAGAAGTGTCGGGTCC	60.238	20	AGATTGCGTTTCATATCGGG	59.923	20	195	28	222
contig36525	1	p2	(TA)8	16	68	83	TCCGATCACTTGTTCAaTTTTT	58.605	22	CATCCGaAAAcCCCaAATAA	59.633	20	225	7	231	GATCCGATCACTTGTTCAaTTTT	59.368	23	CATCCGaAAAcCCCaAATAA	59.633	20	227	5	231	TCCGATCACTTGTTCAaTTTT	57.201	21	CATCCGaAAAcCCCaAATAA	59.633	20	225	7	231
contig36550	1	p5	(AAACA)4	20	169	188	CCTTCGAGTCCAAGCAAAAC	59.853	20	gGCAAATTAGACCCGACTGA	60.074	20	220	123	342	CCTTCGAGTCCAAGCAAAAC	59.853	20	GCTTTTACTCGTGGGAGTGC	59.882	20	277	123	399	CCTTCGAGTCCAAGCAAAAC	59.853	20	CAATGGcCAAGAACCCATAC	60.192	20	125	123	247
contig36574	1	p2	(CT)9	18	32	49	gaCAAAGACTATCTCACTTTGCCA	59.825	24	TCTTGAAAGCCgGTGATTTT	59.685	20	129	1	129	gaCAAAGACTATCTCACTTTGCCA	59.825	24	TTTCTTGAAAGCCgGTGATT	59.685	20	131	1	131	gaCAAAGACTATCTCACTTTGCCA	59.825	24	TTCTTGAAAGCCgGTGATTT	59.685	20	130	1	130
contig36613	1	c	(AT)10(AC)11	42	672	713	AACAActcgaTgacATTGTGC	58.639	21	TTTTatGtGCAAAtACATATCCaAg	57.38	25	233	552	784	ctcgaTgacATTGTGCATtAcA	59.614	22	TTTTatGtGCAAAtACATATCCaAg	57.38	25	228	557	784	tcgaTgacATTGTGCATtAcA	58.562	21	TTTTatGtGCAAAtACATATCCaAg	57.38	25	227	558	784
contig36631	1	p6	(TCTCTA)4	24	538	561	TGATCCCCCATCCTCAAATA	60.088	20	GCGACACTCAATCTGTTGCT	59.041	20	252	392	643	TCCCCCATCCTCAAATAACA	60.126	20	GCGACACTCAATCTGTTGCT	59.041	20	249	395	643	ACACAAAGTGATCCCCCATC	59.636	20	GCGACACTCAATCTGTTGCT	59.041	20	260	384	643
contig36633	1	p3	(AGG)8	24	48	71
contig36742	1	p3	(AGC)6	18	293	310
contig36773	1	p3	(GAA)5	15	94	108	AGAACCTTGCTGACGTCGAT	59.874	20	CCACTGATGATGAAGACGGA	59.631	20	105	31	135	GAACCTTGCTGACGTCGATT	60.263	20	CCACTGATGATGAAGACGGA	59.631	20	104	32	135	CTTGCTGACGTCGATTAGCC	60.934	20	CCACTGATGATGAAGACGGA	59.631	20	100	36	135
contig36776	1	p2	(CT)6	12	90	101
contig36842	1	p4	(AAAT)4	16	163	178	actaggccagaccttgacca	59.721	20	TCGACAATGCGTCACTTGAT	60.272	20	273	26	298	actaggccagaccttgacca	59.721	20	CAATTCGACAATGCGTCACT	59.722	20	277	26	302	accagatcggattttgacca	60.317	20	TCGACAATGCGTCACTTGAT	60.272	20	257	42	298
contig36842	2	p6	(CTCCCT)4	24	694	717	GCAAAAGGGTCATCTGGAAA	60.051	20	GCTCCGAGCACGTAtTATCC	59.696	20	160	595	754	TTTtCCCGTGTTCCTTTTTG	59.947	20	GCTCCGAGCACGTAtTATCC	59.696	20	267	488	754	TGAGGAGCAAAAGGGTCATC	60.195	20	GCTCCGAGCACGTAtTATCC	59.696	20	166	589	754
contig36848	1	p4	(AAAT)4	16	82	97	TGAAAGAAAACACCTTATTTGTCAT	58.257	25	TCGACAATGCGTCACTTGAT	60.272	20	189	29	217	TGAAAGAAAACACCTTATTTGTCAT	58.257	25	CAATTCGACAATGCGTCACT	59.722	20	193	29	221	TGAAAGAAAACACCTTATTTGTCAT	58.257	25	TCACTTGATGCGGCATTATC	59.652	20	178	29	206
contig36859	1	p3	(TGG)5	15	24	38	CAGTCGGAGTTTGTGGTGG	60.137	19	CATTTGTTGAATGTcCAAGGG	60.213	21	140	1	140	CCAGTCGGAGTTTGTGGTG	60.137	19	CATTTGTTGAATGTcCAAGGG	60.213	21	141	0	140	CAGTCGGAGTTTGTGGTGG	60.137	19	TGTcCAAGGGTaAAAAGGTcA	59.457	21	129	1	129
contig36860	1	p2	(GA)10	20	4	23
contig36935	1	p4	(GATG)6	24	316	339	CCCGGTTACACTTGCTCACT	60.171	20	TCGAGGATGAGAGAGGGAGA	60.024	20	167	255	421	CCCGGTTACACTTGCTCACT	60.171	20	CAATCGAGGATGAGAGAGGG	59.755	20	170	255	424	CCCGGTTACACTTGCTCACT	60.171	20	CCAATCGAGGATGAGAGAGG	59.755	20	171	255	425
contig36947	1	p2	(TA)7	14	25	38
contig36962	1	p2	(AT)6	12	122	133
contig36968	1	p6	(ATTTTT)4	24	114	137	CATTACAAGAGCCTGTCGCA	60.011	20	GGGAAACAGCCTTGAAACAA	60.088	20	201	8	208	GCCTGTCGCAGTGTAGATGA	60.016	20	GGGAAACAGCCTTGAAACAA	60.088	20	191	18	208	CATTACAAGAGCCTGTCGCA	60.011	20	TAGTCTACCGACCACCAGCC	60.134	20	159	8	166
contig36971	1	p2	(TC)8	16	63	78	CCTCAACACCACATCTGCAC	60.162	20	GGTGAGGGCTAAGGTCTTCC	60.074	20	118	0	117	CCTCAACACCACATCTGCAC	60.162	20	GGGTGAGGGCTAAGGTCTTC	60.074	20	119	0	118	CCTCAACACCACATCTGCAC	60.162	20	ACCAGCAACTGAAGAAGGGA	59.844	20	230	0	229
contig37014	1	p6	(TCCAAT)4	24	9	32
contig37026	1	p3	(TAT)5	15	6	20
contig37036	1	p6	(AAAAGA)4	24	487	510	ACCAaCAAACGTCTCAGCCT	59.769	20	ATACTGCTcaTGCCACTCCC	60.104	20	248	356	603	TATACGTCTTGGCaGCACCA	60.28	20	ATACTGCTcaTGCCACTCCC	60.104	20	264	340	603	CCAaCAAACGTCTCAGCCTT	60.291	20	ATACTGCTcaTGCCACTCCC	60.104	20	247	357	603
contig37051	1	p3	(GGA)5	15	395	409	GTGAGCAGTTTTtACCcGGA	60.11	20	TCTTCCTCCTCCTCCTCCTC	59.883	20	256	285	540	GTGAGCAGTTTTtACCcGGA	60.11	20	TCCTCTTCCTCCTCCTCCTC	59.883	20	259	285	543	GTGAGCAGTTTTtACCcGGA	60.11	20	TCTCCTCTTCCTCCTCCTCC	59.883	20	261	285	545
contig37051	2	p3	(GGA)6	18	521	538	GGAGGAGGAGGAGGAAGAGA	59.883	20	CGTCTTGGTAGAGCCCTCAG	60.005	20	202	394	595	GGAGGAGGAGGAGGAAGAGA	59.883	20	ACGTCTTGGTAGAGCCCTCA	59.867	20	203	394	596	GTCGTCAATCACAGCCACAG	60.319	20	CGTCTTGGTAGAGCCCTCAG	60.005	20	230	366	595
contig37064	1	p3	(GCA)6	18	230	247	CACCTTGTACTGGAGCAGCA	60.049	20	TTGAGGACCACATAATCCAGC	59.947	21	195	80	274	GGAGCAGCAGGAGCAGATAC	60.127	20	TTGAGGACCACATAATCCAGC	59.947	21	184	91	274	ATCTGCGGAGAGTGAATTGG	60.218	20	TTGAGGACCACATAATCCAGC	59.947	21	161	114	274
contig37067	1	p4	(ATAG)4	16	12	27
contig37069	1	p3	(GCA)5	15	27	41	AACATGTTGGGCCCTTCC	60.725	18	GAGTGGTGCCAGAGAAGCTC	60.143	20	270	4	273	AACATGTTGGGCCCTTCC	60.725	18	GGCAATCCATTAGCCTGAAG	59.668	20	233	4	236	AACATGTTGGGCCCTTCC	60.725	18	TTGAGGCTGTAGAACGGGAG	60.388	20	191	4	194
contig37073	1	p4	(GCTT)4	16	38	53	tgcccctagtaacccctacc	60.2	20	CTTTGGTTCGTCACTGAGCA	60.025	20	128	11	138	tgcccctagtaacccctacc	60.2	20	TTGGTTCGTCACTGAGCATC	59.837	20	126	11	136	tgcccctagtaacccctacc	60.2	20	CAAAGACagcGCTTgTCAAA	60.172	20	201	11	211
contig37091	1	p3	(TTG)7	21	476	496	AGATTGATGGATTTGAGGCG	60.036	20	TCAATCTgGGCATCAATGaA	60.009	20	230	374	603	ATGGATTTGAGGCGTTGAAG	60.074	20	TCAATCTgGGCATCAATGaA	60.009	20	224	380	603	ATGGATTTGAGGCGTTGAAG	60.074	20	TCAAATCCTTCAATCTgGGC	60.014	20	233	380	612
contig37094	1	p3	(TTA)11	33	83	115
contig37100	1	p3	(AAG)8	24	57	80	TGTCCTTTAGTTCTTCCCGC	59.312	20	GTCTCCTCTTTGGGGTTTCC	59.912	20	246	20	265	TGTCCTTTAGTTCTTCCCGC	59.312	20	AATGGTGTCCTGCTGTCTCC	60.12	20	260	20	279	TGTCCTTTAGTTCTTCCCGC	59.312	20	TCTCtCTCCTCCTTGGGGTT	60.186	20	209	20	228
contig37111	1	p2	(AG)7	14	455	468	GATTGGATGATTTGGGTTGG	59.991	20	tGATTTCTCCTGCTGACGTG	59.984	20	141	409	549	GGATTGGATGATTTGGGTTG	59.991	20	tGATTTCTCCTGCTGACGTG	59.984	20	142	408	549	TGGATTGGATGATTTGGGTT	59.991	20	tGATTTCTCCTGCTGACGTG	59.984	20	143	407	549
contig37120	1	p3	(CAT)8	24	1	24
contig37127	1	p3	(CAT)6	18	1	18
contig37136	1	p3	(TGG)5	15	1	15
contig37145	1	p2	(GA)8	16	129	144	AGTAGCTCTTTCTGCAGCCG	59.92	20	ACAAGAGAGATTTGCCCCAA	59.67	20	189	40	228	TAGCTCTTTCTGCAGCCGAT	60.257	20	ACAAGAGAGATTTGCCCCAA	59.67	20	187	42	228	TCTGTGTTTGAATCCAACGG	59.541	20	ACAAGAGAGATTTGCCCCAA	59.67	20	229	0	228
contig37147	1	p2	(GA)6	12	129	140	CAAAGCCTTGCGAGAAGAAG	60.262	20	ACAAGAGAGATTTGCCCCAA	59.67	20	147	78	224	CTACGGGTGGATTAACCTGC	59.452	20	ACAAGAGAGATTTGCCCCAA	59.67	20	211	14	224	ACCTGCCATTCCAGTAGCTC	59.313	20	ACAAGAGAGATTTGCCCCAA	59.67	20	197	28	224
contig37188	1	p2	(CT)6	12	251	262	TCGAATGGAATGCATGTAGG	59.499	20	TTCaaGGAAACAGACTGGATAACA	60.035	24	230	76	305	TCGAATGGAATGCATGTAGG	59.499	20	TCaaGGAAACAGACTGGATAACAA	60.035	24	229	76	304	TCGAATGGAATGCATGTAGG	59.499	20	TCaaGGAAACAGACTGGATAACA	58.754	23	229	76	304
contig37190	1	p2	(CT)9	18	245	262	TCGAATGGAATGCATGTAGG	59.499	20	GGAAACAGACTGGATAACAAAAGG	60.261	24	229	72	300	CCCAAAAGTTAAGAAGGCTGC	60.243	21	GGAAACAGACTGGATAACAAAAGG	60.261	24	125	176	300	TGTAGGTGTTTGCTGGTTGTG	59.667	21	GGAAACAGACTGGATAACAAAAGG	60.261	24	270	31	300
contig37198	1	c	(AC)10(AT)8	36	1	36
contig37206	1	p3	(TGA)5	15	48	62	CCTCCGTAATCATGAAAGCC	59.528	20	GcCCAAAACaAAACAGTTGG	60.378	20	120	0	119	CCTCCGTAATCATGAAAGCC	59.528	20	CAGTTGGTGTGCTTTGGGTA	59.609	20	107	0	106	CCTCCGTAATCATGAAAGCC	59.528	20	TGcCCAAAACaAAACAGTTG	59.603	20	121	0	120
contig37218	1	p3	(GGT)5	15	145	159	GACTGGAAATTGGGGTGAAA	59.767	20	CAACATCTCTCGCCAGTTCA	59.984	20	138	46	183	GACTGGAAATTGGGGTGAAA	59.767	20	ACCGGTCATTAGTACGGTGC	59.882	20	265	46	310	GGTGAGATCAGTTTACCGGC	59.556	20	CAACATCTCTCGCCAGTTCA	59.984	20	164	20	183
contig37255	1	p2	(TA)6	12	699	710	CTCCATCaTGAGCCTCCAAT	60.034	20	TATATAGTGCgGGAGCCACg	60.999	20	261	480	740	CTCCATCaTGAGCCTCCAAT	60.034	20	CACCGTTTATATAGTGCgGGA	59.861	21	268	480	747	TGAGCCTCCAATACCTCCTG	60.21	20	TATATAGTGCgGGAGCCACg	60.999	20	253	488	740
contig37306	1	p3	(AAG)5	15	157	171	ATGCCGCGACATCTTCTATC	60.207	20	TAGCTCATGGTGGATGGGAT	60.303	20	123	74	196	AATGCCGCGACATCTTCTAT	59.696	20	TAGCTCATGGTGGATGGGAT	60.303	20	124	73	196	ATGCCGCGACATCTTCTATC	60.207	20	CTTAGCTCATGGTGGATGGG	60.474	20	125	74	198
contig37315	1	p2	(TA)6	12	161	172	ACATGGCTTTCCTTTTTGCT	58.836	20	TTGGAAGGTGATgGGTTAGC	59.933	20	272	93	364	ACATGGCTTTCCTTTTTGCT	58.836	20	TgGGTTAGCTGAAAAATgGG	59.931	20	261	93	353	ACATGGCTTTCCTTTTTGCT	58.836	20	GAATGTTGGAAGGTGATgGG	60.173	20	277	93	369
contig37330	1	p4	(TGTT)4	16	208	223	TGCAGGACCATCTTCATCAG	59.787	20	AGGCCGAATTGAATGAAAAA	59.525	20	142	107	248	GTGGAAAACACTCCCTCTGC	59.703	20	AGGCCGAATTGAATGAAAAA	59.525	20	166	83	248	AACACTCCCTCTGCAGGTTG	60.298	20	AGGCCGAATTGAATGAAAAA	59.525	20	160	89	248
contig37359	1	p2	(TA)7	14	55	68	TcTTtGaTCTCACCAaGAGCTTc	60.012	23	AAGATCGAAGGGCTGCATTA	59.807	20	185	16	200	TcTTtGaTCTCACCAaGAGCTTc	60.012	23	GGGCTGCATTAGCCATTAGA	60.196	20	176	16	191	TcTTtGaTCTCACCAaGAGCTTc	60.012	23	CAGTGGAGGAAGATCGAAGG	59.797	20	194	16	209
contig37382	1	p5	(CAACC)4	20	37	56	CCATCATCAACTCAACACAATACA	59.791	24	CTCGGGCATTACTcTTCTGC	59.978	20	140	0	139	CCATCATCAACTCAACACAATACA	59.791	24	AGTGAGCTGGCTTGAGCTTC	59.898	20	169	0	168	CCATCATCAACTCAACACAATACA	59.791	24	CGGGCATTACTcTTCTGCAA	61.292	20	138	0	137
contig37455	1	p3	(GGA)6	18	379	396
contig37478	1	p2	(CA)6	12	141	152	GGAGGAtGACcAATAACccA	59.605	20	TGGCCagtTCTGTAGCACAC	59.905	20	103	93	195	GGAGGAtGACcAATAACccA	59.605	20	TTGTGGCCagtTCTGTAGCA	60.449	20	106	93	198	CGAACCAACCAAGAAGGTACA	60.016	21	TGGCCagtTCTGTAGCACAC	59.905	20	195	1	195
contig37497	1	p3	(TTC)5	15	173	187	TCAAATCAACCCAGATCCAA	58.897	20	TGATTTgaATTTCGCCaACA	60.051	20	157	117	273	TCAAATCAACCCAGATCCAA	58.897	20	GCTCATCAATGGAcggaTTT	59.9	20	204	117	320	TCAAATCAACCCAGATCCAA	58.897	20	CaATGGTGTTCaAGCAATCg	60.111	20	225	117	341
contig37530	1	p4	(TGCC)7	28	94	121
contig37535	1	p3	(AAC)6	18	168	185	ATTGgATCtGTTCAGTCcGC	60.081	20	CGTTTCGGATAgGGaAAACa	59.931	20	247	145	391	ATGCGCTGAAgTAGTGAGCA	59.77	20	CGTTTCGGATAgGGaAAACa	59.931	20	275	117	391	ATGCGCTGAAgTAGTGAGCA	59.77	20	GGTaATTAAGCTTGCGGCAg	59.875	20	101	117	217
contig37623	1	p5	(CTGCT)4	20	30	49	CGGTCTTCTCATTCTCTGCC	59.95	20	AGCAATGAATCGCTGGaAAT	59.674	20	207	5	211	CCGGTCTTCTCATTCTCTGC	59.95	20	AGCAATGAATCGCTGGaAAT	59.674	20	208	4	211	CGGTCTTCTCATTCTCTGCC	59.95	20	AAAGAATGGCATTTGTGCCt	59.574	20	244	5	248
contig37677	1	p2	(GT)6	12	69	80	GCtGCAcTTTtCTtGATTGAA	58.161	21	TGATCTGGTcCCAAATATGCT	59.401	21	114	1	114	AGCtGCAcTTTtCTtGATTGAA	59.158	22	TGATCTGGTcCCAAATATGCT	59.401	21	115	0	114	GCtGCAcTTTtCTtGATTGAA	58.161	21	TGATCTGGTcCCAAATATGC	58.369	20	114	1	114
contig37784	1	p2	(TG)6	12	38	49
contig37825	1	c	(ACA)5(CCA)9	42	158	199	GACAGTGGATGCAGCTTTGA	59.992	20	TCTTCAAGTGCTGAAATGCG	60.134	20	219	56	274	ATGCAGCTTTGAAGGAGGAA	59.955	20	TCTTCAAGTGCTGAAATGCG	60.134	20	211	64	274	AAGCAGGGGAGGGTAGAGAG	59.834	20	TCTTCAAGTGCTGAAATGCG	60.134	20	265	10	274
contig37836	1	p2	(AT)8	16	110	125	TGAGGTTTGTTTCTTTGTTGGTT	59.935	23	TTCAAGTGGGGCAAAAGAAT	59.546	20	233	5	237	TGAGGTTTGTTTCTTTGTTGGTT	59.935	23	ATTCAAGTGGGGCAAAAGAA	59.546	20	234	5	238	TGAGGTTTGTTTCTTTGTTGGTT	59.935	23	TTGTCCTTGTCAGAGAGGCA	59.545	20	210	5	214
contig37888	1	p3	(GAA)5	15	4	18
contig37961	1	p2	(AG)6	12	609	620	CCcAACCTAGAAAATGGTCG	59.424	20	AATCGAAGAAATCaAAAAGaaAAA	57.702	24	170	499	668	CGGCTTGGACTACAACTGAA	58.923	20	AATCGAAGAAATCaAAAAGaaAAA	57.702	24	107	562	668	TTCGGCTTGGACTACAACTG	58.923	20	AATCGAAGAAATCaAAAAGaaAAA	57.702	24	109	560	668
contig37995	1	p3	(AAT)5	15	32	46	TTGCATCCAAAATGACAACA	58.519	20	CCTTATGAAGCCTTGTcCCA	60.066	20	192	9	200	GACATTGCATCCAAAATGACA	59.39	21	CCTTATGAAGCCTTGTcCCA	60.066	20	196	5	200	GACATTGCATCCAAAATGACA	59.39	21	GACACAcCGCTCTTGCTTTT	60.44	20	126	5	130
contig38033	1	p2	(CT)7	14	95	108	ATGTGCTCTTTCCGACGTTC	60.263	20	ACCCTAGATCTCGGCTGGTT	60.096	20	177	67	243	GATGTGCTCTTTCCGACGTT	60.263	20	ACCCTAGATCTCGGCTGGTT	60.096	20	178	66	243	GATGTGCTCTTTCCGACGTT	60.263	20	AACCCTAGATCTCGGCTGGT	60.096	20	179	66	244
contig38035	1	p2	(CT)9	18	80	97	GATGTGCTTTTTCCGACGTT	60.118	20	TGTTTATGTGCGTGCGGTAT	60.021	20	119	51	169	ATGTGCTTTTTCCGACGTTC	60.118	20	TGTTTATGTGCGTGCGGTAT	60.021	20	118	52	169	ATGTGCTTTTTCCGACGTTC	60.118	20	ACCCTAGATCTCGGCTGGTT	60.096	20	162	52	213
contig38037	1	p2	(CT)9	18	80	97	GATGTGCTTTTTCCGACGTT	60.118	20	TGTTTAtGTGCGTGCGGTAT	60.021	20	119	51	169	ATGTGCTTTTTCCGACGTTC	60.118	20	TGTTTAtGTGCGTGCGGTAT	60.021	20	118	52	169	ATGTGCTTTTTCCGACGTTC	60.118	20	ACCCTAGATCTCGGCTGGTT	60.096	20	162	52	213
contig38038	1	p2	(CT)7	14	155	168	ATGTGCTCTTtCCGACGTTC	60.263	20	ACCCTaGATCTCGGCTGGTT	60.096	20	177	127	303	GATGTGCTCTTtCCGACGTT	60.263	20	ACCCTaGATCTCGGCTGGTT	60.096	20	178	126	303	GATGTGCTCTTtCCGACGTT	60.263	20	AACCCTaGATCTCGGCTGGT	60.096	20	179	126	304
contig38145	1	p3	(CCA)5	15	183	197
contig38162	1	p4	(GACT)5	20	151	170	GCAACACTtGTGGATGGTTG	60.008	20	ACAACACATTGGGCTTGGAT	60.24	20	160	37	196	CACTtGTGGATGGTTGTCCA	60.416	20	CTGtTTTCCTTTTCCACCCa	59.942	20	279	41	319	GCAACACTtGTGGATGGTTG	60.008	20	GCTTCCATCTCCCATTTGAC	59.488	20	239	37	275
contig38162	2	p6	(ATGGAG)4	24	325	348	tGGGTGGAAAAGGAAAaCAG	59.942	20	CGATCTCGGAGCTACTCACC	59.973	20	248	300	547	tGGGTGGAAAAGGAAAaCAG	59.942	20	GCGATCTCGGAGCTACTCAC	60.127	20	249	300	548	GtGGGTGGAAAAGGAAAaCA	59.807	20	CGATCTCGGAGCTACTCACC	59.973	20	249	299	547
contig38170	1	p4	(GACT)4	16	105	120	GCAACACTTGtGGATGgTtG	60.008	20	TGtTTTCCTTTTCCACCCAC	59.807	20	245	24	268	GCAACACTTGtGGATGgTtG	60.008	20	TTTTCCACCCACCCTTTGTA	60.198	20	237	24	260	GCAACACTTGtGGATGgTtG	60.008	20	TTTCCACCCACCCTTTGTAA	60.198	20	236	24	259
contig38212	1	p3	(CTG)7	21	345	365	TTACTTCACGACCAAACCCA	59.021	20	CGGTGATTCTTACTTCCCCA	59.926	20	201	294	494	TTACTTCACGACCAAACCCA	59.021	20	GATGGACAGCGGTGATTCTT	60.081	20	210	294	503	TTACTTCACGACCAAACCCA	59.021	20	TACCCTGACTGTATTGGCCC	59.813	20	173	294	466
contig38219	1	p3	(CTG)5	15	414	428	CCTGACATGTGGATGTGGAG	59.954	20	TTCTCCCATGTGTTTGTGGA	59.935	20	225	233	457	CCTGACATGTGGATGTGGAG	59.954	20	CAGAAGAGAATGATGGGCGT	60.218	20	251	233	483	ACCTGACATGTGGATGTGGA	59.801	20	TTCTCCCATGTGTTTGTGGA	59.935	20	226	232	457
contig38221	1	p2	(AG)7	14	17	30
contig38252	1	p5	(CTTGG)4	20	231	250	GGCCAGCTTGTGTTTtCAGT	60.299	20	TAATCCTCCAGAAGGCGCTA	59.938	20	207	143	349	GGCCAGCTTGTGTTTtCAGT	60.299	20	AGGCTCATTCCAGTTCCCTT	60.074	20	177	143	319	GGCCAGCTTGTGTTTtCAGT	60.299	20	TTGGAGGCTCATTCCAGTTC	60.195	20	181	143	323
contig38257	1	p2	(TC)6	12	751	762	CgAcACCcaGATCCtgAaat	59.927	20	CAATGAGACGACTTTTTGCAT	57.891	21	168	658	825	CATTGGAGGCTTGTGATGTG	60.112	20	CAATGAGACGACTTTTTGCAT	57.891	21	269	557	825	AACGAAAATGGTGGTTCGTC	59.836	20	CAATGAGACGACTTTTTGCAT	57.891	21	127	699	825
contig38257	2	p2	(TC)7	14	768	781	CgAcACCcaGATCCtgAaat	59.927	20	CAATGAGACGACTTTTTGCAT	57.891	21	168	658	825	CATTGGAGGCTTGTGATGTG	60.112	20	CAATGAGACGACTTTTTGCAT	57.891	21	269	557	825	AACGAAAATGGTGGTTCGTC	59.836	20	CAATGAGACGACTTTTTGCAT	57.891	21	127	699	825
contig38270	1	p2	(AT)9	18	1	18
contig38270	2	p2	(GA)6	12	59	70
contig38297	1	p5	(AGGTG)5	25	482	506	CGCCTCAAagTCATCTCCTC	59.95	20	GGGTTTTAgCCCCTGaAAAA	60.285	20	274	313	586	CCTCTGAACAGAACCCGGTA	60.103	20	GGGTTTTAgCCCCTGaAAAA	60.285	20	258	329	586	tCCGATCTTTCCCTCTTtGA	59.744	20	GGGTTTTAgCCCCTGaAAAA	60.285	20	234	353	586
contig38310	1	p2	(GA)8	16	119	134	cATTgCAGTGGCTAGATGGA	59.823	20	GCCCACAATCTGCAAATTAAA	59.957	21	113	48	160	CCTTTGCATTTGCTCCACTT	60.249	20	ATCTCACAGGCAGCCACAG	59.996	19	171	8	178	CCTTTGCATTTGCTCCACTT	60.249	20	GCCCACAATCTGCAAATTAAA	59.957	21	153	8	160
contig38311	1	p2	(GA)7	14	118	131
contig38311	2	p2	(AG)6	12	139	150
contig38337	1	p4	(CAAA)4	16	39	54	CATGATCCaTATTTCAAAGCCA	59.795	22	TCAGAAGTTTCGGGGTCAAC	60.088	20	228	3	230	CATGATCCaTATTTCAAAGCCA	59.795	22	ATCAGAAGTTTCGGGGTCAA	59.526	20	229	3	231	CATGATCCaTATTTCAAAGCCA	59.795	22	GGATCTGAGcCCGTGTAATG	60.483	20	144	3	146
contig38377	1	p2	(TC)8	16	119	134	GAACCCTCTTGCCATTTTGa	60.051	20	GCCAtTACAAACTTGCTCTCG	59.897	21	202	32	233	GCCATTTTGatCTTGGAAGC	59.651	20	GCCAtTACAAACTTGCTCTCG	59.897	21	192	42	233	CTGAACCCTCTTGCCATTTT	59.17	20	GCCAtTACAAACTTGCTCTCG	59.897	21	204	30	233
contig38397	1	p2	(TC)6	12	309	320	ACACCTCCAGGCATCAGTTC	60.12	20	TCAACGAGTTCAGCTACTGCTT	59.332	22	246	100	345	ACACCTCCAGGCATCAGTTC	60.12	20	CTTCAACGAGTTCAGCTACTGC	59.332	22	248	100	347	ACACCTCCAGGCATCAGTTC	60.12	20	TTCAACGAGTTCAGCTACTGCT	59.332	22	247	100	346
contig38399	1	p2	(TC)8	16	311	326	ACACCTCCAGGCATCAGTTC	60.12	20	TCTTCAACAAGTTCAGCTACTGC	58.851	23	255	100	354	ACACCTCCAGGCATCAGTTC	60.12	20	TCTTCAACAAGTTCAGCTACTGCT	59.774	24	255	100	354	AGACCGCCATTTTAATCGAA	59.547	20	TCTTCAACAAGTTCAGCTACTGC	58.851	23	170	185	354
contig38421	1	p2	(TA)9	18	246	263	CTTtCAGGCCGTTAGCTTTG	60.011	20	AAGCTCGATCATCTCTGCGT	60.127	20	156	131	286	AGGgCTTCACTTTTCCCACT	60.11	20	AAGCTCGATCATCTCTGCGT	60.127	20	105	182	286	TAGCTTTGCCGTCCATTCTT	59.845	20	AAGCTCGATCATCTCTGCGT	60.127	20	144	143	286
contig38501	1	p2	(AG)6	12	98	109
contig38505	1	p4	(ATTT)4	16	20	35
contig38515	1	p2	(CT)11	22	3	24
contig38565	1	p3	(TTC)5	15	754	768	TGCGTCTCATTGGTGAGTTC	59.837	20	CTGGCAGGAAAAGGGATACA	60.066	20	156	699	854	TGCGTCTCATTGGTGAGTTC	59.837	20	TGGCAGGAAAAGGGATACAC	59.933	20	155	699	853	GGGAAGATGCTAAAGGCTCC	60.173	20	CTGGCAGGAAAAGGGATACA	60.066	20	257	598	854
contig38592	1	p3	(AGG)5	15	55	69	TTCATTTATACAAGGAaaCCAAGA	57.024	24	TAGGATATGGTTGCCCAAGG	59.778	20	115	23	137	TTCATTTATACAAGGAaaCCAAGAG	57.942	25	TAGGATATGGTTGCCCAAGG	59.778	20	115	23	137	TTCATTTATACAAGGAaaCCAAGA	57.024	24	CGAGTGCTAGCTGTTTGTGG	59.658	20	153	23	175
contig38598	1	p3	(TGC)5	15	1003	1017	ATCACAACAGGGCCTTTCAG	60.111	20	TGGAATCAGCTTCGTTGATG	59.799	20	211	839	1049	CTTCCCTGAGCATCACAACA	59.831	20	TGGAATCAGCTTCGTTGATG	59.799	20	222	828	1049	ATCACAACAGGGCCTTTCAG	60.111	20	ATTCAGGGTTTagGTTCCGC	60.32	20	267	839	1105
contig38611	1	p2	(TC)10	20	13	32
contig38612	1	p3	(CTG)6	18	266	283	TTGTCATTCACTTGAAGCGG	59.84	20	GAATCCttCCAATCAGCAGC	59.78	20	159	173	331	ACCCcAACATAGCAAAaCCA	60.227	20	GAATCCttCCAATCAGCAGC	59.78	20	261	71	331	CACCCcAACATAGCAAAaCC	60.227	20	GAATCCttCCAATCAGCAGC	59.78	20	262	70	331
contig38618	1	p3	(CTG)6	18	293	310
contig38621	1	p3	(TCA)8	24	422	445	TTCAAATCCCCcTCCTTTTT	59.75	20	GaACTGAAGACCCCGAAcAA	60.088	20	270	282	551	TTTCAAATCCCCcTCCTTTT	59.75	20	GaACTGAAGACCCCGAAcAA	60.088	20	271	281	551	TTACCCCCATTTTTCACCTg	59.657	20	GaACTGAAGACCCCGAAcAA	60.088	20	245	307	551
contig38692	1	p6	(TTCGTC)6	36	134	169	aTGCCTCGATTCCTCTCTCA	59.91	20	ATCGCTTGACAATGATGCTG	59.83	20	271	80	350	aTGCCTCGATTCCTCTCTCA	59.91	20	CGAATTCCCAAGAGCTCAAC	59.813	20	230	80	309	aTGCCTCGATTCCTCTCTCA	59.91	20	GAATTCCCAAGAGCTCAACG	59.813	20	229	80	308
contig38699	1	p4	(TTTA)4	16	113	128
contig38740	1	p2	(GA)13	26	149	174
contig38774	1	p3	(TTC)5	15	252	266	TGTTTGTTTGGATGCGTGAT	59.972	20	GAGAGAGCGAAAGACGCTGT	59.898	20	208	164	371	TGTTTGGATGCGTGATTGAT	59.931	20	GAGAGAGCGAAAGACGCTGT	59.898	20	204	168	371	TGTTTGTTTGGATGCGTGAT	59.972	20	CTGAGACCTAAGACTCGCCG	60.149	20	262	164	425
contig38781	1	p3	(TTC)5	15	264	278	TGTTTGTTTGGATGCGTGAT	59.972	20	GAAAGACGCTGAAAGATCGG	59.955	20	194	176	369	TGTTTGGATGCGTGATTGAT	59.931	20	GAAAGACGCTGAAAGATCGG	59.955	20	190	180	369	TGTTTGTTTGGATGCGTGAT	59.972	20	AGAGCGAAAGACGCTGAAAG	59.898	20	199	176	374
contig38792	1	p2	(CT)6	12	338	349	TCTCACACACTCCATTCCCA	60.088	20	GTCGGAGAGGGTCGAGTACA	60.261	20	175	211	385	CCCAATATCCAAGCCTTCAA	59.894	20	GTCGGAGAGGGTCGAGTACA	60.261	20	159	227	385	TCTCACACACTCCATTCCCA	60.088	20	TCGGAGAGGGTCGAGTACAG	60.399	20	174	211	384
contig38800	1	p2	(CT)8	16	82	97	GTCATTTTCCGACTTTGCCT	59.174	20	ACCAtTTTCCCTTGAAGGCT	59.94	20	249	7	255	CCTTCGTCATTTTCCGACTT	59.17	20	ACCAtTTTCCCTTGAAGGCT	59.94	20	254	2	255	GTCATTTTCCGACTTTGCCT	59.174	20	TTGAAGGCTTGGATATTGGG	59.894	20	238	7	244
contig38801	1	p2	(CT)6	12	34	45
contig38826	1	p2	(GA)6	12	78	89	TCGGGCCTTACTTGAGTGTT	59.734	20	TGCTACAAGCAGAACGTCAAA	59.665	21	149	16	164	TCGGGCCTTACTTGAGTGTT	59.734	20	GCAGAACGTCAAATTCAATGC	60.641	21	141	16	156	AATTCAGTCCTCTTCGTCGG	59.284	20	TGCTACAAGCAGAACGTCAAA	59.665	21	165	0	164
contig38841	1	p3	(TGC)11	33	129	161	AaCaGCAAcACATTTTCTGAGC	59.429	22	GCAcGcGTAGCCGTAGATTA	61.299	20	147	44	190	AaCaGCAAcACATTTTCTGAGC	59.429	22	CAcGcGTAGCCGTAGATTAct	59.46	21	146	44	189	CaGCAAcACATTTTCTGAGC	57.05	20	GCAcGcGTAGCCGTAGATTA	61.299	20	145	46	190
contig38851	1	p4	(GAAT)4	16	312	327	GCAATCAGAACGATTTGGGT	59.939	20	TGAACACAACCTAACACAATGG	58.458	22	120	241	360	AGGCAATCAGAACGATTTGG	60.074	20	TGAACACAACCTAACACAATGG	58.458	22	122	239	360	AGGTGTTGGTTTGGAGGATG	59.82	20	TGAACACAACCTAACACAATGG	58.458	22	170	191	360
contig38892	1	p6	(GAGAGG)4	24	233	256	CAGCTtGCCATTTTTCCATT	60.074	20	GCCCGTCTGAGGTTGAAGTA	60.255	20	278	73	350	CCCCACCAGATTGAAACAAC	60.21	20	GCCCGTCTGAGGTTGAAGTA	60.255	20	186	165	350	aCATACCAACTTTGCCACCC	59.717	20	GCCCGTCTGAGGTTGAAGTA	60.255	20	204	147	350
contig38900	1	p6	(GGAGAG)4	24	1	24
contig38903	1	p3	(GAT)6	18	127	144	ACGACTCTTCCATTCCAACG	60.111	20	TCCATTTGtGACCAACCTGA	59.935	20	272	65	336	ACGACTCTTCCATTCCAACG	60.111	20	GTGATGCAGCAAAGTGGAAA	59.847	20	190	65	254	ACGACTCTTCCATTCCAACG	60.111	20	ATCTGCAGAGTTCCCCTGTG	60.261	20	251	65	315
contig38907	1	p2	(GA)6	12	503	514	CGGAGGAAAGGATTTGTACG	59.564	20	CAGACCAACAACACACCACG	61.102	20	176	375	550	GAAAGGATTTGTACGTCGGG	59.429	20	CAGACCAACAACACACCACG	61.102	20	171	380	550	GGAAAGGATTTGTACGTCGG	59.429	20	CAGACCAACAACACACCACG	61.102	20	172	379	550
contig38912	1	p5	(AGAGA)5	25	19	43
contig38917	1	p5	(CTGCT)4	20	13	32
contig38963	1	p2	(AT)6	12	44	55	GGCCTGCAGTGATGAAAgaT	60.226	20	CCTCAGCTACGGAATTTGTGA	60.256	21	101	15	115	GGCCTGCAGTGATGAAAgaT	60.226	20	CCTCAGCTACGGAATTTGTG	58.379	20	101	15	115	GGCCTGCAGTGATGAAAga	59.934	19	CCTCAGCTACGGAATTTGTGA	60.256	21	101	15	115
contig39027	1	p2	(TA)8	16	100	115	CATCTCTCACTCCCcTGCTC	59.945	20	GcccTTCTTCCTATGGCtct	59.811	20	182	28	209	TTCCCCTGCATCTCTCACTC	60.349	20	GcccTTCTTCCTATGGCtct	59.811	20	190	20	209	TCACTCCCcTGCTCTTTCTC	59.53	20	GcccTTCTTCCTATGGCtct	59.811	20	176	34	209
contig39030	1	p2	(GA)6	12	56	67
contig39030	2	p2	(AG)11	22	91	112
contig39067	1	p2	(AT)6	12	1558	1569
contig39131	1	p2	(AT)8	16	90	105
contig39152	1	p4	(TTAT)5	20	94	113	GGGAAGACAtttcttGTCCCA	61.234	21	CATACAAGCTGCTATGcCGA	59.999	20	222	64	285	GGGAAGACAtttcttGTCCCA	61.234	21	CTCtGCCCTACATTACCCGA	60.088	20	145	64	208	GGGAAGACAtttcttGTCCCA	61.234	21	TCTTGAGGCCTCTCATGCTT	60.096	20	182	64	245
contig39189	1	p4	(GCAA)4	16	53	68	AATTtCCTTCCCTGCCATTT	59.777	20	AtTTGTTCGTGGCGGTTTAG	59.996	20	124	24	147	ATTtCCTTCCCTGCCATTTC	60.265	20	AtTTGTTCGTGGCGGTTTAG	59.996	20	123	25	147	ATTCCAATTtCCTTCCCTGC	60.265	20	AtTTGTTCGTGGCGGTTTAG	59.996	20	129	19	147
contig39229	1	p3	(ATA)5	15	21	35
contig39273	1	p3	(TTA)6	18	46	63	TCTGACCTGAAAAATCCGAA	58.27	20	TTTGTTTACTCAACTTTCAACCTTGT	59.588	26	109	2	110	GATCTGACCTGAAAAATCCGA	59.115	21	TTTGTTTACTCAACTTTCAACCTTGT	59.588	26	111	0	110	TCTGACCTGAAAAATCCGAA	58.27	20	TTGTTTACTCAACTTTCAACCTTGT	58.419	25	108	2	109
contig39287	1	p2	(TC)6	12	65	76	CATTCCAAAaGaCCAGAGCA	58.847	20	TCAAACTcCGAACCAcCTTC	60.088	20	116	33	148	CATTCCAAAaGaCCAGAGCAa	60.234	21	TCAAACTcCGAACCAcCTTC	60.088	20	116	33	148	ACATTCCAAAaGaCCAGAGCA	59.726	21	TCAAACTcCGAACCAcCTTC	60.088	20	117	32	148
contig39322	1	p2	(AG)6	12	20	31
contig39385	1	p2	(TA)6	12	184	195	GACTCACGCTTCGGTTTCTC	59.997	20	CGTGTTCGAATCGGAAAGTT	60.11	20	222	40	261	GACTCACGCTTCGGTTTCTC	59.997	20	GCAACCCCAATTATCTCCCT	60.152	20	256	40	295	TCACGCTTCGGTTTCTCTCT	60.134	20	CGTGTTCGAATCGGAAAGTT	60.11	20	219	43	261
contig39386	1	p2	(TA)6	12	179	190	GACTCACGCTTCGGTTTCTC	59.997	20	CGTGTTCGAATCGGAAAGTT	60.11	20	216	40	255	ACGCTTCGGTTTCTCTCAAA	59.993	20	CGTGTTCGAATCGGAAAGTT	60.11	20	211	45	255	GCTCTTCGCCATCGTAAGAC	59.985	20	CGTGTTCGAATCGGAAAGTT	60.11	20	233	23	255
contig39392	1	p2	(TC)7	14	41	54	AAACCCATCTTTATCAGATCCA	57.552	22	TTCGGGAAATGGCATAAAAG	59.901	20	142	15	156	AAACCCATCTTTATCAGATCCA	57.552	22	CTTCGGGAAATGGCATAAAA	59.901	20	143	15	157	AAACCCATCTTTATCAGATCCA	57.552	22	GACTTCGGGAAATGGCATAA	59.901	20	145	15	159
contig39396	1	p2	(TC)8	16	208	223	TATTTCGTGTTTGCCGATCA	60.073	20	ACCTCAgGGTGATGAATTGG	59.779	20	195	105	299	TATTTCGTGTTTGCCGATCA	60.073	20	TCGCCTGTCTTCCAAAACTC	60.375	20	159	105	263	TATTTCGTGTTTGCCGATCA	60.073	20	AgGGTGATGAATTGGGGAtt	60.388	20	190	105	294
contig39410	1	p3	(AGA)5	15	84	98	GACGCCATTGAATTGGAACT	59.939	20	GCGTCAAGCATCATTCTCCT	60.37	20	142	5	146	ATTGGGTGGTGGATTGTGAT	59.91	20	GCGTCAAGCATCATTCTCCT	60.37	20	101	46	146	GACGCCATTGAATTGGAACT	59.939	20	TATTAGCGCGTCAAGCATCA	60.517	20	149	5	153
contig39561	1	p4	(TATC)4	16	305	320
contig39582	1	p3	(TTA)6	18	28	45
contig39600	1	p3	(TCT)5	15	285	299	CCGCATCAGATACAAAAGCA	59.833	20	GAAGAcGGTAGGGAACGAgA	59.284	20	270	54	323	CCGCATCAGATACAAAAGCA	59.833	20	GaGAAGAcGGTAGGGAACGA	59.284	20	272	54	325	AGAAGCTTGCGCCTTATTTG	59.63	20	GAAGAcGGTAGGGAACGAgA	59.284	20	251	73	323
contig39639	1	p4	(GTAT)4	16	411	426	TTTCCGACACCTGAATCTCC	60.05	20	TCGTCTTCCTACtTTTTCCCC	59.58	21	257	222	478	TCCGATCAACACAACCTTGA	60.088	20	TCGTCTTCCTACtTTTTCCCC	59.58	21	240	239	478	ATCGTAGTCATCGTCGGCTC	60.249	20	TCGTCTTCCTACtTTTTCCCC	59.58	21	213	266	478
contig39639	2	p2	(AG)6	12	430	441	TTTCCGACACCTGAATCTCC	60.05	20	TCGTCTTCCTACtTTTTCCCC	59.58	21	257	222	478	TCCGATCAACACAACCTTGA	60.088	20	TCGTCTTCCTACtTTTTCCCC	59.58	21	240	239	478	ATCGTAGTCATCGTCGGCTC	60.249	20	TCGTCTTCCTACtTTTTCCCC	59.58	21	213	266	478
contig39659	1	p3	(CAC)5	15	206	220
contig39661	1	p3	(GTG)5	15	259	273
contig39675	1	p3	(AGA)5	15	296	310	CaGcAGAAAAAgAaGctGGg	60.125	20	CCTGGGACGtTGACTTCAtT	59.966	20	150	213	362	GctGGgTtATCAtCtgaGGG	59.508	20	CCTGGGACGtTGACTTCAtT	59.966	20	136	227	362	CaGcAGAAAAAgAaGctGGg	60.125	20	TTGcTCCCCCTCAGATgTAT	59.508	20	122	213	334
contig39685	1	p2	(TC)6	12	472	483	CGCATGaCATTCATTATGCC	59.921	20	TCTTCTTCTTTCCCGTCTTCA	59.038	21	105	424	528	CGCATGaCATTCATTATGCC	59.921	20	CTCTTCTTCTTTCCCGTCTTCA	59.991	22	106	424	529	TTCCATATGCTGCTCCACTG	59.823	20	TCTTCTTCTTTCCCGTCTTCA	59.038	21	265	264	528
contig39728	1	p2	(GA)6	12	439	450	TTGGCTTCCAGCGacTACTT	60.015	20	GGTTTCTCCTTCTATCTCATcCC	59.463	23	164	318	481	TTGGCTTCCAGCGacTACTT	60.015	20	TTCTCCTTCTATCTCATcCCTCA	59.316	23	161	318	478	TTGGCTTCCAGCGacTACTT	60.015	20	TCTCCTTCTATCTCATcCCTCA	57.946	22	160	318	477
contig39738	1	p6	(GCACCA)4	24	74	97	AAGCACAAGCACAAGCACAC	60.104	20	CTTGCTGCAGAAGTGCTGTT	59.39	20	163	43	205	AGTaCCCTCACCTGCACCAG	60.174	20	CTTGCTGCAGAAGTGCTGTT	59.39	20	203	3	205	AAGAAGCACAAGCACAAGCA	59.788	20	CTTGCTGCAGAAGTGCTGTT	59.39	20	166	40	205
contig39783	1	p2	(GA)11	22	89	110	CTTCCGGTGACTGATAGCGT	60.277	20	CCCATCCCAATCTCTCTCAA	60.003	20	148	23	170	CTTCCGGTGACTGATAGCGT	60.277	20	aAGATCAGATGCACCCATCC	59.893	20	161	23	183	CTTCCGGTGACTGATAGCGT	60.277	20	tGGGtTGGCTAAATGGGTTA	60.181	20	196	23	218
contig39785	1	p2	(GA)7	14	61	74	CTGATAGCGTCAGTCGGTCC	60.823	20	TCCCCTCTCTCTCTCTCAAGG	60.073	21	105	12	116	CTGATAGCGTCAGTCGGTCC	60.823	20	CCCCTCTCTCTCTCTCAAGGA	60.073	21	104	12	115	ATAGCGTCAGTCGGTCCCTT	61.038	20	CCCCTCTCTCTCTCTCAAGGA	60.073	21	101	15	115
contig39785	2	p2	(GA)6	12	101	112
contig39826	1	p2	(AG)6	12	188	199
contig39846	1	p2	(TC)11	22	21	42
contig39853	1	p3	(TCC)5	15	1433	1447
contig39861	1	p3	(TCC)5	15	332	346
contig39923	1	p3	(CAG)6	18	479	496	GCAGGTGGCGAAGAAAGTAG	60.015	20	ACCGTTGTGGtCGGATTaAA	60.227	20	225	448	672	TGCTTGAGGCTAACAAGGCT	60.154	20	TGGAAAAACCCCTGAGATTG	59.903	20	151	371	521	GCTTTAGAGGgCAAGCTGAA	59.73	20	TGGAAAAACCCCTGAGATTG	59.903	20	134	388	521
contig39923	2	p4	(TATC)5	20	736	755
contig39933	1	c	(ATT)6(GCT)6	36	363	398	AAGATCGGACTTCTTGCGAA	59.955	20	GAGAGAGAGAGAGAGGAGAGAGAGA	58.428	25	191	238	428	AAGATCGGACTTCTTGCGAA	59.955	20	GAGAGAGAGAGAGAGAGGAGAGAGA	58.428	25	193	238	430	AAGATCGGACTTCTTGCGAA	59.955	20	GAGAGAGAGAGAGAGGAGAGAGAGAG	59.364	26	191	238	428
contig39933	2	p2	(CT)9	18	415	432
contig39934	1	p2	(AT)7	14	243	256	TCCAAACACGTCTTTCACGA	60.278	20	TCACATTGAGGAATTAGACGCT	58.861	22	141	142	282	TCCAAACACGTCTTTCACGA	60.278	20	CACATTGAGGAATTAGACGCTC	58.861	22	140	142	281	TCCAAACACGTCTTTCACGA	60.278	20	TCACATTGAGGAATTAGACGC	57.834	21	141	142	282
contig39962	1	p2	(AT)8	16	180	195	TTTtATgCTAACTAAATTTGCCCA	59.166	24	AGGTAcGCagAcCCCATTTa	59.452	20	213	142	354	TTtATgCTAACTAAATTTGCCCA	57.995	23	AGGTAcGCagAcCCCATTTa	59.452	20	212	143	354	TTTtATgCTAACTAAATTTGCCCA	59.166	24	GAGGTAcGCagAcCCCATT	59.942	19	214	142	355
contig39972	1	p2	(TA)7	14	59	72	TTTTTCCtCTATTGGTCAACCc	59.35	22	AATTCGAACTATCGATGCCG	60.06	20	202	25	226	TTTTTCCtCTATTGGTCAACCc	59.35	22	GACTCCATTCGGCAACAAAT	59.939	20	152	25	176	TTTTTCCtCTATTGGTCAACCc	59.35	22	AATTGACTCCATTCGGCAAC	59.939	20	156	25	180
contig39980	1	p2	(TA)6	12	180	191
contig40009	1	p2	(AG)8	16	76	91
contig40010	1	p6	(TTTTGT)4	24	451	474
contig40029	1	p4	(GAGG)7	28	74	101
contig40042	1	p3	(TAA)5	15	504	518	CAATCATTCATTTGCTTCCTTTT	59.512	23	GTCGGCTTTTGAGATTGAGG	59.813	20	280	308	587	CAATCATTCATTTGCTTCCTTTT	59.512	23	CGGCTTTTGAGATTGAGGAA	60.323	20	278	308	585	CAATCATTCATTTGCTTCCTTT	58.25	22	GTCGGCTTTTGAGATTGAGG	59.813	20	280	308	587
contig40045	1	p3	(TAA)6	18	143	160	AACTTGTCTTCGTTAGGACTTGG	58.881	23	CGGTGGAGCTAAGGAAGTTG	59.869	20	106	91	196	AACTTGTCTTCGTTAGGACTTGG	58.881	23	GTCGGCTTTTGAGATTGAGG	59.813	20	139	91	229	AACTTGTCTTCGTTAGGACTTGG	58.881	23	CGGCTTTTGAGATTGAGGAA	60.323	20	137	91	227
contig40050	1	p3	(TAA)6	18	127	144	AACTTGTCTTCGTTAGGACTTGG	58.881	23	CGGTGGAGCTAAGGAAGTTG	59.869	20	106	75	180	AACTTGTCTTCGTTAGGACTTGGT	59.644	24	CGGTGGAGCTAAGGAAGTTG	59.869	20	106	75	180	ACTTGTCTTCGTTAGGACTTGG	57.548	22	CGGTGGAGCTAAGGAAGTTG	59.869	20	105	76	180
contig40058	1	p3	(CAT)6	18	35	52	TCTATCATTAATTCATATCAGCCCC	59.62	25	CATTCCTCCAAAAGCAGGAG	59.807	20	147	7	153	TCTATCATTAATTCATATCAGCCCC	59.62	25	GAACCACGAGGACCCATAAA	59.79	20	191	7	197	TCTATCATTAATTCATATCAGCCCC	59.62	25	AAACCCATTCCTCCAAAAGC	60.299	20	152	7	158
contig40069	1	p4	(TTTA)8	32	390	421
contig40085	1	p2	(GA)9	18	102	119	GGAATTCctGcATCCATTACA	59.776	21	CATACATTGACAACCCTGCG	59.988	20	187	0	186	GGAATTCctGcATCCATTACA	59.776	21	AAATTCGGAGCTCAtCAAGC	59.415	20	232	0	231	GGAATTCctGcATCCATTACA	59.776	21	TCAAATTCGGAGCTCAtCAA	59.35	20	234	0	233
contig40088	1	p2	(CT)14	28	1280	1307	GCCAAGCACAAACAGTTCcT	60.299	20	CGTGATTGCCTCTTACCGAT	60.096	20	218	1137	1354	GCCAAGCACAAACAGTTCcT	60.299	20	CTCTTACCGATCGGATGCTC	59.797	20	209	1137	1345	ATTGGCCAAGCACAAACAGT	60.559	20	CGTGATTGCCTCTTACCGAT	60.096	20	222	1133	1354
contig40095	1	p2	(TC)10	20	372	391	AGTTGAAGGAATGTGGCtCG	60.255	20	TTCTGTTCTCACaGGACAAACAA	59.805	23	228	264	491	AGTTGAAGGAATGTGGCtCG	60.255	20	aAAACTGAAGCGTCACAGAGA	57.744	21	190	264	453	AGTTGAAGGAATGTGGCtCG	60.255	20	AAACTGAAGCGTCACAGAGATTT	59.468	23	189	264	452
contig40111	1	p6	(TGGAGA)6	36	333	368	CCTTGGGGTAAGAGGGACTC	59.928	20	AAAAATgGCAGCAGAAATGG	60.074	20	208	195	402	TTGGGGTAAGAGGGACTCcT	59.928	20	AAAAATgGCAGCAGAAATGG	60.074	20	206	197	402	CTTTGAGCTGgTGGATGACA	59.831	20	AAAAATgGCAGCAGAAATGG	60.074	20	143	260	402
contig40119	1	p2	(TA)7	14	72	85	TTTTGATAGGcAGATAATCGGA	58.717	22	CGCTATTCCTGGCATCTTTC	59.807	20	204	25	228	TTTTGATAGGcAGATAATCGGA	58.717	22	CGACGTCGTGAAGCTACTGA	60.199	20	246	25	270	TTTTGATAGGcAGATAATCGGA	58.717	22	ATCATTTgGCTGCGCTATTC	60.203	20	216	25	240
contig40165	1	p2	(CT)7	14	153	166	AAACCCTAGAATGGCTGCCT	60.096	20	GCCGTCGGCAATAAAACTAA	60.095	20	143	107	249	AAACCCTAGAATGGCTGCCT	60.096	20	ctTcTTCCATGGCTGAAACC	59.67	20	258	107	364	AAACCCTAGAATGGCTGCCT	60.096	20	GCAGAGAGAGCGGGACTAAG	59.333	20	118	107	224
contig40168	1	p2	(CT)6	12	167	178	CCGCTAGCGAACTTTGTACC	59.904	20	GcCGTCGGCAATAAAACTAA	60.095	20	193	69	261	AAACCCTAGAATGGCTGCCT	60.096	20	GcCGTCGGCAATAAAACTAA	60.095	20	141	121	261	CCGCTAGCGAACTTTGTACC	59.904	20	CGGACCAAAAGGCAGATAGA	60.206	20	142	69	210
contig40197	1	p2	(GA)6	12	82	93	GGTTGATTtGCTCTCCCAAC	59.532	20	GGTAGAACGGGAAGGGGTAA	60.18	20	211	36	246	GGTTGATTtGCTCTCCCAAC	59.532	20	TTCTTCCTCTCCACATGGCT	59.803	20	170	36	205	GGTTGATTtGCTCTCCCAAC	59.532	20	TCTTCCTCTCCACATGGCTT	59.803	20	169	36	204
contig40198	1	p4	(CAAA)5	20	117	136	GGTTGATTTGCTCTCCCAAC	59.532	20	TCTGGGTGTAGATCGGGAAG	60.065	20	210	29	238	GGTTGATTTGCTCTCCCAAC	59.532	20	GTCTGGGTGTAGATCGGGAA	59.927	20	211	29	239	GGTTGATTTGCTCTCCCAAC	59.532	20	TTCTTCCTCTCCACATGGCT	59.803	20	163	29	191
contig40218	1	p3	(CTT)5	15	240	254	GCTTCTctGgCTCaatttGG	59.955	20	TACCGTTAgCCATTTCCGAC	59.96	20	258	101	358	GCTTCTctGgCTCaatttGG	59.955	20	TCGTACCGTTAgCCATTTCC	59.96	20	261	101	361	GCTTCTctGgCTCaatttGG	59.955	20	GTACCGTTAgCCATTTCCGA	59.96	20	259	101	359
contig40242	1	p5	(TTTCC)5	25	21	45
contig40276	1	p2	(TC)6	12	60	71	CGACTCCATTGGATGAAACC	60.317	20	CGCGTCATATTTGTCTCGTC	59.301	20	118	8	125	CATTGGATGAAACCAGCTCC	60.461	20	CGCGTCATATTTGTCTCGTC	59.301	20	112	14	125	CCATTGGATGAAACCAGCTC	60.461	20	CGCGTCATATTTGTCTCGTC	59.301	20	113	13	125
contig40281	1	p4	(AAAC)6	24	70	93	CCATTCAATTCATCCTAACtAAaTCA	59.675	26	GCaAAGGaGCTGGTTTCATC	59.82	20	128	35	162	CCATTCAATTCATCCTAACtAAaTCA	59.675	26	GAGATGGCGATGTCTAAGGC	59.803	20	146	35	180	CCATTCAATTCATCCTAACtAAaTCA	59.675	26	ATGGAGTCGTCGTCTTCAGG	60.261	20	106	35	140
contig40281	2	p2	(TC)6	12	184	195
contig40296	1	p4	(GTAT)7	28	350	377	CACGCCACAATCAGCTCTAA	60.011	20	AATCCATGAGCTTCaCTCCG	60.218	20	144	292	435	TCACGCCACAATCAGCTCTA	60.562	20	AATCCATGAGCTTCaCTCCG	60.218	20	145	291	435	GATTTAAGTGCGCGAGATGC	60.887	20	AATCCATGAGCTTCaCTCCG	60.218	20	168	268	435
contig40314	1	p4	(AAGA)6	24	980	1003
contig40323	1	p3	(GCA)9	27	145	171	CAAaGAAGCAGCAATCACCA	59.988	20	GGGTCAAATGTCTCCCATTG	60.173	20	220	14	233	CAAaGAAGCAGCAATCACCA	59.988	20	GGTCAAATGTCTCCCATTGC	60.326	20	219	14	232	CAAaGAAGCAGCAATCACCA	59.988	20	TATGACAACCGAGCCTGATG	59.673	20	194	14	207
contig40328	1	p3	(GGT)8	24	265	288
contig40351	1	p2	(GA)8	16	310	325	TAGTGAAAGGCCGGAAAATG	60.067	20	CACACTCCCTCTTTTGCCTC	59.844	20	208	161	368	TGTTTATGAAAGGAAGGGCG	60.067	20	CACACTCCCTCTTTTGCCTC	59.844	20	185	184	368	AGGAAGGGCGGACTAATGAT	59.925	20	CACACTCCCTCTTTTGCCTC	59.844	20	175	194	368
contig40353	1	p2	(GA)7	14	304	317	GACTGGCCTTCGAGTGAAAG	59.989	20	AATCCATCCCAAACTCCCTC	60.133	20	220	150	369	TGTTTATGAAAGGAAGGGCG	60.067	20	AATCCATCCCAAACTCCCTC	60.133	20	186	184	369	GACTGGCCTTCGAGTGAAAG	59.989	20	ATCCATCCCAAACTCCCTCT	59.755	20	219	150	368
contig40370	1	p4	(ACTC)7	28	140	167
contig40382	1	p2	(TA)6	12	87	98	TTGGCAATAACTCAACCCGT	60.365	20	CAGTTCCCGCCATTATTTGT	59.823	20	241	55	295	CTTGGCAATAACTCAACCCG	60.493	20	CAGTTCCCGCCATTATTTGT	59.823	20	242	54	295	CTTGGCAATAACTCAACCCG	60.493	20	TGTTTGCAAGGGACTTGTTG	59.734	20	225	54	278
contig40387	1	p6	(GTCCTC)4	24	49	72	AGAAGCATACAATTGGGGGA	59.387	20	GAGCAAGCAGCAATAACGC	59.733	19	100	4	103	AAGAAGCATACAATTGGGGG	58.903	20	GAGCAAGCAGCAATAACGC	59.733	19	101	3	103	AAAGAAGCATACAATTGGGGG	60.19	21	GAGCAAGCAGCAATAACGC	59.733	19	102	2	103
contig40418	1	p4	(AGGC)4	16	11	26
contig40450	1	p3	(ATC)5	15	357	371	ACATCAAGACCATCCCCAAA	60.173	20	TTGACACCAAGATTGCTTGC	59.847	20	234	179	412	CATCAAGACCATCCCCAAAC	60.173	20	TTGACACCAAGATTGCTTGC	59.847	20	233	180	412	CATCAAGACCATCCCCAAAC	60.173	20	AGGCATTTGCCATCTGTCTT	59.7	20	260	180	439
contig40474	1	p2	(AT)10	20	74	93	CAATCGTCCAAACCACTCAG	59.135	20	TGAGGTCAAATCCGTTGAAA	59.097	20	195	43	237	CAATCGTCCAAACCACTCAG	59.135	20	AATCCGTTGAAATTTCTGGC	59.022	20	187	43	229	CAATCGTCCAAACCACTCAG	59.135	20	AAGCCTGAGGTCAAATCCGT	61.019	20	200	43	242
contig40476	1	p3	(CAA)6	18	472	489	ACCTATGACCGGACAAGTCG	59.989	20	CTTTGGCTGCTGaAATGGTT	60.249	20	133	380	512	CGGTCAGGGTTACTACGGAA	59.986	20	CTTTGGCTGCTGaAATGGTT	60.249	20	115	398	512	GGACAAGTCGGTCAGGGTTA	59.966	20	CTTTGGCTGCTGaAATGGTT	60.249	20	123	390	512
contig40478	1	p3	(GCA)6	18	92	109
contig40486	1	p2	(AG)6	12	132	143	CCAATTTCAGGTGAGTCGGT	59.966	20	ATGTTCTCTCTCCAAAGGCG	59.43	20	108	61	168	ATTTCAGGTGAGTCGGTTGG	59.966	20	ATGTTCTCTCTCCAAAGGCG	59.43	20	105	64	168	TTGGCGGAGAGTTTGTATCC	60.074	20	ATGTTCTCTCTCCAAAGGCG	59.43	20	126	43	168
contig40496	1	p2	(TA)6	12	288	299
contig40507	1	p2	(AT)9	18	102	119	TGCGTCAATGCAAATGTTtC	60.654	20	TCGCTCAAAGACAATTCCaa	59.395	20	143	14	156	TGCGTCAATGCAAATGTTtC	60.654	20	CGCTCAAAGACAATTCCaaa	58.892	20	142	14	155	TCACTTTATGCGTCAATGCAA	60.266	21	TTCGCTCAAAGACAATTCCa	59.395	20	152	6	157
contig40535	1	p2	(AC)6	12	277	288	AaGCTGGAAATCTTGCTCCA	59.955	20	GGGTCTCCGCTGTTGTTTTA	60.11	20	145	182	326	aGCTGGAAATCTTGCTCCAA	59.955	20	GGGTCTCCGCTGTTGTTTTA	60.11	20	144	183	326	AaGCTGGAAATCTTGCTCCA	59.955	20	TGGTGCATTGCCTTATCTGA	60.22	20	271	182	452
contig40566	1	p3	(AGA)7	21	873	893	TGGTGGTGATGCTCAACAAT	59.967	20	CACCACCTTCAACCACCTCT	60.002	20	239	686	924	GTTTGCATTCGCCAGAAAAT	60.081	20	CACCACCTTCAACCACCTCT	60.002	20	162	763	924	GTTTGCATTCGCCAGAAAAT	60.081	20	ATCATGTGCACCACCTTCAA	59.967	20	170	763	932
contig40568	1	p3	(GAG)5	15	465	479	TGGTGGTGATGCTCAACAAT	59.967	20	CATGTGCAACACCTTCAACC	60.008	20	251	298	548	TGGTGGTGATGCTCAACAAT	59.967	20	ATGTGCAACACCTTCAACCA	60.008	20	250	298	547	GTTTGCATTCGCCAGAAAAT	60.081	20	CATGTGCAACACCTTCAACC	60.008	20	174	375	548
contig40568	2	p3	(GAA)9	27	483	509	TGGTGGTGATGCTCAACAAT	59.967	20	CATGTGCAACACCTTCAACC	60.008	20	251	298	548	TGGTGGTGATGCTCAACAAT	59.967	20	ATGTGCAACACCTTCAACCA	60.008	20	250	298	547	GTTTGCATTCGCCAGAAAAT	60.081	20	CATGTGCAACACCTTCAACC	60.008	20	174	375	548
contig40574	1	p3	(AGA)7	21	135	155	GGTCGAGGGTAAGGAGAAAGA	59.699	21	GCCCTTCTTtCCCTCTGTTT	59.691	20	274	69	342	GAAGGTCGAGGGTAAGGAGAA	59.699	21	GCCCTTCTTtCCCTCTGTTT	59.691	20	277	66	342	AAGGTCGAGGGTAAGGAGAAA	59.223	21	GCCCTTCTTtCCCTCTGTTT	59.691	20	276	67	342
contig40575	1	p6	(AAAAGG)4	24	15	38
contig40612	1	p2	(AT)8	16	214	229	GGTCCGAGCTTGCAACTTTA	60.386	20	GGATAAAAGGGAAgGGaAAAA	58.485	21	278	68	345	TTTCGAAATGAACCGGACTT	59.546	20	GGATAAAAGGGAAgGGaAAAA	58.485	21	235	111	345	TTTTCGAAATGAACCGGACT	59.546	20	GGATAAAAGGGAAgGGaAAAA	58.485	21	236	110	345
contig40831	1	p3	(ATA)6	18	1	18
contig40835	1	p3	(TCA)5	15	45	59	AACAAATTTGATGATGGGcG	60.701	20	CTCCaCCACCTCCTATTCCA	59.92	20	101	22	122	AACAAATTTGATGATGGGcG	60.701	20	AAATGAACCATCAAGCCCAC	59.797	20	169	22	190	AACAAATTTGATGATGGGcG	60.701	20	TCCaCCACCTCCTATTCCAA	60.309	20	100	22	121
contig40855	1	p5	(TTGGG)4	20	132	151	AGAGGTGGTAGGCTGAATGG	59.162	20	GCTAACCTcCCCCAAATCTC	59.903	20	113	85	197	AGAGGTGGTAGGCTGAATGG	59.162	20	GTTGCTAACCTcCCCCAAAT	60.187	20	116	85	200	GAGGTGGTAGGCTGAATGGT	59.018	20	GCTAACCTcCCCCAAATCTC	59.903	20	112	86	197
contig40872	1	p2	(CT)9	18	375	392	AAGAAGGTGACGAGCCTGAA	59.989	20	GGTGGTTTCTCTCTGCAAGG	59.844	20	165	253	417	AAGCCAAGCGTAAGAGGACA	60.015	20	GGTGGTTTCTCTCTGCAAGG	59.844	20	147	271	417	AAGAAGGTGACGAGCCTGAA	59.989	20	AAGGCAGGCTGAGATTACCA	59.836	20	185	253	437
contig40881	1	p2	(AG)7	14	121	134
contig40883	1	p2	(AG)7	14	110	123
contig40935	1	p2	(CT)6	12	300	311	TCATAaCAcGTTATCAGCACGA	59.254	22	GCATTACTGCATTTTGACACTG	58.372	22	149	217	365	GCACGATTACTTCtCACTTTCG	59.044	22	GCATTACTGCATTTTGACACTG	58.372	22	133	233	365	AGCACGATTACTTCtCACTTTCG	59.961	23	GCATTACTGCATTTTGACACTG	58.372	22	134	232	365
contig41030	1	p2	(TA)8	16	186	201	GCTGATTCGAGCAAACAACA	59.995	20	AAACCTAGATATATATGAACGAGCGA	58.793	26	143	88	230	GAGTCAGAGGCCGAACTCAC	59.993	20	AAACCTAGATATATATGAACGAGCGA	58.793	26	106	125	230	GCTGATTCGAGCAAACAACA	59.995	20	GAAACCTAGATATATATGAACGAGCGA	60.248	27	144	88	231
contig41032	1	p2	(GA)6	12	514	525	AGTGCAATATGcACACGGAG	59.746	20	GGCaATTCGTTGAAGTgGAg	60.636	20	183	420	602	AGTGCAATATGcACACGGAG	59.746	20	CaATTCGTTGAAGTgGAgcC	60.636	20	181	420	600	ACGGAGCAAATTCATCGAAc	60.081	20	GTTGAAGTgGAgcCACAAGC	60.844	20	161	434	594
contig41033	1	p2	(TA)8	16	105	120	CCACTTGTCTGATTCGAGCA	59.984	20	ATGGAGAGATGAACGAGCGA	60.914	20	140	4	143	CCACTTGTCTGATTCGAGCA	59.984	20	TATGGAGAGATGAACGAGCG	58.976	20	141	4	144	CCACTTGTCTGATTCGAGCA	59.984	20	TTATGGAGAGATGAACGAGCG	60.359	21	142	4	145
contig41043	1	p2	(AG)6	12	518	529
contig41062	1	p2	(CT)8	16	41	56	TCCATACTTGAGAATTAACAATCAATC	58.959	27	GAGCCACTACTCCAtTCCCA	60.073	20	162	2	163	TCCATACTTGAGAATTAACAATCAATC	58.959	27	TCCCAtGGTTGCCAtTACTT	60.192	20	147	2	148	TCCATACTTGAGAATTAACAATCAATC	58.959	27	CCAtGGTTGCCAtTACTTCC	60.192	20	145	2	146
contig41062	2	p4	(TTAA)4	16	84	99	TTTTCCTCTCTCTCTCTCTCTTGAA	59.449	25	GAGCCACTACTCCAtTCCCA	60.073	20	129	35	163	TTTCCTCTCTCTCTCTCTCTTGAAa	59.449	25	GAGCCACTACTCCAtTCCCA	60.073	20	128	36	163	TTTCCTCTCTCTCTCTCTCTTGAAa	59.449	25	TCCCAtGGTTGCCAtTACTT	60.192	20	113	36	148
contig41063	1	p4	(TCCC)7	28	36	63	TCCATACTtAAAaTCATCTTTttCTCC	59.405	27	AGGGTTCTTCGGTACTGGGT	59.856	20	166	2	167	TCCATACTtAAAaTCATCTTTttCTCC	59.405	27	GGGTTCTTCGGTACTGGGTT	60.225	20	165	2	166	TCCATACTtAAAaTCATCTTTttCTCC	59.405	27	TGAGTCAGAGGGTTCTTCGG	60.377	20	174	2	175
contig41065	1	p2	(TC)6	12	37	48
contig41089	1	p2	(TC)7	14	77	90	GCTCCGATTCAACTCCATTT	59.129	20	GGTCGCATCAACACACAATC	59.975	20	233	4	236	GCTCCGATTCAACTCCATTT	59.129	20	TGGTGCCTTTGATGGTGTAA	59.964	20	193	4	196	GCTCCGATTCAACTCCATTT	59.129	20	TTGGTGCCTTTGATGGTGTA	59.964	20	194	4	197
contig41093	1	p2	(TC)6	12	139	150	CcTTTGATAGGCTCTGCGTc	59.978	20	AgGGTCGGGGTAAAAGAGAA	59.934	20	129	50	178	CcTTTGATAGGCTCTGCGTc	59.978	20	tTTTCCGGCATCGAATAAAC	59.907	20	269	50	318	CcTTTGATAGGCTCTGCGTc	59.978	20	GAtTTTCCGGCATCGAATAA	59.87	20	271	50	320
contig41116	1	p2	(AG)9	18	133	150	CATTACGAAAGCCAAGCCAG	60.762	20	TGTTCAACAGTGAACCCCCT	60.399	20	118	87	204	CATTACGAAAGCCAAGCCAG	60.762	20	GTTCAACAGTGAACCCCCTC	59.405	20	117	87	203	GGCGACAAACTGGATTTCAA	61.012	20	TGTTCAACAGTGAACCCCCT	60.399	20	205	0	204
contig41133	1	p4	(GAGT)4	16	1	16
contig41136	1	p2	(TA)6	12	129	140
contig41147	1	p3	(CAT)5	15	150	164	ATGAAaGCATAGAAACGCGG	60.23	20	GAGCTGATGTAAGCGGGAAG	59.978	20	202	124	325	ATGAAaGCATAGAAACGCGG	60.23	20	AGAGCTGATGTAAGCGGGAA	59.978	20	203	124	326	ATGAAaGCATAGAAACGCGG	60.23	20	AAAATGCCATGAATGGTgGT	60.059	20	262	124	385
contig41152	1	p5	(GATTG)5	25	707	731	TTCACTTTCGATCCGCTTCT	59.955	20	gAGACCACTGAAGGCGCTAC	60.02	20	241	543	783	TTTTCACTTTCGATCCGCTT	59.823	20	gAGACCACTGAAGGCGCTAC	60.02	20	243	541	783	TTTCACTTTCGATCCGCTTC	60.331	20	gAGACCACTGAAGGCGCTAC	60.02	20	242	542	783
contig41155	1	p5	(TTCCG)4	20	202	221	CGGACTTGCCTCTTAGTGGA	60.388	20	tAAtTTTTgGGcCTGACCAT	59.273	20	276	83	358	TAGCTAGCCGTAGGCAATCG	60.508	20	tAAtTTTTgGGcCTGACCAT	59.273	20	220	139	358	CGGACTTGCCTCTTAGTGGA	60.388	20	GCAAATAGCAAtGGAGtTGGA	60.089	21	190	83	272
contig41165	1	p2	(AG)6	12	18	29
contig41165	2	p2	(GA)6	12	32	43	TCCCTAAACCCTAACCAGAGA	57.801	21	GTGTGGGACTTGAAGACGCT	60.307	20	111	1	111	CCCTAAACCCTAACCAGAGAGa	58.779	22	GTGTGGGACTTGAAGACGCT	60.307	20	110	2	111	TCCCTAAACCCTAACCAGAGAG	58.779	22	GTGTGGGACTTGAAGACGCT	60.307	20	111	1	111
contig41173	1	p2	(AG)8	16	16	31
contig41191	1	p4	(TATT)6	24	116	139	CGTCGCATGTATTTCCTCCT	60.096	20	GCAAAAGAACCCAATACCCA	59.801	20	208	55	262	ATTCTGCAAATTCATGCCGT	60.478	20	GCAAAAGAACCCAATACCCA	59.801	20	225	38	262	AATTCTGCAAATTCATGCCG	60.971	20	GCAAAAGAACCCAATACCCA	59.801	20	226	37	262
contig41276	1	p3	(GAA)6	18	391	408	CCATTTTTGATCCGAGGAGA	60.006	20	GAAGCATCAAGCATATTGGAtT	58.225	22	216	233	448	TCCATTTTTGATCCGAGGAG	60.006	20	GAAGCATCAAGCATATTGGAtT	58.225	22	217	232	448	TCTGGTTCTGGTTGGTGTGA	60.129	20	GAAGCATCAAGCATATTGGAtT	58.225	22	272	177	448
contig41291	1	p2	(TA)7	14	370	383	GAAGAGGAGGAAGAGGGTGG	60.186	20	AGCCACACTTCATTTTAACTAGAGA	57.844	25	216	211	426	GGTGAAGAGGAGGAAGAGGG	60.186	20	AGCCACACTTCATTTTAACTAGAGA	57.844	25	219	208	426	AAAATCCGGAGGTGAAGAGG	60.434	20	AGCCACACTTCATTTTAACTAGAGA	57.844	25	229	198	426
contig41294	1	p2	(TA)7	14	228	241	GAAGAGGAGGAAGAGGGTGG	60.186	20	AGCCACACTTCATTTTAACTAGaGA	57.844	25	216	69	284	GGTGAAGAGGAGGAAGAGGG	60.186	20	AGCCACACTTCATTTTAACTAGaGA	57.844	25	219	66	284	AAAaTCCGgAGGTGAAGAGG	60.434	20	AGCCACACTTCATTTTAACTAGaGA	57.844	25	229	56	284
contig41295	1	c	(TA)13(TG)12	50	228	277
contig41309	1	p6	(GTCCAG)6	36	507	542	CACCATCAGCCCCTAAAAGA	60.066	20	AGCACTCAGAAATCAGCGGT	60.02	20	222	346	567	TCACCATCAGCCCCTAAAAG	60.066	20	AGCACTCAGAAATCAGCGGT	60.02	20	223	345	567	AGCCCCTAAAAGAACTCCCA	60.068	20	AGCACTCAGAAATCAGCGGT	60.02	20	215	353	567
contig41314	1	p6	(GTCCAG)5	30	363	392	AGACACCTTTTCACATGCCC	59.973	20	AGCACTCAGAAATCAGCGGT	60.02	20	278	140	417	TCCCAGAGCAATGTTGATGA	60.201	20	AGCACTCAGAAATCAGCGGT	60.02	20	189	229	417	TTTCACATGCCCACCCTACT	60.375	20	AGCACTCAGAAATCAGCGGT	60.02	20	270	148	417
contig41321	1	p2	(AT)7	14	318	331	TTAGAGCATTGCTGACACGG	60.011	20	GCTGATTGGTCCAAAGTGGT	59.973	20	213	200	412	TTAGAGCATTGCTGACACGG	60.011	20	ATTTGAATTGTCCGCCTTTG	59.938	20	162	200	361	TTAGAGCATTGCTGACACGG	60.011	20	CATTTGAATTGTCCGCCTTT	59.938	20	163	200	362
contig41330	1	p2	(CT)6	12	202	213	GATTTACCCTtGGGAAGCAA	59.019	20	TTTGGATATTCATGTGGCGA	59.891	20	221	137	357	AGATTTACCCTtGGGAAGCAA	59.952	21	TTTGGATATTCATGTGGCGA	59.891	20	222	136	357	AGATTTACCCTtGGGAAGCA	58.646	20	TTTGGATATTCATGTGGCGA	59.891	20	222	136	357
contig41330	2	p2	(TC)7	14	275	288	GATTTACCCTtGGGAAGCAA	59.019	20	TTTGGATATTCATGTGGCGA	59.891	20	221	137	357	AGATTTACCCTtGGGAAGCAA	59.952	21	TTTGGATATTCATGTGGCGA	59.891	20	222	136	357	CACTCACTCAACTGCTTTCCC	59.899	21	TTTGGATATTCATGTGGCGA	59.891	20	145	213	357
contig41332	1	p2	(TC)15	30	237	266
contig41354	1	p6	(TACTGC)4	24	116	139	TAGCAGCAAAGGAGGAGGAA	60.088	20	TCGCACGAGATTTGTTTTTG	59.849	20	136	80	215	CTCGGATAGCAGCAAAGGAG	60.11	20	TCGCACGAGATTTGTTTTTG	59.849	20	142	74	215	TAGCAGCAAAGGAGGAGGAA	60.088	20	TTTGATTCGCACGAGATTTG	59.809	20	142	80	221
contig41360	1	p2	(TC)7	14	81	94	GCCACACAGAtACTCCACCA	59.551	20	ACCACCTTTCCGGTAGGAAT	59.691	20	252	34	285	TGGCCACACAGAtACTCCAC	59.551	20	ACCACCTTTCCGGTAGGAAT	59.691	20	254	32	285	GCCACACAGAtACTCCACCA	59.551	20	TAACCACCTTTCCGGTAGGA	59.424	20	254	34	287
contig41417	1	p5	(CTTTC)4	20	186	205	CTGCTTCCTTCCCTTTTTGA	59.424	20	AACaAGGAACCAAGCCATGT	59.454	20	120	141	260	CCGAATCCCCAAGTAATGAG	59.382	20	AACaAGGAACCAAGCCATGT	59.454	20	252	9	260	TGCTTCCTTCCCTTTTTGAC	59.288	20	AACaAGGAACCAAGCCATGT	59.454	20	119	142	260
contig41445	1	p3	(TGC)5	15	600	614	CCCAAGTCCTCCACCTTGTA	59.959	20	TAGGCAGCAGCAACAACATC	60.019	20	244	418	661	tCATCGCAGTGGCATAAGAC	59.83	20	TAGGCAGCAGCAACAACATC	60.019	20	113	549	661	gtCATCGCAGTGGCATAAGA	59.83	20	TAGGCAGCAGCAACAACATC	60.019	20	114	548	661
contig41450	1	p2	(AT)9	18	231	248
contig41469	1	p6	(GGAGGT)4	24	697	720	gAGACGTCGGAGTTTTCGAG	59.989	20	CGCCACCaAACTCCACTAAT	59.993	20	151	674	824	GagAGACGTCGGAGTTTTCG	59.989	20	CGCCACCaAACTCCACTAAT	59.993	20	153	672	824	AAGGGGAGGAGAGagAGACG	59.945	20	CGCCACCaAACTCCACTAAT	59.993	20	165	660	824
contig41488	1	p2	(GA)7	14	129	142	GCAAAATGCAAAATGCAAAA	59.699	20	TGGAGGGCTTAAACATCACA	59.123	20	255	66	320	GCAAAATGCAAAATGCAAAA	59.699	20	GGAATTGGAGGGCTTAAACA	59.019	20	260	66	325	GCAAAATGCAAAATGCAAAA	59.699	20	GACTGAGTGGAGGAGTGCAA	58.968	20	122	66	187
contig41492	1	p2	(GA)8	16	481	496	TACTTGGACGCCATTGTTGA	60.111	20	gGGCTaAAACAAACTCAAAGC	58.064	21	107	418	524	AGCCAGCTGAATCTGGTTGT	59.874	20	gGGCTaAAACAAACTCAAAGC	58.064	21	145	380	524	TACTTGGACGCCATTGTTGA	60.111	20	AgGGCTaAAACAAACTCAAAGC	58.995	22	108	418	525
contig41504	1	p6	(CTGGAG)4	24	100	123	TGATGCTgAaCGGAGCATAC	59.83	20	AGCCAAcCaAgGAAGAGGAT	60.074	20	108	69	176	TGATGCTgAaCGGAGCATAC	59.83	20	AGGTTAACACTGCACCCCaC	59.891	20	164	69	232	TGATGCTgAaCGGAGCATAC	59.83	20	GGTTAACACTGCACCCCaCT	59.891	20	163	69	231
contig41515	1	p2	(TC)6	12	231	242	gTgCGCAAAATGTCAAAATG	60.118	20	TCACAAtGTTTAGCACATATCCg	59.903	23	171	156	326	gTgCGCAAAATGTCAAAATG	60.118	20	CACAAtGTTTAGCACATATCCga	59.903	23	170	156	325	gTgCGCAAAATGTCAAAATG	60.118	20	GTTTAGCACATATCCgaACCA	57.647	21	164	156	319
contig41535	1	p2	(TA)6	12	668	679	AGGGAGGgCAGAGTCAAGAT	60.216	20	TTCCTCTTCCTTCAGCTGTTTC	59.998	22	174	546	719	ATCCTCAGCACCAAGACCAG	60.261	20	TTCCTCTTCCTTCAGCTGTTTC	59.998	22	204	516	719	ACGATCCTCAGCACCAAGAC	60.269	20	TTCCTCTTCCTTCAGCTGTTTC	59.998	22	207	513	719
contig41535	2	p2	(AG)8	16	684	699	AGCACCAAGACCAGCAGAAT	59.874	20	CCATCTTCTTCCTCTTCCTTCA	59.821	22	206	522	727	CAAGACCAGCAGAATCAGCA	60.136	20	CCATCTTCTTCCTCTTCCTTCA	59.821	22	201	527	727	CACCAAGACCAGCAGAATCA	59.831	20	CCATCTTCTTCCTCTTCCTTCA	59.821	22	204	524	727
contig41555	1	p2	(AG)6	12	211	222	CTGCAAAAATCAATTtcGGG	60.427	20	AGGAGCATACATACATAAGTACTCCA	57.545	26	201	54	254	AGGGAGAATCGGATGCTAGG	60.558	20	AGGAGCATACATACATAAGTACTCCA	57.545	26	123	132	254	AACAGAGGGAGAATCGGATG	59.09	20	AGGAGCATACATACATAAGTACTCCA	57.545	26	128	127	254
contig41574	1	p2	(TA)10	20	365	384	CCAATGTCCAGCTTtCCAAT	59.933	20	GGACtAGCAgGGTacAAGaCG	58.876	21	221	214	434	TTAAGGCGGGAGCTTTtACA	59.847	20	GGACtAGCAgGGTacAAGaCG	58.876	21	121	314	434	CCTTCCTTCaGCcTCCTTTT	59.821	20	GGACtAGCAgGGTacAAGaCG	58.876	21	175	260	434
contig41579	1	p4	(AGAA)5	20	6	25
contig41585	1	p2	(TC)8	16	69	84	ACGCACTCGCACAAACATAA	60.324	20	CGAAGAAGTTTTCCGAGACG	59.986	20	235	0	234	ACGCACTCGCACAAACATAA	60.324	20	GGATGGAAATGGAGCTGTGT	59.934	20	163	0	162	ACGCACTCGCACAAACATAA	60.324	20	GCCTTCCTTTCACCACCATa	59.933	20	203	0	202
contig41603	1	p2	(GA)7	14	150	163	TGAATGAAGAAATTGCAGCG	59.953	20	TAGCGAGGTACGTCTGGTCC	60.277	20	234	20	253	TGAATGAAGAAATTGCAGCG	59.953	20	ACGTAGCGAGGTACGTCTGG	60.334	20	237	20	256	TGAATGAAGAAATTGCAGCG	59.953	20	CCAGCAAAGTACCGCAGAGT	60.453	20	216	20	235
contig41608	1	p2	(AT)6	12	1	12
contig41631	1	p2	(AG)7	14	22	35
contig41650	1	p3	(ACG)5	15	125	139	GATCGATTCAAGGCCATGTT	59.9	20	CCCCAcCCACTGTAtTCaAC	60.088	20	175	66	240	GATCGATTCAAGGCCATGTT	59.9	20	ACCCCAcCCACTGTAtTCaA	60.088	20	176	66	241	GATCGATTCAAGGCCATGTT	59.9	20	GTCGTCGTAAAGACGCACAA	59.911	20	117	66	182
contig41692	1	p2	(GA)8	16	26	41	CTGCCAAAaGtAGGGAGATTG	58.845	21	CAAATGGCTTGTGTTTGGTG	60.004	20	156	2	157	TGCCAAAaGtAGGGAGATTG	57.823	20	CAAATGGCTTGTGTTTGGTG	60.004	20	155	3	157	TCTGCCAAAaGtAGGGAGATTG	60.603	22	CAAATGGCTTGTGTTTGGTG	60.004	20	157	1	157
contig41696	1	p2	(TC)6	12	11	22
contig41705	1	p4	(AAAT)4	16	146	161	CTGCCTCACTGGCAATTGTA	59.864	20	AACGGTTgTgGGTGTGGTAT	60.012	20	190	97	286	aGAAGCACTGCAAGCATCAA	59.746	20	AACGGTTgTgGGTGTGGTAT	60.012	20	271	16	286	AaGAAGCACTGCAAGCATCA	59.746	20	AACGGTTgTgGGTGTGGTAT	60.012	20	272	15	286
contig41754	1	p2	(AT)7	14	97	110
contig41764	1	p2	(TA)6	12	355	366
contig41777	1	p6	(CTTCCT)4	24	85	108	ACCGTGTCCAACTTGATCGT	60.431	20	GCAACCCCATTCTTCTTCTC	58.717	20	106	55	160	ACCGTGTCCAACTTGATCGT	60.431	20	GAGCAACCCCATTCTTCTTC	58.717	20	108	55	162	ACCGTGTCCAACTTGATCGT	60.431	20	GCAACCCCATTCTTCTTCTCT	59.705	21	106	55	160
contig41784	1	c	(CT)10(AT)7	34	11	44
contig41785	1	c	(CT)7(AT)7	28	11	38
contig41804	1	p3	(TAA)5	15	6	20
contig41817	1	p4	(GACG)4	16	87	102	GGAAACTTGGGACTTGGGAC	60.725	20	TTTCAAGGAGGAGGGAGGTT	60.045	20	121	17	137	tGTGGAAACTTGGGACTTGG	60.923	20	TTTCAAGGAGGAGGGAGGTT	60.045	20	124	14	137	TTtGTGGAAACTTGGGACTTG	59.994	21	TTTCAAGGAGGAGGGAGGTT	60.045	20	126	12	137
contig41853	1	p2	(AG)6	12	255	266	AGTTTTTGGCTTCGCCTGTa	59.883	20	TCCACCGGATAAAACTCAGC	60.074	20	140	157	296	AGTTTTTGGCTTCGCCTGTa	59.883	20	CCTCCACCGGATAAAACTCA	59.926	20	142	157	298	gAAGGCGAAGGCAAATGTAA	60.209	20	TCCACCGGATAAAACTCAGC	60.074	20	159	138	296
contig41856	1	p2	(TC)6	12	248	259	CCGAATTCCCAGAAAACTCA	60.044	20	GGGGAACGAATTAGGtTAGGG	60.87	21	230	64	293	CCGAATTCCCAGAAAACTCA	60.044	20	gGGGGAACGAATTAGGtTAGG	60.87	21	231	64	294	GAGCTGAAGAAGATGGACCG	59.95	20	GGGGAACGAATTAGGtTAGGG	60.87	21	140	154	293
contig41859	1	p2	(AT)10	20	181	200	TGAAAAATGACCATGTTGGC	59.375	20	TGTAGAGACAATCCCCTCGG	60.065	20	264	15	278	TGAAAAATGACCATGTTGGC	59.375	20	TCCCCTCGGGCTTACTTATT	59.924	20	253	15	267	TGAAAAATGACCATGTTGGC	59.375	20	CCCCTCGGGCTTACTTATTC	59.924	20	252	15	266
contig41895	1	p2	(AT)6	12	1267	1278	TtCTCTCCCAAAGTTGTGGC	60.232	20	ATCAAtGAACATGAGATTAATGATG	57.123	25	248	1085	1332	TtCTCTCCCAAAGTTGTGGC	60.232	20	TGTATCAAtGAACATGAGATTAATGA	57.679	26	251	1085	1335	TACAAATTTGCTTCcGCAAC	58.819	20	CATACaAAATaCtGATCGaAAGACA	57.505	25	180	1186	1365
contig41903	1	p2	(TA)6	12	27	38
contig41945	1	p2	(TA)10	20	3	22
contig42011	1	p2	(AT)9	18	243	260	TCtaCCGGAcAAaCCcAAAG	59.964	20	CACCCCTTGCAAGTGATACA	59.566	20	254	49	302	TCtaCCGGAcAAaCCcAAAG	59.964	20	CAACACCACCTGCAGATTCA	60.722	20	272	49	320	TTCtaCCGGAcAAaCCcAAA	60.336	20	CACCCCTTGCAAGTGATACA	59.566	20	255	48	302
contig42024	1	p3	(AGC)5	15	397	411	CAGCACTGTTGCATTGATCC	60.272	20	CCGATGGGATTCGTAAGAGA	60.029	20	183	266	448	CAGCACTGTTGCATTGATCC	60.272	20	TCCGATGGGATTCGTAAGAG	60.029	20	184	266	449	CCTCTTCAGGGAAATCAGCA	60.331	20	CCGATGGGATTCGTAAGAGA	60.029	20	198	251	448
contig42025	1	p5	(GAGAG)4	20	102	121	gTGGGAAGATGGGAGTTTCA	59.903	20	GCGGCAGCTGaATTCTATTT	59.461	20	146	75	220	TGGGAAGATGGGAGTTTCAT	59.336	20	GCGGCAGCTGaATTCTATTT	59.461	20	145	76	220	CTGCTCCAGCTtCTTCgTG	59.864	19	TATCGAACACTTCAACGGCA	60.257	20	111	59	169
contig42027	1	p3	(AGC)7	21	480	500	CAGCACTGTTGCATTGATCC	60.272	20	CCGATGGGATTCGTAAGAGA	60.029	20	195	343	537	CAGCACTGTTGCATTGATCC	60.272	20	TCCGATGGGATTCGTAAGAG	60.029	20	196	343	538	CCTCTTCAGGGAAATCAGCA	60.331	20	CCGATGGGATTCGTAAGAGA	60.029	20	210	328	537
contig42032	1	c	(TG)9(AG)12	42	1304	1345	GCATTGTCTGGATCTGGCTT	60.226	20	ACCTAAGGACCACCAGCCAT	60.766	20	243	1252	1494	GCATTGTCTGGATCTGGCTT	60.226	20	GAACCTAAGGACCACCAGCC	60.883	20	245	1252	1496	GCATTGTCTGGATCTGGCTT	60.226	20	CCTAAGGACCACCAGCCAT	59.935	19	242	1252	1493
contig42047	1	p3	(GTG)6	18	380	397	TTTTTGTTTGTTTTTGCCCC	59.826	20	GCGCTGTTCTAGCTGGTCTT	59.786	20	240	281	520	TTTTTGTTTGTTTTTGCCCC	59.826	20	TCTAGCTGGTCTTGAACGCA	59.74	20	233	281	513	TTTTTGTTTGTTTTTGCCCC	59.826	20	GAGTTGAGGGCGCTGTTCTA	60.538	20	249	281	529
contig42074	1	p3	(TCT)5	15	117	131	GAGTTCCCGAGGAGGAGAAT	59.636	20	GGGAAGGAGAAGGGAGATTG	60.008	20	165	55	219	GAGTTCCCGAGGAGGAGAAT	59.636	20	TTGTCGGCAATCTGACCATA	60.073	20	148	55	202	GAGTTCCCGAGGAGGAGAAT	59.636	20	GACGATACACGGGAAGGAGA	60.073	20	175	55	229
contig42107	1	p3	(GAG)5	15	337	351	TcTtGacACCATCCTCACCA	60.088	20	ATACCACGTTCCTCTGCCAC	59.997	20	250	172	421	ATTCGATTCGGTGATGGTGT	60.203	20	ATACCACGTTCCTCTGCCAC	59.997	20	158	264	421	ACATTCGATTCGGTGATGGT	60.203	20	ATACCACGTTCCTCTGCCAC	59.997	20	160	262	421
contig42132	1	p6	(CTCCCT)5	30	257	286
contig42179	1	p2	(TC)6	12	147	158	AGCACGTATAGTTGGAGGTCG	59.276	21	AGCACGTGCGTCTCTTTctT	60.201	20	195	100	294	GCACGTATAGTTGGAGGTCG	58.256	20	AGCACGTGCGTCTCTTTctT	60.201	20	194	101	294	AGCACGTATAGTTGGAGGTCG	59.276	21	TTTGGaAAGTAGGCGTTTGC	60.244	20	265	100	364
contig42192	1	p3	(GTA)5	15	176	190	CACTCAAGGAAGGAATGGGA	60.042	20	TTGATCCCTTACCCTTGCAC	59.933	20	249	79	327	CACTCAAGGAAGGAATGGGA	60.042	20	AACATGTCATCGATGCTCCA	60.08	20	273	79	351	GGAGCTTGCTCAGGCTTATG	60.118	20	ACAACATCCTCCCCTCTCCT	59.929	20	219	5	223
contig42197	1	p3	(GTA)5	15	176	190	TTCCAGTCCTTCTTTGGTGG	60.081	20	ACCAGACCCTTGACAACCAG	60.002	20	240	132	371	GTGGTGGGGGTATGAATGAC	59.91	20	ACCAGACCCTTGACAACCAG	60.002	20	272	100	371	CACTCAAGGAAGGAATGGGA	60.042	20	TTGATCCCTTACCCTTGCAC	59.933	20	249	79	327
contig42200	1	p3	(TCA)6	18	420	437	TTCATGGTGCCTGTTGGTTA	59.964	20	AggagcgCAATTTGCTACAT	59.873	20	250	301	550	TTCATGGTGCCTGTTGGTTA	59.964	20	TacGAAATgTGGAGCTGTGC	59.871	20	178	301	478	TTCATGGTGCCTGTTGGTTA	59.964	20	gcgCAATTTGCTACATTTGA	59.848	20	246	301	546
contig42222	1	p2	(CA)10	20	87	106	TTGAAAGCTAACAGAGGCCAA	60.004	21	ATTTTGTCAGCTCGGAGTCG	60.397	20	160	40	199	AGCTAACAGAGGCCAACCGT	61.199	20	ATTTTGTCAGCTCGGAGTCG	60.397	20	155	45	199	GAAAGCTAACAGAGGCCAACC	60.256	21	ATTTTGTCAGCTCGGAGTCG	60.397	20	158	42	199
contig42255	1	p3	(GCT)7	21	117	137
contig42269	1	p6	(GTGATG)6	36	410	445	GGAGATGGAGGCAATACAGC	59.658	20	TCCGTCTCCGTCTCCTACAC	60.261	20	138	378	515	GGAGATGGAGGCAATACAGC	59.658	20	GAGGTGCACCAAAAGTCTCC	59.703	20	208	378	585	GGAGATGGAGGCAATACAGC	59.658	20	GGAGGTGCACCAAAAGTCTC	59.703	20	209	378	586
contig42269	2	p6	(CGGAGC)4	24	459	482	GGGGATAGTGATGGTGATGG	60.011	20	CTTGCTAACgGCTCTTTTGG	60.011	20	231	402	632	GCAATACAGCTGATGGGGAT	59.923	20	CTTGCTAACgGCTCTTTTGG	60.011	20	245	388	632	GTGATGGTGATGGTGATGGA	60.189	20	CTTGCTAACgGCTCTTTTGG	60.011	20	206	427	632
contig42269	3	p2	(AG)7	14	664	677	CCAAAAGAGCcGTTAGCAAG	60.011	20	TTCAGTCTCCCAATTCACCC	59.903	20	121	613	733	CCAAAAGAGCcGTTAGCAAG	60.011	20	AGTCTCCCAATTCACCCCTC	60.314	20	118	613	730	GAGACTTTTGGTGCACCTCC	59.703	20	TTCAGTCTCCCAATTCACCC	59.903	20	167	567	733
contig42284	1	p4	(CAAG)4	16	81	96	CGGGGAAAGGGAGTAATAGG	59.787	20	GTTCTGCTTTTCACCAAGGG	59.711	20	214	27	240	CGGGGAAAGGGAGTAATAGG	59.787	20	ATGGgCAGTTCTGCTTTTCA	60.776	20	221	27	247	CGGGGAAAGGGAGTAATAGG	59.787	20	CATGGgCAGTTCTGCTTTTC	60.776	20	222	27	248
contig42381	1	p2	(CT)6	12	434	445	GCTGACCCAATCCTGATGTT	59.934	20	AGTGaTTTTGAGTgGGTgGG	59.82	20	277	197	473	TGACCCAATCCTGATGTTGA	59.893	20	AGTGaTTTTGAGTgGGTgGG	59.82	20	275	199	473	CTGACCCAATCCTGATGTTG	58.93	20	AGTGaTTTTGAGTgGGTgGG	59.82	20	276	198	473
contig42383	1	p2	(AG)7	14	111	124	TCGAtAAcgCCATGAGTGAG	59.823	20	CACTCTGATGCCCCTTTCTC	59.803	20	197	28	224	TTCGAtAAcgCCATGAGTGA	60.22	20	CACTCTGATGCCCCTTTCTC	59.803	20	198	27	224	TTCGAtAAcgCCATGAGTGA	60.22	20	ATGCCCCTTTCTCTCTCCTC	59.778	20	191	27	217
contig42387	1	p2	(CT)6	12	121	132	GACTcGCTGTATCCTGCTCC	59.981	20	GTGAtTTTTGAGTgGGTgGG	60.21	20	131	28	158	CTcGCTGTATCCTGCTCCTc	60.119	20	GTGAtTTTTGAGTgGGTgGG	60.21	20	129	30	158	cGCATAATCAACCCAAAtCc	60.153	20	GTGAtTTTTGAGTgGGTgGG	60.21	20	110	49	158
contig42422	1	p4	(TGTA)4	16	285	300
contig42443	1	p6	(AGGAGC)6	36	155	190	GGTCTTCcTTtGAtcAACTTGC	60.117	22	GAGCCTATTCATcCCCTTCC	59.866	20	254	123	376	GGTCTTCcTTtGAtcAACTTGC	60.117	22	ATAAAGCACTCAGTTGCGGG	60.27	20	275	123	397	GGTCTTCcTTtGAtcAACTTGC	60.117	22	GGTGAGCCTATTCATcCCCT	60.293	20	257	123	379
contig42556	1	p2	(AT)7	14	37	50
contig42600	1	p4	(GATA)7	28	30	57	CGAAGGAAAGATTTGCAGATTG	61.073	22	AAGCAGTGGTATCAACGCAG	58.952	20	100	0	99	CGAAGGAAAGATTTGCAGATTG	61.073	22	AAGCAGTGGTATCAACGCAGA	60.842	21	100	0	99	CGAAGGAAAGATTTGCAGATTG	61.073	22	tAAGCAGTGGTATCAACGCAG	59.003	21	101	0	100
contig42621	1	p3	(ATG)5	15	178	192
contig42632	1	p2	(TA)6	12	102	113	CcAAaCGGCCCcTTAAtAAT	60.036	20	TGACACCGGAATCCAGaAA	60.031	19	213	15	227	CcAAaCGGCCCcTTAAtAAT	60.036	20	TTGACACCGGAATCCAGaA	60.031	19	214	15	228	CcAAaCGGCCCcTTAAtAAT	60.036	20	TTTGACACCGGAATCCAGa	60.031	19	215	15	229
contig42637	1	p2	(CT)6	12	106	117	TTTTtATTCCGTGTCAAAAGTAAa	57.168	24	ACGAGCTCGAATGGAGAAGA	60.096	20	217	23	239	TTTTtATTCCGTGTCAAAAGTAAa	57.168	24	GACGAGCTCGAATGGAGAAG	60.096	20	218	23	240	TTTTtATTCCGTGTCAAAAGTAAa	57.168	24	CGAGCTCGAATGGAGAAGAC	60.096	20	216	23	238
contig42705	1	p3	(GTG)5	15	781	795	CAATCGGgTCGGaGTTAAAA	59.931	20	CCTcCAAAATCTCAATCCCA	59.864	20	204	624	827	TGTtGGATTtGCcGTTATCA	59.93	20	CCTcCAAAATCTCAATCCCA	59.864	20	141	687	827	CAATCGGgTCGGaGTTAAAA	59.931	20	CTTCACAGCTTcCCCAAAAG	59.846	20	245	624	868
contig42734	1	p5	(CCAAG)4	20	1518	1537	AGTGACTGCTGGCGGAGTAT	59.898	20	CAACCATCCCTTCAGGAGAA	60.042	20	247	1442	1688	AATAGTCCGTGGTCCAGGTG	59.844	20	CAACCATCCCTTCAGGAGAA	60.042	20	277	1412	1688	AGTGACTGCTGGCGGAGTAT	59.898	20	TAATCCCAACCATCCCTTCA	60.126	20	253	1442	1694
contig42788	1	p3	(CCA)7	21	13	33
contig42791	1	p3	(CAC)6	18	9	26
contig42813	1	p6	(TCTCCC)4	24	74	97	CGAAAAAGTGAAGTCGGCAT	60.249	20	GAATTgAAAGaGGGAGAAGGG	59.158	21	116	6	121	GCCACCGAAAAAGTGAAGTC	59.717	20	GAATTgAAAGaGGGAGAAGGG	59.158	21	121	1	121	AAGTCGGCATTCTGAAGCTC	59.579	20	GAATTgAAAGaGGGAGAAGGG	59.158	21	106	16	121
contig42819	1	p2	(TC)7	14	75	88	GGTCACCGGAAAAGTGAAGT	59.04	20	GCGACACAGGGAGAGAGTTAG	59.101	21	182	1	182	GGTCACCGGAAAAGTGAAGT	59.04	20	GCGACACAGGGAGAGAGTTA	58.029	20	182	1	182	ACCGGAAAAGTGAAGTCGG	60.096	19	GCGACACAGGGAGAGAGTTAG	59.101	21	178	5	182
contig42860	1	p5	(GGAGA)4	20	155	174	AAGATGGACAAATCAACcGc	59.939	20	GCAGAACTCCgTTGCTCTCT	59.751	20	232	8	239	TGCCACCTCCAAAAacTAGG	60.103	20	GCAGAACTCCgTTGCTCTCT	59.751	20	193	47	239	GAGGGATGAGGAGGAAGAGG	60.149	20	GCAGAACTCCgTTGCTCTCT	59.751	20	114	126	239
contig42888	1	p3	(CAG)5	15	62	76	ATGGCATTTCTCAGGTCAGC	60.226	20	GCACGTCCATATGAAGAGCA	59.83	20	229	27	255	ATGGCATTTCTCAGGTCAGC	60.226	20	ATGAAGAGCAGAGGGAGGGT	60.216	20	219	27	245	ATGGCATTTCTCAGGTCAGC	60.226	20	gagggtgggAAAtTTTAGGG	59.639	20	141	27	167
contig42947	1	p2	(TG)12	24	24	47
contig42961	1	p3	(AAG)6	18	198	215
contig42978	1	p2	(GA)6	12	67	78	GCAGTGGTATCAACGCAGAG	59.47	20	CAAACTTGTCTCGCAAAGCA	60.172	20	215	17	231	AGCAGTGGTATCAACGCAGA	59.47	20	CAAACTTGTCTCGCAAAGCA	60.172	20	216	16	231	GCAGTGGTATCAACGCAGAG	59.47	20	AAGCATCGGCATCTGGATAG	60.199	20	200	17	216
contig42981	1	p2	(CA)6	12	11	22
contig42982	1	p2	(TC)6	12	170	181	CAAACTTGTCTCGCAAAGCA	60.172	20	CGAAtAGCAAgGGtCCgAg	60.74	19	189	15	203	AAGCATCGGCATCTGGATAG	60.199	20	CGAAtAGCAAgGGtCCgAg	60.74	19	174	30	203	CGATGGACAGCCCAATTAAG	60.46	20	CGAAtAGCAAgGGtCCgAg	60.74	19	145	59	203
contig43059	1	p2	(AG)8	16	47	62	TCCcTtCCTTCcTCATACATACA	59.843	23	GAAGGTGGTGGTgAGGaGAA	60.088	20	212	0	211	TCCcTtCCTTCcTCATACATACA	59.843	23	GGCCAGGGTTGATCTTCaTA	59.894	20	180	0	179	TCCcTtCCTTCcTCATACATACA	59.843	23	GTGGTGGTgAGGaGAAGAGC	59.841	20	208	0	207
contig43069	1	p2	(AG)10	20	99	118	GGAACAAAAGGGAAaCCGAT	60.166	20	tCCtCtcTCGTctCTCtTCCTC	59.32	22	111	58	168	GGAACAAAAGGGAAaCCGAT	60.166	20	CCtCtcTCGTctCTCtTCCTCtT	59.785	23	110	58	167	GGAACAAAAGGGAAaCCGAT	60.166	20	tCCtCtcTCGTctCTCtTCCTCt	60.272	23	111	58	168
contig43112	1	p3	(CAT)8	24	1	24
contig43157	1	p3	(ATA)6	18	531	548
contig43267	1	p3	(AAG)7	21	97	117	GAGAAGGGAATGGCAAAACA	60.051	20	AgGGAGTaAATGGAGGCGAT	59.925	20	175	42	216	GAGAAGGGAATGGCAAAACA	60.051	20	CAGCGAgGGAGTaAATGGAG	59.83	20	180	42	221	AGAGAGGAGAAGGGAATGGC	59.778	20	AgGGAGTaAATGGAGGCGAT	59.925	20	181	36	216
contig43351	1	p5	(AAACA)4	20	153	172	TGGCAAGAAGAAAgCATCAA	59.542	20	aACAATGTAAAATGACTTGCCG	59.055	22	205	3	207	TTGGCAAGAAGAAAgCATCA	59.542	20	aACAATGTAAAATGACTTGCCG	59.055	22	206	2	207	TGGCAAGAAGAAAgCATCAA	59.542	20	AAAATGACTTGCCGTAAAACaAA	59.931	23	197	3	199
contig43360	1	p2	(AG)7	14	12	25
contig43360	2	p3	(TAC)5	15	75	89	GGGGgAGAAGCAGAGAGAGA	61.012	20	GAGCCTGTGCTAGGTCTTGG	60.012	20	180	0	179	GGGGgAGAAGCAGAGAGAGA	61.012	20	GCCTGTGCTAGGTCTTGGTC	59.874	20	178	0	177	GCAGAGAGAGAgagaGGGAGG	59.839	21	GAGCCTGTGCTAGGTCTTGG	60.012	20	171	9	179
contig43379	1	p6	(AATTCT)4	24	430	453
contig43380	1	p6	(GAGAAA)4	24	115	138	CTGAATCAGCTGTGGTGTGG	60.309	20	TTTgGTAAGCACTcCCATCC	59.933	20	208	12	219	AGGTGAGTCGAGGCATCTTG	60.408	20	TTTgGTAAGCACTcCCATCC	59.933	20	184	36	219	CTGAATCAGCTGTGGTGTGG	60.309	20	CCATCCACtTTCCTTGGTGT	59.82	20	194	12	205
contig43429	1	p6	(CCCTAG)6	36	335	370	TCAAATCCTCACCTGAACCC	59.903	20	CCGGTACGGCTGTTAGTGTT	60.052	20	224	302	525	ACTTGGTGGATTCATGGGAA	60.173	20	CCGGTACGGCTGTTAGTGTT	60.052	20	258	268	525	GGTGGATTCATGGGAAAGAA	59.727	20	CCGGTACGGCTGTTAGTGTT	60.052	20	254	272	525
contig43430	1	p6	(AATGGG)6	36	200	235	AGGATGATGGTGGACATGGT	60.056	20	CACTTCATCAAGCTTTGCCA	59.988	20	234	173	406	AaGAAaGGAGATGGGGAGgA	60.008	20	ACTCGAGCTGCTACTGGCAT	60.187	20	168	94	261	AGGATGATGGTGGACATGGT	60.056	20	CATCAAGCTTTGCCAATTCA	59.809	20	229	173	401
contig43459	1	p4	(ATAG)4	16	342	357	AGTGTAGTGGCGGAAAGTCG	60.312	20	CGCGCACTAACTCTCATTCA	60.157	20	189	262	450	GCAGCACCAGAAGATGGACT	60.418	20	CGCGCACTAACTCTCATTCA	60.157	20	257	194	450	AGCAGCACCAGAAGATGGAC	60.418	20	CGCGCACTAACTCTCATTCA	60.157	20	258	193	450
contig43472	1	p2	(TC)8	16	64	79	TGgTagAACATGtGaGggAaGA	59.592	22	TCTGTTTCGCTGCATTTGAG	60.134	20	252	20	271	TGgTagAACATGtGaGggAaGA	59.592	22	CTCTGTTTCGCTGCATTTGA	60.134	20	253	20	272	TGgTagAACATGtGaGggAaGA	59.592	22	CCCTATTTgcaTTTTGGGaA	59.767	20	116	20	135
contig43493	1	p2	(AT)6	12	217	228	CCAAGAAGCAACAAAAAGGG	59.719	20	TTTCACCCAAAGGAAACAGG	59.942	20	168	175	342	CCAAGAAGCAACAAAAAGGG	59.719	20	TTCCTCGTTTTCACCCAAAG	60.081	20	176	175	350	CCAAGAAGCAACAAAAAGGG	59.719	20	CTTTCCTCGTTTTCACCCAA	60.081	20	178	175	352
contig43501	1	p3	(TCT)6	18	16	33
contig43513	1	p2	(GA)7	14	64	77
contig43585	1	p6	(TAGGGG)5	30	1	30
contig43590	1	p3	(TGC)5	15	208	222	TCGGTTTTGAAaCCACAACA	59.981	20	CTGATGCACGGCAACAGTAT	59.746	20	255	38	292	TCGGTTTTGAAaCCACAACA	59.981	20	aAAAGCAtcGCCAAGCTAAG	59.63	20	222	38	259	TCGGTTTTGAAaCCACAACA	59.981	20	ATGCACGGCAACAGTATCAC	59.602	20	252	38	289
contig43607	1	p2	(AT)8	16	165	180	GAAAGAAAAGCCCaCCATCA	60.051	20	GCCATATTATACATGGAAATGGGT	60.07	24	251	95	345	aCCATCATCATCCCCACACT	60.056	20	GCCATATTATACATGGAAATGGGT	60.07	24	238	108	345	AAAAGCCCaCCATCATCATC	59.756	20	GCCATATTATACATGGAAATGGGT	60.07	24	246	100	345
contig43608	1	p3	(CCG)6	18	304	321	CGCCGTTGTTTTTACCATCT	59.996	20	ACATCTCATGAAAGGTGGGC	59.934	20	227	172	398	CGCCGTTGTTTTTACCATCT	59.996	20	GGAGGTGGAAACGTCAAGAA	60.088	20	178	172	349	CACCACCTTTCTTTCCTCCA	60.081	20	GGAGGTGGAAACGTCAAGAA	60.088	20	100	250	349
contig43608	2	p3	(TCA)5	15	652	666	ATTTGGAGGCATCTGACCAC	59.934	20	CAAGTTCTTGCCAGAGGAGG	59.982	20	181	542	722	ATTTGGAGGCATCTGACCAC	59.934	20	CCAAGTTCTTGCCAGAGGAG	59.982	20	182	542	723	ATTTGGAGGCATCTGACCAC	59.934	20	AAGGACATGAAAATGCCAGC	60.081	20	231	542	772
contig43608	3	p6	(TGACCC)7	42	916	957	AAGGCTGGCATTTTCATGTC	60.081	20	AATTGACCATGGCAAAGGAG	59.933	20	237	750	986	GAGGCAGCTTCAGATCTTGG	60.096	20	AATTGACCATGGCAAAGGAG	59.933	20	206	781	986	GAGGCAGCTTCAGATCTTGG	60.096	20	GCTCCAAAGGCCAACAATAA	60.074	20	268	781	1048
contig43613	1	p2	(GA)6	12	564	575
contig43615	1	p3	(GTG)8	24	364	387	TTTTCAGGGAGTGGAGaTGG	60.042	20	TCCTGTATCtacGCAACCCC	59.955	20	174	302	475	TTTTCAGGGAGTGGAGaTGG	60.042	20	GTTGAACCCCAGGAAGTGAA	59.943	20	260	302	561	TTTTCAGGGAGTGGAGaTGG	60.042	20	GAgTTTGTTGAACCCCAGGA	59.943	20	266	302	567
contig43667	1	p2	(GA)6	12	157	168	TCTTCACCTGCCGATTATCC	60.036	20	GGGATTCATTCAATTTCTCCA	58.821	21	146	55	200	TCTTCACCTGCCGATTATCC	60.036	20	CAGGGGATTCATTCAATTTCTC	59.777	22	149	55	203	TGGGAAGAATTGGACAgACC	59.903	20	GGGATTCATTCAATTTCTCCA	58.821	21	174	27	200
contig43685	1	p2	(AG)8	16	7	22
contig43728	1	p3	(TTA)5	15	217	231	GCAAGAGTCGTTTGGTTGGT	60.156	20	CATAGGGACAAAAACGTGGG	60.22	20	186	126	311	GCAAGAGTCGTTTGGTTGGT	60.156	20	CCATAGGGACAAAAACGTGG	60.22	20	187	126	312	CTGATGCAAGAGTCGTTTGG	59.44	20	CATAGGGACAAAAACGTGGG	60.22	20	191	121	311
contig43747	1	p3	(AAG)6	18	228	245	ATGGATGATCAAAAGCTGGC	60.043	20	CTGCGCAGTGTAGCAGAGAG	60.096	20	243	51	293	CATCTGGGCTCTGAATGGTT	60.073	20	CTGCGCAGTGTAGCAGAGAG	60.096	20	189	105	293	TCAAAAGCTGGCTGATGAGA	59.673	20	CTGCGCAGTGTAGCAGAGAG	60.096	20	235	59	293
contig43748	1	p2	(CT)8	16	1	16
contig43756	1	p2	(TC)9	18	200	217
contig43837	1	p3	(GAA)5	15	8	22
contig43837	2	p2	(AG)8	16	65	80	CGGTACCAAATtCGGAAAAC	59.315	20	gaTgGCttagGGaCAAAGCA	60.214	20	189	37	225	ACGGTACCAAATtCGGAAAA	59.315	20	gaTgGCttagGGaCAAAGCA	60.214	20	190	36	225	CGGTACCAAATtCGGAAAAC	59.315	20	TgGCttagGGaCAAAGCAAT	59.708	20	187	37	223
contig43939	1	p2	(TC)10	20	91	110
contig43962	1	p2	(AT)10	20	134	153	TCACCAGCAAAAGAAGCTGA	59.716	20	TGTCTAGTGTTTTTCTTACATCCTCC	59.201	26	166	18	183	TCACCAGCAAAAGAAGCTGA	59.716	20	TGTCTAGTGTTTTTCTTACATCCTCCT	60.006	27	166	18	183	CCAGTCATCACCAGCAAAAG	59.288	20	TGTCTAGTGTTTTTCTTACATCCTCC	59.201	26	173	11	183
contig44033	1	p2	(TG)11	22	476	497
contig44051	1	p4	(GGAT)4	16	90	105	TGATACCGCCATCAATCAAA	59.891	20	ATTAAAGGGTGCCTGATCCA	59.387	20	143	32	174	TGATACCGCCATCAATCAAA	59.891	20	TTAAAGGGTGCCTGATCCAT	59.387	20	142	32	173	GCCTGTGTTCCTCAGGTGAT	60.12	20	TTAAAGGGTGCCTGATCCAT	59.387	20	158	16	173
contig44058	1	p3	(TCT)5	15	462	476
contig44068	1	p3	(AGC)5	15	120	134
contig44187	1	p2	(CT)6	12	62	73	TTGAGATTCTCTCTCCTCCCC	59.763	21	GCAAGTTTAGGGTTCCGATG	59.569	20	138	30	167	TTGAGATTCTCTCTCCTCCCC	59.763	21	TGCTGGCTCAAATTCCTAGC	60.49	20	156	30	185	ATTCTCTCTCCTCCCCTTCC	58.685	20	GCAAGTTTAGGGTTCCGATG	59.569	20	133	35	167
contig44206	1	p3	(GCG)5	15	286	300	GCTGGCGAGAGTTGTTTCTC	60.142	20	TCTCACTGCCTAGCTCCACA	59.726	20	208	127	334	GCTGGCGAGAGTTGTTTCTC	60.142	20	CTGCCTAGCTCCACAACCAT	60.277	20	203	127	329	GCTGGCGAGAGTTGTTTCTC	60.142	20	CCCAAAACCCTAGCCTCTCT	59.707	20	232	127	358
contig44246	1	p6	(CCCTGA)6	36	374	409
contig44327	1	p4	(ATTT)5	20	338	357	TGGCTtGAAATCCTTTCTGG	60.184	20	TGTCAAACCCAACAAGACCA	59.976	20	201	303	503	TACTGGGTGGGTCTTTGAGC	60.111	20	TGCACTGCTCCTTCAAGAAA	59.716	20	179	279	457	TGGGTCTTTGAGCTTTTTGG	60.22	20	TGCACTGCTCCTTCAAGAAA	59.716	20	172	286	457
contig44365	1	p4	(GGCT)4	16	229	244
contig44371	1	p2	(AG)13	26	962	987
contig44402	1	p2	(GA)6	12	198	209	tAAGCTCCATGAAACCCCAG	60.066	20	CCAGAGAGAGAGAGGGACGA	59.657	20	265	67	331	tAAGCTCCATGAAACCCCAG	60.066	20	TCCAGAGAGAGAGAGGGACG	59.657	20	266	67	332	tAAGCTCCATGAAACCCCAG	60.066	20	TAAGAAAGAAGAGGTGCCGC	59.592	20	178	67	244
contig44402	2	p2	(CT)6	12	319	330	GCGGCACCTCTTCTTTCTTA	59.592	20	TTCGGTAATTACACaAACCAAGTT	58.945	24	144	225	368	ATCTCAAGTGCTGAGCCACC	60.418	20	TTCGGTAATTACACaAACCAAGTT	58.945	24	196	173	368	aGCGGCACCTCTTCTTTCTT	60.517	20	TTCGGTAATTACACaAACCAAGTT	58.945	24	145	224	368
contig44428	1	p3	(ATA)5	15	392	406
contig44431	1	c	(AC)6(AT)6	24	508	531	CGCAGGTTGCTACATGACAC	60.333	20	TGGAGTCTCGATCAAGTgaAGA	59.989	22	257	361	617	CGCAGGTTGCTACATGACAC	60.333	20	TGAAGAAGTGGAGTCTCGATCA	59.989	22	265	361	625	ACGCAGGTTGCTACATGACA	60.333	20	TGAAGAAGTGGAGTCTCGATCA	59.989	22	266	360	625
contig44447	1	p3	(CCA)5	15	38	52
contig44452	1	p5	(GATAC)5	25	94	118	ACATGACCAAACCAGCGAAT	60.384	20	CGGCTGCTGCTACTCTTTTT	59.791	20	125	46	170	ACATGACCAAACCAGCGAAT	60.384	20	CATGCCCGGAGTTATTTGAT	59.784	20	207	46	252	CATGACCAAACCAGCGAATA	59.542	20	CGGCTGCTGCTACTCTTTTT	59.791	20	124	47	170
contig44562	1	p4	(GATT)5	20	144	163	TGGAAATAACGGGATTGGAA	60.124	20	TGTCTGTCTCCCTAGGCTTGA	59.997	21	126	68	193	AAATAACGGGATTGGAAGGC	60.15	20	TGTCTGTCTCCCTAGGCTTGA	59.997	21	123	71	193	CGACGCAATCTCCTTCAAAT	60.214	20	TGTCTGTCTCCCTAGGCTTGA	59.997	21	167	27	193
contig44595	1	p6	(GAGACT)4	24	149	172	ACTTGCGGACTAGGGCTATG	59.359	20	CCAAATCAGCTCAAGAAGCC	59.955	20	222	70	291	CACTTGCGGACTAGGGCTAT	59.359	20	CCAAATCAGCTCAAGAAGCC	59.955	20	223	69	291	ACTTGCGGACTAGGGCTATG	59.359	20	CTCAAGAAGCCGAGTCATCC	59.95	20	213	70	282
contig44613	1	p2	(AG)9	18	324	341	CGATCCATTTCCAATGCTCT	60.036	20	CGTCGCCGACCAGATATT	59.629	18	278	85	362	CTAGATCATCCAACGCCGAT	60.059	20	CGTCGCCGACCAGATATT	59.629	18	175	188	362	CGACCTACGAAGATTTCCGA	60.206	20	CGTCGCCGACCAGATATT	59.629	18	251	112	362
contig44643	1	p2	(CT)6	12	20	31
contig44648	1	p2	(GA)13	26	33	58	AAAAaGaCCGGgAACAACATT	59.733	21	GGACTCAAATACGATGCCGt	59.962	20	146	3	148	AAAAaGaCCGGgAACAACATT	59.733	21	CaCAAGCtcCCaAtTCCATT	59.933	20	103	3	105	AAAAaGaCCGGgAACAACATT	59.733	21	CTGCTGTTTGTGGGACTCAA	59.873	20	158	3	160
contig44655	1	p3	(ATC)9	27	34	60	CAtGCTGCTTGCCACTCTAC	59.621	20	TGTTGTAActCATGATAATGGGGA	60.47	24	127	8	134	CAtGCTGCTTGCCACTCTAC	59.621	20	TTGTAActCATGATAATGGGGAG	58.013	23	125	8	132	CAtGCTGCTTGCCACTCTAC	59.621	20	GTTGTAActCATGATAATGGGGA	57.874	23	126	8	133
contig44687	1	p6	(TTTTTA)4	24	187	210	GCCCTTCAACAGcACACTCT	60.453	20	TAATTCCTTcCCCATCTcCC	60.089	20	279	34	312	GCCCTTCAACAGcACACTCT	60.453	20	CACCGAATCTTcTCCCAGAT	59.09	20	254	34	287	GCCCTTCAACAGcACACTCT	60.453	20	AATTCCTTcCCCATCTcCC	60.081	19	278	34	311
contig44695	1	p2	(TC)6	12	387	398	CCTTGCATTCTtGcTTCAAA	59.037	20	ACGTGaAGCGGTGaAGAAgT	59.914	20	279	169	447	ttcttcTCGTGACAAcgCCT	60.975	20	ACGTGaAGCGGTGaAGAAgT	59.914	20	247	201	447	ttcttcTCGTGACAAcgCC	59.976	19	ACGTGaAGCGGTGaAGAAgT	59.914	20	247	201	447
contig44699	1	p6	(TGTTGG)4	24	91	114	TCGGTGGGTATTTTGTcAGC	60.894	20	TCATTTcTCATcTTTCTCTTTCCTC	59.416	25	138	7	144	TCGGTGGGTATTTTGTcAGC	60.894	20	TTTcTCATcTTTCTCTTTCCTCTG	58.345	24	135	7	141	TCGGTGGGTATTTTGTcAGC	60.894	20	TTTCATTTcTCATcTTTCTCTTTCC	59.315	25	140	7	146
contig44717	1	p2	(TC)6	12	340	351	GCGTTGAGTGAATCCTCCTC	59.81	20	TcCCATAGGAAGGAtTTTGTT	57.54	21	213	188	400	TTGTTGATGTGGTCCTGGTG	60.416	20	TcCCATAGGAAGGAtTTTGTT	57.54	21	192	209	400	GTCTGGCGTTGAGTGAATCC	60.667	20	TcCCATAGGAAGGAtTTTGTT	57.54	21	218	183	400
contig44728	1	p3	(AAT)5	15	704	718	TCTTGGGTCTTGGAGGTGAC	60.088	20	TgTACTTGCCATTCTCTCCG	58.874	20	213	608	820	CAGCAAAATGAACTACGCCA	59.872	20	TgTACTTGCCATTCTCTCCG	58.874	20	277	544	820	TCTTGGGTCTTGGAGGTGAC	60.088	20	TTgTACTTGCCATTCTCTCCG	60.256	21	214	608	821
contig44744	1	p3	(AGC)8	24	15	38
contig44745	1	p6	(AACAGC)5	30	1	30
contig44763	1	p4	(TCCT)4	16	148	163	ATCACCTTTTtCCGCTtCcT	60.074	20	ACAGCCAACCCAGTTCATTC	59.973	20	168	81	248	ATCACCTTTTtCCGCTtCcT	60.074	20	CAGCCAACCCAGTTCATTCT	60.111	20	167	81	247	CCTTTTtCCGCTtCcTtCTT	59.829	20	ACAGCCAACCCAGTTCATTC	59.973	20	164	85	248
contig44791	1	p3	(CTT)6	18	296	313	CACAGAAATGAAGCTGCCAA	59.988	20	AGGAAGCCAAAGGGTTCAAT	59.94	20	268	209	476	CACAGAAATGAAGCTGCCAA	59.988	20	GAAAGCTGCAGAGGGACTTG	60.134	20	238	209	446	CACAGAAATGAAGCTGCCAA	59.988	20	CACGAAAGCCTCTTTTGGAC	59.853	20	170	209	378
contig44804	1	p3	(TAA)7	21	1	21
contig44863	1	p2	(TA)8	16	147	162	TTcGCAGCATTAGCCATAGA	59.567	20	CGAAGGATGAAATTGGTGCT	60.074	20	270	1	270	TTTcGCAGCATTAGCCATAG	59.077	20	CGAAGGATGAAATTGGTGCT	60.074	20	271	0	270	TTcGCAGCATTAGCCATAGAT	59.852	21	CGAAGGATGAAATTGGTGCT	60.074	20	270	1	270
contig44872	1	p2	(TA)7	14	77	90	CCAATTTTCCTTTCCTTCCC	59.75	20	AGATCGGACACCTGAAATGG	59.927	20	134	46	179	CCAATTTTCCTTTCCTTCCC	59.75	20	GATCGGACACCTGAAATGGT	59.786	20	133	46	178	TTTTCCTTTCCTTCCCGTTC	60.403	20	AGATCGGACACCTGAAATGG	59.927	20	130	50	179
contig44883	1	p2	(AG)6	12	42	53	GCTTCCATGGGAGAATTGAG	59.629	20	GAGTCTACCCTTTCGCTCCC	60.212	20	140	11	150	GCTTCCATGGGAGAATTGAG	59.629	20	GTCTACCCTTTCGCTCCCTC	60.212	20	138	11	148	GCTTCCATGGGAGAATTGAG	59.629	20	TGAGTCTACCCTTTCGCTCC	59.43	20	141	11	151
contig44885	1	p2	(AG)14	28	88	115
contig44895	1	p2	(TC)7	14	142	155	TCAACATGTTCAAATCCATCA	57.363	21	GCCTTAtCTTGTGGcCATGt	59.962	20	269	34	302	TCAACATGTTCAAATCCATCA	57.363	21	TGTGGcCATGtTTATgGTTG	60.234	20	260	34	293	ATCAACATGTTCAAATCCATCA	57.791	22	GCCTTAtCTTGTGGcCATGt	59.962	20	270	33	302
contig44895	2	p3	(TGC)6	18	574	591
contig44899	1	p2	(AG)6	12	250	261
contig44916	1	p3	(TGA)9	27	137	163	ATTTGAAGGAAATGGCGATG	59.901	20	TTCCAAAAGACACGGTCAAA	59.145	20	184	51	234	AATTATTCTCCTGCCCTGCC	60.419	20	TTCCAAAAGACACGGTCAAA	59.145	20	221	14	234	ATTTGAAGGAAATGGCGATG	59.901	20	ATTCCAAAAGACACGGTCAAA	59.462	21	185	51	235
contig44925	1	p2	(TC)6	12	46	57	TTCCAAAACAACGGTGTCAA	59.981	20	GCAGCAACTTGTCCATCAGA	59.992	20	167	13	179	TCCAAAACAACGGTGTCAAA	59.981	20	GCAGCAACTTGTCCATCAGA	59.992	20	166	14	179	TCCAAAACAACGGTGTCAAA	59.981	20	GTCCATCAGAACCAGCTTCC	59.661	20	156	14	169
contig44932	1	p2	(TA)6	12	520	531	ATTGGTTCTTTAACGCGGtG	59.996	20	ATTACAAATACACCGGCCCA	60.074	20	204	437	640	TGCTTTGTTCAGTTGTTGGC	59.888	20	ATTACAAATACACCGGCCCA	60.074	20	238	403	640	GGTTCTCcTCCCATTTGGTT	60.169	20	ATTACAAATACACCGGCCCA	60.074	20	185	456	640
contig44970	1	p3	(CTC)5	15	204	218	GTCGATGACAATAGCCCGAT	59.923	20	CAAAGCCGTTAAGTTGCAGT	58.108	20	258	57	314	GTCGATGACAATAGCCCGAT	59.923	20	ACAAAGCCGTTAAGTTGCAG	58.108	20	259	57	315	GTCGATGACAATAGCCCGAT	59.923	20	ACAAAGCCGTTAAGTTGCAGT	58.964	21	259	57	315
contig44977	1	p3	(TTA)9	27	1	27
contig45002	1	p3	(AGG)5	15	155	169
contig45050	1	p3	(GGA)5	15	147	161
contig45159	1	p3	(GAT)5	15	186	200	TCTGGCGTCCTtcagTTttt	59.853	20	CGTCATCTCCTCCTCTTTGG	59.797	20	189	107	295	TCTGGCGTCCTtcagTTttt	59.853	20	CCGTCATCTCCTCCTCTTTG	59.797	20	190	107	296	AAAAACTCTGGCGTCCTtca	59.853	20	CGTCATCTCCTCCTCTTTGG	59.797	20	195	101	295
contig45172	1	p2	(GA)6	12	116	127
contig45247	1	p5	(TTCCA)4	20	25	44
contig45322	1	p3	(TAT)5	15	125	139	TGTCATTCTTCCAATCGTCG	59.648	20	CAGAAAGGGCCTaAAAAGAAGA	59.054	22	128	49	176	TACTGAGGCTCCGAATACGC	60.374	20	CAGAAAGGGCCTaAAAAGAAGA	59.054	22	152	25	176	ATCACATCCACCTTCGGAGA	60.475	20	CAGAAAGGGCCTaAAAAGAAGA	59.054	22	175	2	176
contig45335	1	p2	(AC)6	12	1	12
contig45335	2	p6	(AAGCAG)6	36	110	145	CACCATACAGGGTGCAAAAA	59.439	20	GCTGCTTTCCCTGTCAACAT	60.263	20	165	72	236	CACCATACAGGGTGCAAAAA	59.439	20	GAAGCTGCTTTCCCTGTCAA	60.517	20	168	72	239	CACCATACAGGGTGCAAAAA	59.439	20	AAGCTGCTTTCCCTGTCAAC	59.478	20	167	72	238
contig45399	1	p3	(CAA)11	33	68	100	AACAACAAACACCACCACCC	60.567	20	TTGGAACATGGTCAGCagAA	60.24	20	112	41	152	AACAAACACCACCACCCCT	60.12	19	TTGGAACATGGTCAGCagAA	60.24	20	109	44	152	AACAACAAACACCACCACCC	60.567	20	TGGAACATGGTCAGCagAAT	59.09	20	111	41	151
contig45419	1	p3	(TTC)5	15	532	546	GTTTGGGGAAAAGGGGATTA	59.992	20	CAGCAGGATGGATTTTCACA	59.648	20	100	475	574	GTTTGGGGAAAAGGGGATTA	59.992	20	CCAGCAGGATGGATTTTCAC	60.461	20	101	475	575	TCTAGGGTTTGGGGAAAAGG	60.284	20	CAGCAGGATGGATTTTCACA	59.648	20	106	469	574
contig45421	1	p2	(TA)6	12	168	179	GTTTGCATTTCCTTTCCCAA	59.916	20	CTCTGCCATTTCACCCATTT	59.933	20	260	116	375	GCCTGTGTTTGCATTTCCTT	60.118	20	CTCTGCCATTTCACCCATTT	59.933	20	266	110	375	GTTTGCATTTCCTTTCCCAA	59.916	20	CATCCATATCCTCCCCCTCT	60.111	20	276	116	391
contig45421	2	p2	(GA)6	12	256	267	GTTTGCATTTCCTTTCCCAA	59.916	20	CTCTGCCATTTCACCCATTT	59.933	20	260	116	375	GCCTGTGTTTGCATTTCCTT	60.118	20	CTCTGCCATTTCACCCATTT	59.933	20	266	110	375	GTTTGCATTTCCTTTCCCAA	59.916	20	CATCCATATCCTCCCCCTCT	60.111	20	276	116	391
contig45421	3	p6	(GAAAGA)4	24	275	298	GTTTGCATTTCCTTTCCCAA	59.916	20	CTCTGCCATTTCACCCATTT	59.933	20	260	116	375	GCCTGTGTTTGCATTTCCTT	60.118	20	CTCTGCCATTTCACCCATTT	59.933	20	266	110	375	GTTTGCATTTCCTTTCCCAA	59.916	20	CATCCATATCCTCCCCCTCT	60.111	20	276	116	391
contig45426	1	p3	(GCA)6	18	310	327	agAGggagAGGAAATTGGGA	60.008	20	GACAGGGCtGtCACTGAGGT	60.315	20	239	206	444	agAGggagAGGAAATTGGGA	60.008	20	ATGACCATGGGGACAGAATC	59.593	20	202	206	407	GCTATCGATGTGCTGCTACG	59.62	20	CAGAGGATTCAGCCTTTTGC	59.955	20	244	262	505
contig45427	1	c	(AC)6(AT)6(GT)10	44	605	648	CATCATATCCCAATCAGGGC	60.118	20	CCCCACTTGCATTCaATCTT	59.933	20	274	486	759	TGACATGTCgCTGTTAAGCC	59.871	20	CCCCACTTGCATTCaATCTT	59.933	20	245	515	759	TGACATGTCgCTGTTAAGCC	59.871	20	GTATCCCCCATTAACCCCAC	60.131	20	259	515	773
contig45429	1	p3	(CTC)5	15	32	46
contig45443	1	p2	(TC)9	18	471	488
contig45475	1	p4	(TGTT)4	16	107	122	TGCTGAACAGGATAACTTGGC	60.264	21	CCAATAGGCTACaAAAATTTGAATAA	59.026	26	159	3	161	GCTGAACAGGATAACTTGGCA	60.264	21	CCAATAGGCTACaAAAATTTGAATAA	59.026	26	158	4	161	TGCTGAACAGGATAACTTGGC	60.264	21	CCAATAGGCTACaAAAATTTGAATAAA	60.041	27	159	3	161
contig45478	1	p3	(GAA)5	15	19	33
contig45479	1	p3	(AAT)15	45	187	231	ATGTGCAAAGTTGAGCATGa	57.834	20	GCTTCCGTAGGCCATAAACa	60.096	20	229	54	282	ATGTGCAAAGTTGAGCATGa	57.834	20	CTATAATGGGATGCGGTGGT	59.668	20	256	54	309	AAAATCATGTGCAAAGTTGAGC	59.275	22	GCTTCCGTAGGCCATAAACa	60.096	20	235	48	282
contig45484	1	p4	(GCTA)4	16	108	123	AGACGCACAAAGCCAGTAGC	60.602	20	ACGAAGCAATCCAAGCAAAG	60.386	20	139	29	167	AGACGCACAAAGCCAGTAGC	60.602	20	AGCGCCTGTTTCAAATTTTC	59.343	20	121	29	149	AGACGCACAAAGCCAGTAGC	60.602	20	AACGAAGCAATCCAAGCAAA	60.752	20	140	29	168
contig45491	1	p3	(TGC)6	18	209	226	GAATATTCTGGCCGCTGAAA	60.175	20	CAGAGACCATTCCACCCAGT	59.962	20	203	131	333	ATTGTAAATCGTCGCTTCCG	60.096	20	CCTCAGCACCAGTTTCAACA	59.873	20	223	32	254	GGATGATGAGATTGATCGGG	60.244	20	CAGAGACCATTCCACCCAGT	59.962	20	222	112	333
contig45491	2	p3	(GAG)5	15	337	351
contig45493	1	p3	(AGG)5	15	326	340
contig45507	1	p2	(AG)7	14	445	458	TTCGTACCCTTCCGCATATC	59.923	20	gGGTTgaaGCGAGAGAGAGA	59.679	20	191	349	539	TTCGTACCCTTCCGCATATC	59.923	20	GagGGTTgaaGCGAGAGAGA	59.679	20	193	349	541	TTCGTACCCTTCCGCATATC	59.923	20	GAGagGGTTgaaGCGAGAGA	59.679	20	195	349	543
contig45525	1	p2	(GA)6	12	428	439	ATCTTTTAGCCGGAAGGGAA	60.034	20	TCTccTGatgctaatTCCCAC	59.14	21	185	286	470	CTTTTAGCCGGAAGGGAAAC	60.068	20	TCTccTGatgctaatTCCCAC	59.14	21	183	288	470	TGCGAGAAACCTTTGTTGTG	59.881	20	TCTccTGatgctaatTCCCAC	59.14	21	254	217	470
contig45526	1	p3	(GAA)8	24	188	211	ACTCCCATGGACGgATACAC	59.661	20	TTGCTCAGAAAATGAGGTGAAA	59.861	22	129	123	251	ACTCCCATGGACGgATACAC	59.661	20	TTTGCTCAGAAAATGAGGTGAA	59.861	22	130	123	252	CCCATGGACGgATACACAAT	60.461	20	TTGCTCAGAAAATGAGGTGAAA	59.861	22	126	126	251
contig45527	1	p4	(GCTT)4	16	7	22
contig45604	1	p3	(TCC)6	18	163	180	GGCGACAACTCAGACAATGA	59.837	20	AAGCCCCAAGAATACAGATCAA	59.966	22	130	133	262	GGCGACAACTCAGACAATGA	59.837	20	AAAGCCCCAAGAATACAGATCA	59.966	22	131	133	263	GATTGTGGCGACAACTCAGA	59.837	20	AAGCCCCAAGAATACAGATCAA	59.966	22	136	127	262
contig45615	1	p3	(GCG)5	15	223	237	CCCGAAATGCACTTTGTTTT	59.975	20	AATCCGTCAAAGTTCAACCG	59.971	20	275	32	306	CGAAATGCACTTTGTTTTGG	59.202	20	AATCCGTCAAAGTTCAACCG	59.971	20	273	34	306	CCGAAATGCACTTTGTTTTG	59.202	20	AATCCGTCAAAGTTCAACCG	59.971	20	274	33	306
contig45627	1	p2	(TA)7	14	114	127	TTGCGCATAAAGGAGGTAAAA	59.74	21	AAAAAGGACCTCCCCAGAAA	59.912	20	155	11	165	TTTGCGCATAAAGGAGGTAAA	59.74	21	AAAAAGGACCTCCCCAGAAA	59.912	20	156	10	165	AATTTGCGCATAAAGGAGGT	58.72	20	AAAAAGGACCTCCCCAGAAA	59.912	20	158	8	165
contig45630	1	c	(AC)13(AT)8	42	26	67
contig45638	1	p2	(AT)12	24	336	359	GTTACCTCTTTGGTGGGGGT	60.088	20	TGGACCAGAGAATGCAACTTT	59.726	21	273	190	462	GTTACCTCTTTGGTGGGGGT	60.088	20	AAGATGGACCAGAGAATGCAA	59.685	21	277	190	466	GTTACCTCTTTGGTGGGGGT	60.088	20	TGTGACAGACCAGTGTAGGCA	60.364	21	231	190	420
contig45665	1	p2	(AT)6	12	344	355	AGGAGCAGGGAAACCAAAAT	59.94	20	TCATAACCCATCATTGGCCT	60.155	20	128	291	418	TAAAGGAGCAGGGAAACCAA	59.679	20	TCATAACCCATCATTGGCCT	60.155	20	131	288	418	AGGAGCAGGGAAACCAAAAT	59.94	20	TAACCCATCATTGGCCTGTC	60.723	20	125	291	415
contig45671	1	p2	(CT)6	12	80	91	CCcATGTATTCCCCAAACAc	59.91	20	TATTGCAGCtTTTGCTGCTG	60.294	20	119	46	164	CCcATGTATTCCCCAAACAc	59.91	20	TGGAcTGACGATAGCCCATT	60.483	20	144	46	189	CCcATGTATTCCCCAAACAc	59.91	20	TGAACCTGATGGTTgATTGC	59.502	20	254	46	299
contig45684	1	p6	(CTCCAT)5	30	29	58	CCAGCACAATTACATATTTGCC	59.389	22	CCTGGCACCTGAAAAGTGAT	60.111	20	255	2	256	CCAGCACAATTACATATTTGCC	59.389	22	CTACAGACAcCCTGGCACCT	60.174	20	265	2	266	CCAGCACAATTACATATTTGCC	59.389	22	AAGTGATTTCGCAGGAAGGA	59.813	20	242	2	243
contig45710	1	p3	(TGC)6	18	261	278	CTGGTGTTGCTGCTGTTGTT	59.946	20	AGAgCGAATCCATTGCAGtT	59.843	20	195	118	312	CTGGTGTTGCTGCTGTTGTT	59.946	20	GAATTTCAAGGTGGCAGAgC	59.82	20	210	118	327	AGGATGATTTTGCTCTGCGT	59.843	20	GCCTTTTTCAACTGCACCAT	60.118	20	268	148	415
contig45727	1	p2	(TC)10	20	49	68	CAGTGCATTGTCAGTGATACAAAA	60.096	24	cCCATCAAGAGAGGGTGTGT	59.962	20	106	0	105	CAGTGCATTGTCAGTGATACAAA	58.764	23	cCCATCAAGAGAGGGTGTGT	59.962	20	106	0	105	CAGTGCATTGTCAGTGATACAAAA	60.096	24	ATTGTgGGTTGGAACCAGTC	59.679	20	150	0	149
contig45727	2	p2	(TA)6	12	166	177	ACACACCCTCTCTTGATGGg	59.962	20	ACAAACCCACAAAAACCCAA	60.103	20	231	86	316	ACACACCCTCTCTTGATGGg	59.962	20	AACCCACAAAAACCCAACTG	59.728	20	228	86	313	GACTGGTTCCAACCcACAAT	59.679	20	CAAACCCACAAAAACCCAAC	60.103	20	186	130	315
contig45835	1	p2	(TC)6	12	166	177	CGATGGGATCGTCAaTTCTT	59.894	20	CGAAAATATCCATCGGGAGA	59.856	20	124	80	203	TCACCGTCGTTGCTGTATGT	60.183	20	CGAAAATATCCATCGGGAGA	59.856	20	105	99	203	AaTTCTTCACCGTCGTTGCT	59.74	20	CGAAAATATCCATCGGGAGA	59.856	20	111	93	203
contig45854	1	p4	(CCCT)5	20	67	86	CATTTCTTCTTAAATCACAAGTGGAA	59.944	26	CACTCCCAGCCTCTGAAGAC	59.986	20	183	30	212	CATTTCTTCTTAAATCACAAGTGGAA	59.944	26	GCTCATTGGTGGAGGCTTAG	59.836	20	245	30	274	CATTTCTTCTTAAATCACAAGTGGA	58.789	25	CACTCCCAGCCTCTGAAGAC	59.986	20	183	30	212
contig45865	1	p4	(GCTG)6	24	20	43
contig45901	1	p3	(ACC)5	15	96	110	AATCCTCAACATCACCACCC	59.636	20	TCtTGCTACAGGGTTTGGGA	60.626	20	107	40	146	ATCACCACCCTCATCGAAaC	59.786	20	GGGGAATTCAGTTTTGGGAA	61.023	20	246	50	295	TCAACATCACCACCCTCATC	59.318	20	TCtTGCTACAGGGTTTGGGA	60.626	20	102	45	146
contig45974	1	p2	(AT)7	14	334	347	GAAGGgAAGCCTTCAAATCA	59.244	20	CGATCGATCTAACCATCatCC	59.358	21	145	254	398	GGgAAGCCTTCAAATCAACTC	60.067	21	CGATCGATCTAACCATCatCC	59.358	21	142	257	398	AAGGgAAGCCTTCAAATCAA	58.762	20	CGATCGATCTAACCATCatCC	59.358	21	144	255	398
contig45983	1	p3	(ATT)6	18	188	205	CGCGGTCAGAGACAGTTACA	60.049	20	GATGGTGTGACCTTGTGCAG	60.162	20	205	69	273	CACGCGGTCAGAGACAGTTA	60.049	20	GATGGTGTGACCTTGTGCAG	60.162	20	207	67	273	CGCGGTCAGAGACAGTTACA	60.049	20	CTCGGACCCAAGAATTGAGA	60.187	20	245	69	313
contig46011	1	p2	(CT)7	14	762	775	TTGCATCAAGATGGATTGGA	60.009	20	AGCTGAAGCAAGGAGTTTGC	59.763	20	269	531	799	AGATGGATTGGACTTCACGG	59.927	20	AGCTGAAGCAAGGAGTTTGC	59.763	20	261	539	799	GATGGATTGGACTTCACGGT	59.786	20	AGCTGAAGCAAGGAGTTTGC	59.763	20	260	540	799
contig46019	1	p4	(GGTG)4	16	37	52	TTTGATCCAAAGCAACCTAGAG	58.515	22	gaggaggtgagtttacggca	60.255	20	177	2	178	TTTGATCCAAAGCAACCTAGA	57.502	21	gaggaggtgagtttacggca	60.255	20	177	2	178	GTTTGATCCAAAGCAACCTAGA	58.378	22	gaggaggtgagtttacggca	60.255	20	178	1	178
contig46055	1	p4	(ATAG)5	20	82	101	AGACTTTTGATGCGCGAAAT	59.851	20	GCGACAGAATGATGAGCAAA	59.955	20	172	7	178	AGACTTTTGATGCGCGAAAT	59.851	20	CATCGCGACAGAATGATGAG	60.376	20	176	7	182	AAATCGAGGGCTTGTCTCTG	59.43	20	GCGACAGAATGATGAGCAAA	59.955	20	156	23	178
contig46055	2	p3	(GAT)5	15	515	529	TCAGACCGACGAGGATTTCT	59.803	20	TTCTCtTCTTCATGCacccc	60.195	20	225	477	701	TCAGGGGTTTTACGACTTGG	59.964	20	TgaAGATGATGAAgGGGCAT	60.426	20	238	315	552	CAGGGGTTTTACGACTTGGA	59.964	20	TgaAGATGATGAAgGGGCAT	60.426	20	237	316	552
contig46057	1	p3	(GAT)6	18	1	18
contig46133	1	p3	(ATG)8	24	1	24
contig46147	1	p2	(GA)6	12	91	102
contig46186	1	p3	(TCC)7	21	23	43	GCGAAACCCTAACCCCAC	60.317	18	CACCAATCGAcCCtATACGC	60.352	20	159	1	159	GCGAAACCCTAACCCCAC	60.317	18	CAtCACacTCTCATCGCTGC	60.591	20	182	1	182	GCGAAACCCTAACCCCAC	60.317	18	TCGCCAATACGTCGCTTAAT	60.608	20	132	1	132
contig46186	2	p3	(TGA)7	21	179	199	CTCACAGAACTCCAATGCGA	59.984	20	TTCTTCAACCCCCTCTCTTT	57.827	20	195	42	236	CATTCGCGTATaGGgTCGAT	59.945	20	TTCTTCAACCCCCTCTCTTT	57.827	20	102	135	236	AACCCTAACCCCACGTATCC	59.94	20	TTCTTCAACCCCCTCTCTTT	57.827	20	232	5	236
contig46222	1	p4	(TATT)4	16	103	118
contig46232	1	p2	(AT)7	14	6	19
contig46251	1	p2	(GT)8	16	167	182
contig46282	1	p3	(TTC)6	18	1	18
contig46283	1	p3	(TTC)8	24	172	195	GGAGGAGGAATGGGTAGCTC	60.037	20	TCCATTAAACATCCTCTCGGA	59.514	21	166	65	230	AGGAGGACGCAAAGAACAAA	59.853	20	TCCATTAAACATCCTCTCGGA	59.514	21	119	112	230	GGGTAGCTCATTATGCGAGC	59.835	20	TCCATTAAACATCCTCTCGGA	59.514	21	155	76	230
contig46351	1	c	(TC)10(TA)6	32	24	55
contig46376	1	p3	(TGG)5	15	425	439	GAGATTCGGGCTGTGCTAGA	60.504	20	CCACTTGACATTCGGCTTTT	60.11	20	198	332	529	GAGATTCGGGCTGTGCTAGA	60.504	20	CAGCCACATCATTCCACTTG	60.112	20	211	332	542	GATTCGGGCTGTGCTAGATG	60.765	20	CCACTTGACATTCGGCTTTT	60.11	20	196	334	529
contig46382	1	p3	(TGG)8	24	424	447	GAGATTCGGGCTGTGCTAGA	60.504	20	GACATTTGGCTTTTCCCGTA	59.938	20	201	331	531	GAGATTCGGGCTGTGCTAGA	60.504	20	CAGCCACATCATTCCACTTG	60.112	20	220	331	550	GTATTTACGCCGTGCTGAGG	60.658	20	GACATTTGGCTTTTCCCGTA	59.938	20	220	312	531
contig46423	1	p3	(TAA)5	15	72	86	GTTCTTCTCCTCCTCCTGGG	60.186	20	CCACATGGGAAATCGTAACC	60.051	20	255	23	277	GTTCTTCTCCTCCTCCTGGG	60.186	20	ACCCACATGGGAAATCGTAA	60.051	20	257	23	279	GTTCTTCTCCTCCTCCTGGG	60.186	20	AACCCACATGGGAAATCGTA	60.051	20	258	23	280
contig46428	1	p3	(CTC)5	15	30	44	CAAaCTAACTCTcTGCACCGC	60.067	21	TTTAGGGGGAAGCCAAAACT	59.939	20	178	2	179	CAAaCTAACTCTcTGCACCGC	60.067	21	GTGATGGGGTTGCTGAtTCT	59.934	20	124	2	125	CAAaCTAACTCTcTGCACCGC	60.067	21	TAGGGGGAAGCCAAAACTCT	60.068	20	176	2	177
contig46428	2	p3	(TAA)5	15	81	95	GCCCTGATAAAAGCAGCaGA	60.49	20	TTTAGGGGGAAGCCAAAACT	59.939	20	132	48	179	GCCCTGATAAAAGCAGCaGA	60.49	20	TAGGGGGAAGCCAAAACTCT	60.068	20	130	48	177	GCCCTGATAAAAGCAGCaGA	60.49	20	AGaAATTTAGGGGGAAGCCA	59.903	20	137	48	184
contig46447	1	p2	(AG)6	12	43	54
contig46471	1	p3	(CTC)5	15	1	15
contig46475	1	p4	(TTTC)4	16	282	297
contig46477	1	p5	(CTTCC)4	20	168	187	GAAAGGGATTGGAAGGgAAA	60.237	20	TGCCTAAGGCTGTGTTTGTG	59.904	20	103	119	221	AAAGGGATTGGAAGGgAAAG	59.393	20	TGCCTAAGGCTGTGTTTGTG	59.904	20	102	120	221	GATGGAAAGGGATTGGAAGG	60.632	20	TGCCTAAGGCTGTGTTTGTG	59.904	20	107	115	221
contig46485	1	p2	(AT)8	16	289	304	CCTGAATGGAAGAATTCCCA	59.864	20	TCTgaacCTGCACCTCTCCT	59.986	20	242	206	447	CCTGAATGGAAGAATTCCCA	59.864	20	gaacCTGCACCTCTCCTACg	59.867	20	239	206	444	CCTGAATGGAAGAATTCCCA	59.864	20	GTCTgaacCTGCACCTCTCC	59.841	20	243	206	448
contig46525	1	p2	(TG)11	22	297	318	TTTTCCCCCAcTCGTACTTG	59.964	20	CATTGAAACAGGCCAAGGTT	59.971	20	256	146	401	tGGTTtGGCAATtCcTTTtC	59.916	20	CATTGAAACAGGCCAAGGTT	59.971	20	222	180	401	TTTTCCCCCAcTCGTACTTG	59.964	20	CTCGGTCTAGCCTCAGCATC	60.119	20	277	146	422
contig46526	1	p3	(CCT)5	15	177	191	TCGtATGacACGGATCCAGA	60.072	20	ttggcttcagttcaTcCACa	60.24	20	166	62	227	TCGtATGacACGGATCCAGA	60.072	20	tggcttcagttcaTcCACaC	59.682	20	165	62	226	CcTGtGGatGCtGAGTTtga	59.831	20	ttggcttcagttcaTcCACa	60.24	20	199	29	227
contig46530	1	c	(TC)7(TA)8	30	154	183
contig46629	1	p2	(AC)8	16	64	79	TTGCAGCAAAGTTCCACTTG	60.027	20	TGGTGTCGGGGATCAAGTAT	60.195	20	221	34	254	TTGCAGCAAAGTTCCACTTG	60.027	20	TCTGAAGTTTCGGAAGGTGG	60.224	20	259	34	292	TTGCAGCAAAGTTCCACTTG	60.027	20	TGTTGCACTTTGGACCTTCA	60.278	20	110	34	143
contig46635	1	p2	(AG)6	12	201	212	CGGAGTTGATTCTTGTCGGT	60.111	20	CTTGCGACTCAGCCAAAAAC	60.944	20	198	53	250	CGGAGTTGATTCTTGTCGGT	60.111	20	ACTTGCGACTCAGCCAAAAA	60.944	20	199	53	251	CTTGGTGTGAATCGACGAGA	59.831	20	CTTGCGACTCAGCCAAAAAC	60.944	20	222	29	250
contig46723	1	c	(AT)11(AG)9	40	141	180
contig46740	1	p2	(AT)12	24	23	46	ACCAAAACAATCACCAAACC	57.268	20	TACATgGGaGacCACTGCAC	59.551	20	142	0	141	ACCAAAACAATCACCAAACC	57.268	20	CATgGGaGacCACTGCACTT	61.134	20	140	0	139	ACCAAAACAATCACCAAACC	57.268	20	TgGGaGacCACTGCACTTATT	59.607	21	138	0	137
contig46741	1	p2	(TA)6	12	155	166	GTGCAAAACATCTAACCCGC	60.511	20	TCAGTTCAtTTCTTCTCTCCCTG	59.872	23	190	89	278	GTGCAAAACATCTAACCCGC	60.511	20	CATGATCAGTCGTCTCTCTCTCA	59.613	23	149	89	237	GCAAAACATCTAACCCGCAA	60.999	20	TCAGTTCAtTTCTTCTCTCCCTG	59.872	23	188	91	278
contig46742	1	p2	(AT)6	12	100	111
contig46857	1	p3	(TGG)5	15	44	58	TGTGTTGAAGGTGATCCCAG	59.52	20	AAACAACAGTCCTCCCCAAA	59.425	20	119	13	131	TGTGTTGAAGGTGATCCCAG	59.52	20	AAAACAACAGTCCTCCCCAA	59.425	20	120	13	132	TGTGTTGAAGGTGATCCCAG	59.52	20	AAAAACAACAGTCCTCCCCA	59.425	20	121	13	133
contig46885	1	p4	(TTAT)4	16	227	242	CCCTTCAACGATCACCAGTT	59.966	20	AAACACTTGGTGGAGGATGG	59.82	20	243	78	320	CATTCAACCTTTCCCCTTCA	59.903	20	AAACACTTGGTGGAGGATGG	59.82	20	256	65	320	CCCTTCAACGATCACCAGTT	59.966	20	GTGGAGGATGGATGGAGATG	60.288	20	234	78	311
contig46887	1	p4	(TTAT)4	16	598	613	AGTAAAGGCATGGCAAATGG	59.96	20	CAGTCCAGCTCCAGCATACA	60.008	20	224	415	638	AGTAAAGGCATGGCAAATGG	59.96	20	AAACACTTGGTGGAgGatGG	59.82	20	262	415	676	CAATGCCACAGGAgTGAGTG	60.309	20	CAGTCCAGCTCCAGCATACA	60.008	20	254	385	638
contig46887	2	p4	(TCCA)4	16	645	660	AGTAAAGGCATGGCAAATGG	59.96	20	GAATAGAATACATAAACACTTGGTGG	57.348	26	275	415	689	AGTAAAGGCATGGCAAATGG	59.96	20	AGAATAGAATACATAAACACTTGGTGG	58.21	27	276	415	690	CATCAGTAAAGGCATGGCAA	59.688	20	GAATAGAATACATAAACACTTGGTGG	57.348	26	279	411	689
contig46914	1	p5	(CCCAG)7	35	434	468	GGTGGTTAGGAAGAAGGGGA	60.298	20	CCCTGTCACAATTTAtcACaTCA	59.738	23	258	254	511	GTAGCATTAGCAGCACcACG	59.517	20	CCCTGTCACAATTTAtcACaTCA	59.738	23	191	321	511	TAGCAGCACcACGCTTGTAT	59.517	20	CCCTGTCACAATTTAtcACaTCA	59.738	23	184	328	511
contig46946	1	p3	(TGA)5	15	885	899
contig46951	1	p6	(AGTGGC)4	24	14	37
contig46979	1	p3	(GAC)9	27	89	115	CACGaTTGGctCCCTATCTC	59.653	20	ACGAAAGGCTGTGTTCTGCT	60.058	20	221	63	283	CACGaTTGGctCCCTATCTC	59.653	20	AAACCAAATTCTTGGCATCG	59.938	20	177	63	239	GCGTAACGTGGCTTAGCTTT	59.563	20	ACGAAAGGCTGTGTTCTGCT	60.058	20	256	28	283
contig46984	1	p3	(ACT)5	15	21	35
contig47034	1	p4	(GGAT)5	20	190	209	CGGATATGCTtCTACaCATCACA	60.032	23	TCCAAGTCATTATGAGGGGC	59.894	20	252	8	259	TtGAaCGGATATGCTtCTACaCA	59.661	23	TCCAAGTCATTATGAGGGGC	59.894	20	257	3	259	tGAaCGGATATGCTtCTACaCA	58.32	22	TCCAAGTCATTATGAGGGGC	59.894	20	256	4	259
contig47047	1	p3	(CTC)7	21	132	152
contig47069	1	p2	(TC)9	18	306	323
contig47083	1	p2	(TA)13	26	185	210	CACAAGCTAGCTCCACCACA	60.049	20	CGATCGTACATTAAtTTTGCTGA	59.186	23	204	52	255	CACAAGCTAGCTCCACCACA	60.049	20	TCGATCGTACATTAAtTTTGCTG	59.186	23	205	52	256	CCACATGGCCTCTTGACTTT	60.111	20	TCGATCGTACATTAAtTTTGCTG	59.186	23	190	67	256
contig47131	1	p3	(CGA)6	18	268	285	TGCGCAGATACCTACTCGTG	60.035	20	TCCACGGTCTCaAAtCCtTC	60.05	20	207	202	408	TGCGCAGATACCTACTCGTG	60.035	20	CCCTTATCCACGGTCTCaAA	59.926	20	213	202	414	TGCGCAGATACCTACTCGTG	60.035	20	GCTTCCTCCTCCACCTTCTT	59.817	20	171	202	372
contig47147	1	p6	(TCTCTT)5	30	37	66
contig47154	1	p3	(AGC)7	21	486	506
contig47163	1	p3	(AGA)5	15	288	302
contig47177	1	p3	(TGA)7	21	96	116
contig47180	1	p2	(AT)10	20	65	84	CACCTGtaCCGACTGCACC	60.17	19	ATGCATGCACGCACAATTAG	60.697	20	124	20	143	GtaCCGACTGCACCTGTGG	60.17	19	ATGCATGCACGCACAATTAG	60.697	20	119	25	143	CACCTGtaCCGACTGCACCT	61.184	20	ATGCATGCACGCACAATTAG	60.697	20	124	20	143
contig47180	2	p2	(AT)9	18	103	120	CACCTGtaCCGACTGCACC	60.17	19	ATGCATGCACGCACAATTAG	60.697	20	124	20	143	GtaCCGACTGCACCTGTGG	60.17	19	ATGCATGCACGCACAATTAG	60.697	20	119	25	143	CACCTGtaCCGACTGCACCT	61.184	20	ATGCATGCACGCACAATTAG	60.697	20	124	20	143
contig47180	3	p4	(TGCA)5	20	136	155	GtaCCGACTGCACCTGTGG	60.17	19	CACAACAACACGTACACCCA	58.893	20	280	25	304	CTGTGGCGGCCATTAAAC	60.073	18	CCACAACAACACGTACACCC	59.77	20	268	38	305	GtaCCGACTGCACCTGTGG	60.17	19	CACAACAACACGTACACCCAA	60.368	21	280	25	304
contig47180	4	p2	(TA)10	20	163	182	GGAACTAATTGTGCGTGCAT	58.653	20	CCACAACAACACGTACACCC	59.77	20	186	120	305	ATGGAACTAATTGTGCGTGC	58.653	20	CCACAACAACACGTACACCC	59.77	20	188	118	305	GtaCCGACTGCACCTGTGG	60.17	19	CACAACAACACGTACACCCA	58.893	20	280	25	304
contig47185	1	p3	(TAT)8	24	170	193	CTGTGGCATTTTGGAATGTG	59.964	20	CAATCCTTCCACATGAAACTGA	59.971	22	214	44	257	CTTCTGGATTCACCATGCCT	60.073	20	CAATCCTTCCACATGAAACTGA	59.971	22	245	13	257	CTGTGGCATTTTGGAATGTG	59.964	20	GCTAAACATCAATCAGCCTCAA	59.365	22	188	44	231
contig47187	1	p5	(TTATT)4	20	154	173	GCTCTGGGGGCATCTAATGT	61.376	20	CCAAAGATTCCAAATCAATCAA	58.919	22	172	29	200	TATTCTGGATTCGCCATGC	59.594	19	CCAAAGATTCCAAATCAATCAA	58.919	22	201	0	200	GCTCTGGGGGCATCTAATGT	61.376	20	CCAAAGATTCCAAATCAATCAAA	60.168	23	172	29	200
contig47248	1	p2	(CT)6	12	484	495
contig47266	1	p2	(TA)6	12	334	345	TGATGGGCTCTTCCTATTTGA	59.654	21	GCACAAATCCCACCTGACTT	59.973	20	274	240	513	TGATGGGCTCTTCCTATTTGA	59.654	21	GAAGATCTGAAGCCACTGCC	59.957	20	168	240	407	TGATGGGCTCTTCCTATTTGA	59.654	21	TCCGAAGATCTGAAGCCACT	59.95	20	171	240	410
contig47268	1	p4	(TCTT)4	16	250	265	GACCCAAGAAATTGAaGCCA	60.051	20	CCAAAAGTTGaACCTTaCAATga	58.225	23	211	115	325	TGACCCAAGAAATTGAaGCC	60.051	20	CCAAAAGTTGaACCTTaCAATga	58.225	23	212	114	325	ATCAAaTTGCTGCTCCAACc	60.081	20	CCAAAAGTTGaACCTTaCAATga	58.225	23	192	134	325
contig47269	1	p6	(GGAAAA)4	24	69	92	CATGGggACTCACTAGGCAC	60.533	20	GGACAGAGCACAAATTTCCC	59.532	20	115	40	154	ACATGGggACTCACTAGGCA	60.533	20	GGACAGAGCACAAATTTCCC	59.532	20	116	39	154	CATGGggACTCACTAGGCAC	60.533	20	GCCCAGGAAATGCAAATGTA	60.837	20	279	40	318
contig47322	1	p3	(TAT)6	18	44	61	TtGAGCCATTGCATCAATAA	57.729	20	TCTCAAGACTTGGAATGGGG	60.042	20	135	12	146	TtGAGCCATTGCATCAATAA	57.729	20	TTTGTGAGGGAAGAATTGGG	59.903	20	260	12	271	TtGAGCCATTGCATCAATAA	57.729	20	GGGGCTCCTCTTCCAATATC	59.866	20	119	12	130
contig47325	1	p2	(AG)8	16	378	393	CACTCCCCAGTTCAATGGAT	59.779	20	CGGcCCCTTCTctGTCTAT	59.249	19	238	255	492	TTTTGTTGCCCAACACACTC	59.591	20	CGGcCCCTTCTctGTCTAT	59.249	19	183	310	492	CTTCACCTCATCCAAATGGC	60.461	20	CGGcCCCTTCTctGTCTAT	59.249	19	280	213	492
contig47325	2	p6	(GGGGCC)4	24	487	510
contig47326	1	c	(TA)7(GA)6	26	403	428	CGTAGCTGTCCCGTTTTGAT	60.132	20	TCCCTCCAATTCTCTCTCTGTC	59.817	22	168	294	461	CATACGCTTGACTTCGTCCA	59.864	20	TCCCTCCAATTCTCTCTCTGTC	59.817	22	255	207	461	CACTCCCCAGTTCAATGGAT	59.779	20	TCCCTCCAATTCTCTCTCTGTC	59.817	22	207	255	461
contig47343	1	p4	(AAAT)4	16	18	33
contig47343	2	p4	(AAAT)4	16	344	359	GCAGTCTTCACAGCATTCCA	59.992	20	GCCGCTGTTTGATTAGGAAG	59.845	20	275	108	382	GCAGTCTTCACAGCATTCCA	59.992	20	AGCCGCTGTTTGATTAGGAA	59.845	20	276	108	383	TGCAGTCTTCACAGCATTCC	59.992	20	GCCGCTGTTTGATTAGGAAG	59.845	20	276	107	382
contig47347	1	p4	(AAAT)4	16	195	210	aTCCATCACcACCTATGGGA	60.011	20	GACAAAGTCATTGGCGGACT	60.119	20	232	70	301	aTCCATCACcACCTATGGGA	60.011	20	AGTCATTGGCGGACTTGTTC	60.119	20	227	70	296	CAAACAAACCCTTTAGGCCA	59.968	20	AGTCATTGGCGGACTTGTTC	60.119	20	170	127	296
contig47388	1	p2	(GA)6	12	83	94
contig47405	1	p6	(AGAAGG)4	24	16	39
contig47423	1	p2	(TA)9	18	697	714	TCGACGGCAACCTTaTACCT	59.592	20	TCAACGAGTACACACACGCA	59.938	20	171	571	741	TCGACGGCAACCTTaTACCT	59.592	20	CCCCTCCTTCGTTTTCTCTT	59.685	20	228	571	798	TCGACGGCAACCTTaTACCT	59.592	20	CGAGTACACACACGCACACA	60.437	20	167	571	737
contig47424	1	p2	(TA)6	12	674	685	TTGTACCTACTTCGCCGGAC	60.132	20	GCCCATTTCATTTCGTTCAA	60.817	20	205	586	790	CTTGTACCTACTTCGCCGGA	60.262	20	GCCCATTTCATTTCGTTCAA	60.817	20	206	585	790	TTGTACCTACTTCGCCGGAC	60.132	20	TAAAAcCCCTCCCTGAgTTG	59.024	20	230	586	815
contig47446	1	p2	(AT)8	16	113	128
contig47479	1	p3	(TTA)5	15	52	66	TTTTtGTTTTAGTTGCCTACTTTTT	57.111	25	AAGCAGACGAGGATCAAACC	59.288	20	175	1	175	TTTTtGTTTTAGTTGCCTACTTTTT	57.111	25	AGCAGACGAGGATCAAACCA	60.801	20	174	1	174	TTTTtGTTTTAGTTGCCTACTTTTT	57.111	25	CGAGGATCAAACCAACCGTA	60.883	20	168	1	168
contig47481	1	p6	(TATTAC)7	42	56	97	TTtGTTTCAGTTGCCTACTTCTTTT	59.775	25	GACAAGGATCAAACCAACCG	60.353	20	197	3	199	TTTTtGTTTCAGTTGCCTACTTCTT	59.775	25	GACAAGGATCAAACCAACCG	60.353	20	199	1	199	TtGTTTCAGTTGCCTACTTCTTTTT	59.775	25	GACAAGGATCAAACCAACCG	60.353	20	196	4	199
contig47486	1	p3	(TAC)11	33	136	168	TGAAAACCCACATGGAATCA	59.75	20	GTACACCCCTCTCCCTCTCC	59.929	20	277	69	345	TGAAAACCCACATGGAATCA	59.75	20	GGTACACCCCTCTCCCTCTC	59.929	20	278	69	346	TCATGAAAACCCACATGGAA	59.75	20	GTACACCCCTCTCCCTCTCC	59.929	20	280	66	345
contig47488	1	p3	(TAC)5	15	127	141	TCAAGAAAACCCACATGGAA	58.947	20	CACCCCTCTCTCTCTCCCTC	60.336	20	257	57	313	TCAAGAAAACCCACATGGAA	58.947	20	CCCCTCTCTCTCTCCCTCTC	59.489	20	255	57	311	TCAAGAAAACCCACATGGAA	58.947	20	CCTCTCTCTCTCCCTCTCCC	59.489	20	253	57	309
contig47504	1	p3	(TAA)7	21	56	76	CACCAGCCTTCCTTTCCTTT	60.601	20	TACTCCGGCGTAACTGGCTA	60.782	20	100	17	116	CCAGCCTTCCTTTCCTTTTC	60.18	20	GCTACTCCGGCGTAACTGG	60.801	19	100	19	118	CCAGCCTTCCTTTCCTTTTC	60.18	20	TTAGTTGATGCTACTCCGGC	57.999	20	109	19	127
contig47546	1	p6	(AGAAGC)6	36	72	107	GAGCAGTGAGAATGGGAAGG	59.803	20	TCTTTTACTGGGCCAAATCG	60.067	20	235	48	282	GAGCAGTGAGAATGGGAAGG	59.803	20	CAAATCGCTCAAATGGAACA	59.664	20	222	48	269	GAGCAGTGAGAATGGGAAGG	59.803	20	AACGCCGGTCCCTAATAGAC	60.34	20	138	48	185
contig47559	1	p2	(TA)8	16	375	390
contig47625	1	p2	(CT)6	12	112	123	CAGTGtCTGGGAAGAGCGTA	59.034	20	AAAAGGACCCTACGCGAGAT	60.096	20	171	35	205	TCAGTGtCTGGGAAGAGCGT	61.009	20	AAAAGGACCCTACGCGAGAT	60.096	20	172	34	205	GTCAGTGtCTGGGAAGAGCG	61.009	20	AAAAGGACCCTACGCGAGAT	60.096	20	173	33	205
contig47687	1	p3	(CTG)6	18	299	316
contig47730	1	p6	(TTTTGC)4	24	276	299	AGGGGCTGATTTAAGCCTTC	59.688	20	ATCAATCGCGCCTTAcAAAC	60.103	20	247	114	360	CCTAACCAGATATGGCGTGC	60.49	20	ATCAATCGCGCCTTAcAAAC	60.103	20	195	166	360	GCTCGTGATGGATGTGAAAG	59.245	20	ATCAATCGCGCCTTAcAAAC	60.103	20	265	96	360
contig47735	1	c	(TCT)6(TCA)5	33	381	413	TTACCGCTCATTATCCCAGTG	59.967	21	CGTTgGGTTGGAATAGAGGA	59.926	20	123	325	447	TTACCGCTCATTATCCCAGTG	59.967	21	TCGTTgGGTTGGAATAGAGG	59.926	20	124	325	448	TTACCGCTCATTATCCCAGTG	59.967	21	TTCACTCGTTgGGTTGGAAT	60.353	20	129	325	453
contig47746	1	p3	(TTC)5	15	3	17
contig47774	1	p2	(AG)7	14	72	85	GAGGAAAAAGTTGTCTCAGAATTG	58.5	24	CACATTCCATGTGCACCTTC	59.967	20	112	0	111	GAGGAAAAAGTTGTCTCAGAATTG	58.5	24	ACATTCCATGTGCACCTTCC	60.79	20	111	0	110	GAGGAAAAAGTTGTCTCAGAATTG	58.5	24	CATTCCATGTGCACCTTCC	59.909	19	110	0	109
contig47833	1	p5	(ATACT)4	20	152	171	TGCTGCTGCTTGATCTTGTT	59.746	20	ATATCCCCCTTGTGTCCTCC	60.015	20	193	125	317	TTGCTGCTGCTTGATCTTGT	59.746	20	ATATCCCCCTTGTGTCCTCC	60.015	20	194	124	317	GTTGCTGCTGCTTGATCTTG	59.746	20	ATATCCCCCTTGTGTCCTCC	60.015	20	195	123	317
contig47883	1	p6	(GGAGAT)8	48	431	478	CAGGAGGGGACGTCAAACTA	60.103	20	TTCTCAATGCAAGTGAAgcA	58.129	20	200	317	516	CAGGAGGGGACGTCAAACTA	60.103	20	TCAATGCAAGTGAAgcAtTTc	58.909	21	197	317	513	CAGGAGGGGACGTCAAACTA	60.103	20	CTCAATGCAAGTGAAgcAtTTc	59.889	22	198	317	514
contig47893	1	p3	(TGC)5	15	98	112	GAAGATGCGGCAGTACCATT	60.103	20	TTCAAAGATTAGGGCCATCG	60.031	20	178	61	238	GAAGATGCGGCAGTACCATT	60.103	20	CAAAGATTAGGGCCATCGAA	60.031	20	176	61	236	GAAGATGCGGCAGTACCATT	60.103	20	AgGGCAGGCAAGTGTAACAG	60.312	20	113	61	173
contig47902	1	p2	(AG)6	12	7	18
contig47908	1	p2	(TC)7	14	385	398	ATAGCCTGCCTTCTCCGATT	60.194	20	TCAAGAGTAGAACTTCCCTTTGC	59.078	23	258	188	445	AATAGCCTGCCTTCTCCGAT	60.194	20	TCAAGAGTAGAACTTCCCTTTGC	59.078	23	259	187	445	ATAGCCTGCCTTCTCCGATT	60.194	20	CAAGAGTAGAACTTCCCTTTGCTC	59.954	24	257	188	444
contig47914	1	p3	(GAG)6	18	45	62	GAATTTGAATACCGGCGAGA	60.038	20	TCCCGCATCAAAACTCCTAC	60.074	20	107	6	112	GAATTTGAATACCGGCGAGA	60.038	20	TTTCTCGACATTCGTCCCTC	60.195	20	144	6	149	GAATTTGAATACCGGCGAGA	60.038	20	CTCCCGCATCAAAACTCCTA	60.206	20	108	6	113
contig47916	1	p3	(GAG)5	15	45	59
contig47916	2	p2	(TC)6	12	71	82
contig47923	1	p2	(AT)7	14	37	50	TATtcgCTGTCACAAACCAA	57.763	20	GaGGAtCCAAGTGatCCGAA	60.011	20	165	14	178	TATtcgCTGTCACAAACCAA	57.763	20	TGtTGGGGCtTATCCTTTTG	59.931	20	184	14	197	gTATtcgCTGTCACAAACCAA	58.689	21	GaGGAtCCAAGTGatCCGAA	60.011	20	166	13	178
contig47931	1	p2	(TC)6	12	108	119	CAAAGCTCCAATCAGGGAAA	60.184	20	CGGGGTAAGAAACAAAAACG	59.487	20	116	43	158	CAAAGCTCCAATCAGGGAAA	60.184	20	GGGTATGGAGAGTAACGGGG	60.569	20	131	43	173	CAAAGCTCCAATCAGGGAAA	60.184	20	GGGGTATGGAGAGTAACGGG	60.569	20	132	43	174
contig47954	1	p3	(TGG)6	18	473	490	CcTCTGGCTTCAATCTCAGC	60.096	20	CTGAACCCACATGATGATCG	59.918	20	210	330	539	CACTAGCAACTCCCCcTCTG	59.861	20	CTGAACCCACATGATGATCG	59.918	20	224	316	539	CcTCTGGCTTCAATCTCAGC	60.096	20	CACATGATGATCGTTACCCG	59.799	20	203	330	532
contig47957	1	p3	(AAC)5	15	137	151	ATCCAATCCGTTGTTCTTCG	59.933	20	CGGCTGTTGtTGTTGGAGTa	59.758	20	110	86	195	GTGGATGAaTATGGCTGCCT	59.923	20	CGGCTGTTGtTGTTGGAGTa	59.758	20	137	59	195	CCTCTTCTTCATCCAATCCG	59.623	20	CGGCTGTTGtTGTTGGAGTa	59.758	20	120	76	195
contig48001	1	p2	(TC)8	16	109	124	GGAATTCTTTGCGACAGCTC	59.962	20	TGGTAAATTCAAAGGCCAGG	59.931	20	171	39	209	CGGTCTTACGCGATTTTGAT	60.096	20	TGGTAAATTCAAAGGCCAGG	59.931	20	198	12	209	AACGGTCTTACGCGATTTTG	60.131	20	TGGTAAATTCAAAGGCCAGG	59.931	20	200	10	209
contig48022	1	p2	(AG)6	12	55	66	GCAGCAAAACAAAGAACAAAA	58.136	21	GTCTGATTTGGAAACCCCAA	59.767	20	189	27	215	GCAGCAAAACAAAGAACAAAAG	59.098	22	GTCTGATTTGGAAACCCCAA	59.767	20	189	27	215	AGCAGCAAAACAAAGAACAAAA	59.098	22	GTCTGATTTGGAAACCCCAA	59.767	20	190	26	215
contig48026	1	p2	(TA)6	12	9	20
contig48026	2	p2	(TA)6	12	53	64	TGCAACTTGGGAaattAAACTG	59.162	22	TCTGTTGCTTCTCTTGTGGC	59.165	20	131	22	152	TGCAACTTGGGAaattAAACTG	59.162	22	ccCAGttctGtGTAGCCTGA	58.879	20	188	22	209	TGCAACTTGGGAaattAAACTG	59.162	22	TccCAGttctGtGTAGCCTG	58.879	20	189	22	210
contig48028	1	p2	(AG)8	16	37	52	GCAGCAGAACAAAGAACAAAA	58.214	21	CCCAAAGAACGATGTGTCCT	59.966	20	189	10	198	GCAGCAGAACAAAGAACAAAAG	59.2	22	CCCAAAGAACGATGTGTCCT	59.966	20	189	10	198	AGCAGCAGAACAAAGAACAAAA	59.2	22	CCCAAAGAACGATGTGTCCT	59.966	20	190	9	198
contig48029	1	p2	(GA)9	18	1	18
contig48049	1	p2	(TA)14	28	19	46
contig48057	1	p2	(TA)10	20	110	129	TATCTCCCcACTCTGCAAGC	60.362	20	TGCTCAAAACATCCTACACACTC	59.299	23	138	44	181	TATCTCCCcACTCTGCAAGC	60.362	20	AAATTGCTCAAAACATCCTACACA	59.939	24	142	44	185	TATCTCCCcACTCTGCAAGC	60.362	20	TTGCTCAAAACATCCTACACACT	58.827	23	139	44	182
contig48064	1	p6	(CGTCTC)5	30	68	97	CCATCAACTCTTGAATCCTCG	59.679	21	GAGGCGGTAGATGAGCAATC	59.803	20	252	42	293	CCATCAACTCTTGAATCCTCG	59.679	21	TCTTCCGGACTTGAAAAGGA	59.784	20	186	42	227	CCGCGAAACtcTTCGTTTT	60.372	19	TGATGCTTGATTTGAGGTCG	59.799	20	122	0	121
contig48073	1	p3	(GTG)7	21	112	132
contig48082	1	p2	(TC)7	14	354	367	TGCTCATTCCTTGCAAACTG	59.988	20	TTGACaAAAACAGAGGGACAAA	59.626	22	173	224	396	TGCTCATTCCTTGCAAACTG	59.988	20	TTTGACaAAAACAGAGGGACAA	59.626	22	174	224	397	ACCAAGGCTGCAAATGGTAG	60.132	20	TTGACaAAAACAGAGGGACAAA	59.626	22	105	292	396
contig48116	1	p2	(CT)8	16	284	299	CGCTTACAGAACCTCATCCC	59.694	20	AGACCAACACCTCACCTCCA	60.563	20	199	124	322	ACCGGCCAGACTACAAGGTA	59.615	20	AGACCAACACCTCACCTCCA	60.563	20	147	176	322	AAAAACCGGCCAGACTACAA	59.609	20	AGACCAACACCTCACCTCCA	60.563	20	151	172	322
contig48129	1	p3	(TTC)8	24	271	294	CAACTTCATGCGCTGAGCTA	60.302	20	CTCTGACTCCGAACTGGAGG	59.978	20	200	137	336	TGGCCATTGTtCtGTCTCAC	59.682	20	CTCTGACTCCGAACTGGAGG	59.978	20	147	190	336	CAACTTCATGCGCTGAGCTA	60.302	20	CGCTTTTACAAGCACGAACA	60.052	20	256	137	392
contig48197	1	p2	(CT)9	18	28	45
contig48200	1	p6	(AAGAGA)4	24	6	29
contig48215	1	p2	(GA)7	14	34	47
contig48223	1	p4	(TAGC)4	16	95	110	GCACCACAAAaGAGTTACCCA	60.023	21	TAGACACagCGATCGAGCC	60.112	19	241	17	257	GCACCACAAAaGAGTTACCCA	60.023	21	ACACagCGATCGAGCCATA	60.393	19	238	17	254	GCACCACAAAaGAGTTACCCA	60.023	21	TTAGACACagCGATCGAGCC	61.488	20	242	17	258
contig48223	2	p3	(TCT)5	15	192	206	GCACCACAAAaGAGTTACCCA	60.023	21	TAGACACagCGATCGAGCC	60.112	19	241	17	257	GCACCACAAAaGAGTTACCCA	60.023	21	ACACagCGATCGAGCCATA	60.393	19	238	17	254	GCACCACAAAaGAGTTACCCA	60.023	21	TTAGACACagCGATCGAGCC	61.488	20	242	17	258
contig48242	1	p3	(CTT)5	15	1	15
contig48246	1	p4	(TACG)5	20	7	26
contig48274	1	p2	(TA)9	18	19	36
contig48275	1	p6	(CTGGCA)4	24	245	268
contig48278	1	p6	(TATATG)6	36	304	339	GCCCGTTAAcTCATCATCGT	59.962	20	aAATCGAGTCTCCTCCTCGG	60.725	20	218	193	410	gATGGAGCAACAATTGGGTT	59.797	20	aAATCGAGTCTCCTCCTCGG	60.725	20	258	153	410	GgCATCAAAGCTAAGTTGGG	59.708	20	aAATCGAGTCTCCTCCTCGG	60.725	20	279	132	410
contig48278	2	p4	(GATT)4	16	466	481	CCGAGGAGGAGACTCGATTt	60.725	20	TCAGGTCAGCTTGTAAGGGG	60.246	20	165	391	555	AGGAGCCGAGGAGGAGACT	60.498	19	TCAGGTCAGCTTGTAAGGGG	60.246	20	170	386	555	CCGAGGAGGAGACTCGATTt	60.725	20	AACCGACACaAAAATCACTGC	60.03	21	199	391	589
contig48292	1	p6	(AGAGCA)4	24	277	300	GGGTAAATGAGCAAAGATGGG	60.678	21	CAATCAAACGTAGCGCTGAA	60.014	20	211	203	413	GGGTAAATGAGCAAAGATGGG	60.678	21	TTTCCAGAGGGTTTTCGTTG	60.081	20	279	203	481	GGGTAAATGAGCAAAGATGGG	60.678	21	GACTCCTCAAGACCCAGTCG	59.835	20	189	203	391
contig48315	1	p3	(GGT)5	15	90	104	CAGGGATGGAGGTCgTTtC	60.459	19	TGCATCACCTTCACAACCAT	59.967	20	151	37	187	CAGGGATGGAGGTCgTTtC	60.459	19	TTCGTGACTGCATCACCTTC	59.837	20	159	37	195	CAGGGATGGAGGTCgTTtC	60.459	19	CACAACCATGaACAAATGCC	59.823	20	140	37	176
contig48362	1	p5	(CAGCC)4	20	87	106	CAATgTGGCAGTCaTAATTGAAA	59.882	23	TTCGCATCCTTATCCGAACT	59.668	20	189	48	236	CAATgTGGCAGTCaTAATTGAAA	59.882	23	TCGCATCCTTATCCGAACTT	59.668	20	188	48	235	CAATgTGGCAGTCaTAATTGAAA	59.882	23	ATGAACTGGTTTCGCATCCT	59.556	20	199	48	246
contig48386	1	p3	(GAA)5	15	151	165	GCAAAAGGTGGTACCCAAGA	59.971	20	GTACCAtTTGaAAAACCGGC	59.32	20	129	113	241	AGCTAGCCACAAGCAAAAGG	59.654	20	GTACCAtTTGaAAAACCGGC	59.32	20	141	101	241	GCAAAAGGTGGTACCCAAGA	59.971	20	CCACCACAACCtTTCTTCAAA	59.994	21	150	113	262
contig48389	1	p2	(AT)7	14	247	260	GCAGGCGGGAGTAATAGTCA	60.235	20	TTGTTTCAACATCCAGAAGGG	59.956	21	266	60	325	AACAGCAGGCGGGAGTAATA	59.73	20	TTGTTTCAACATCCAGAAGGG	59.956	21	270	56	325	ACAGCAGGCGGGAGTAATAG	59.359	20	TTGTTTCAACATCCAGAAGGG	59.956	21	269	57	325
contig48435	1	p3	(CAT)8	24	222	245	AACCCCCAAAaGATCGACAT	60.558	20	TGTGTGTGGTGGAAAATGCT	60.008	20	156	168	323	AACCCCCAAAaGATCGACAT	60.558	20	GTGTGTGTGGTGGAAAATGC	59.862	20	157	168	324	CCCCCAAAaGATCGACATAC	59.244	20	TGTGTGTGGTGGAAAATGCT	60.008	20	154	170	323
contig48435	2	p2	(TA)8	16	333	348	AGCATTTTCCACCACACACA	60.008	20	TTTGGCTTGTTCTCATGCTG	59.988	20	175	304	478	AGCATTTTCCACCACACACA	60.008	20	AAGAGGGGATTTGGCTTGTT	59.94	20	184	304	487	AGCATTTTCCACCACACACA	60.008	20	GGCTGTGGATGAGGATTTGT	59.934	20	245	304	548
contig48439	1	p2	(AT)14	28	1	28
contig48445	1	p2	(AG)7	14	413	426	TCCTCCTTTGAATCACcTGG	60.042	20	tTTCGGCACTTTTCtgGTTT	59.724	20	279	175	453	TCCTCCTTTGAATCACcTGG	60.042	20	TTCGGCACTTTTCtgGTTTT	59.724	20	278	175	452	TCgAGGgtGgTtCAGTATCc	59.927	20	TTCGGCACTTTTCtgGTTTT	59.724	20	241	212	452
contig48470	1	p4	(TAAA)4	16	165	180	AGCAGCTCcAACCAAaCATC	60.263	20	GCAGCAAGCAAACGACTTTA	59.254	20	178	26	203	TCAACTAGCAGCTCcAACCA	59.591	20	GCAGCAAGCAAACGACTTTA	59.254	20	184	20	203	CTAGCAGCTCcAACCAAaCA	59.072	20	GCAGCAAGCAAACGACTTTA	59.254	20	180	24	203
contig48475	1	p4	(TAAA)4	16	25	40
contig48559	1	p4	(AAAT)5	20	119	138	CCAAAAGGATATAGGAGGAAAAG	57.492	23	GAAATgaAGCAGTAAAAGGCTG	58.212	22	102	63	164	CCAAAAGGATATAGGAGGAAAAG	57.492	23	AGAAATgaAGCAGTAAAAGGCTG	59.132	23	103	63	165	ACCAAAAGGATATAGGAGGAAAA	57.361	23	GAAATgaAGCAGTAAAAGGCTG	58.212	22	103	62	164
contig48560	1	p4	(CATG)5	20	53	72	TGCACTTtGTTCAGCGTGTT	60.494	20	TGGAGAGACAAATGTTCAATGTG	60.023	23	115	6	120	GTGCACTTtGTTCAGCGTGT	59.953	20	TTCAATGTGTTTTGGTAGCTCTG	59.322	23	102	5	106	GTGCACTTtGTTCAGCGTGT	59.953	20	GACAAATGTTCAATGTGTTTTGG	59.28	23	110	5	114
contig48611	1	c*	(ATGGTG)4(TGG)5*	34	75	108	TTATtcATTTTTCTTTGATGTTGG	57.367	24	CAACAAGGAACGATCCGACT	60.111	20	280	47	326	TTATtcATTTTTCTTTGATGTTGGT	58.144	25	CAACAAGGAACGATCCGACT	60.111	20	280	47	326	TTATtcATTTTTCTTTGATGTTGG	57.367	24	CAAGGAACGATCCGACTTCT	59.284	20	277	47	323
contig48616	1	p3	(TGG)10	30	76	105
contig48631	1	p3	(ATA)6	18	597	614	GcATTCGGATCACTCCAGTT	60.081	20	CagCAActGTGGaGGAATGA	59.831	20	256	438	693	GcATTCGGATCACTCCAGTT	60.081	20	CAAGCCCATAATCCAGGGTA	59.778	20	278	438	715	GcATTCGGATCACTCCAGTT	60.081	20	TCGGaAAATCATCAAAACCC	59.739	20	227	438	664
contig48631	2	p2	(AT)8	16	784	799
contig48632	1	p2	(AT)7	14	2	15
contig48632	2	p4	(TACG)5	20	23	42
contig48637	1	p5	(GTAGG)4	20	133	152	CAGACGAAaCGGGTCAGAAT	60.111	20	TGGCAGCACAAAAAGTTGTc	59.888	20	193	10	202	CAGACGAAaCGGGTCAGAAT	60.111	20	GGATGGCAGCACAAAAAGTT	60.118	20	196	10	205	CAGACGAAaCGGGTCAGAAT	60.111	20	AGGATGGCAGCACAAAAAGT	59.74	20	197	10	206
contig48637	2	p5	(GTAGG)4	20	155	174	CAGACGAAaCGGGTCAGAAT	60.111	20	TGGCAGCACAAAAAGTTGTc	59.888	20	193	10	202	CAGACGAAaCGGGTCAGAAT	60.111	20	GGATGGCAGCACAAAAAGTT	60.118	20	196	10	205	CAGACGAAaCGGGTCAGAAT	60.111	20	AGGATGGCAGCACAAAAAGT	59.74	20	197	10	206
contig48651	1	p2	(TA)6	12	4	15
contig48684	1	p2	(TC)7	14	153	166	GCTGGAACAACAAACAACATGA	60.964	22	aAAAAGAAAATGAAcCCCCG	60.157	20	263	28	290	GCTGGAACAACAAACAACATGA	60.964	22	AAAGAAAATGAAcCCCCGAG	60.291	20	261	28	288	GCTGGAACAACAAACAACATGA	60.964	22	AAAAGAAAATGAAcCCCCGA	60.644	20	262	28	289
contig48685	1	p6	(CAACTC)4	24	110	133	CTCCAAAAATCCGAgTCCAA	60.044	20	GCtTGGGCTTAgATCATCACA	60.228	21	196	86	281	TCAATCCTCCAAAAATCCGA	60.384	20	GAAAAATCTTGAGCtTGGGC	58.906	20	214	80	293	TCCAAAAATCCGAgTCCAAG	60.044	20	TCTAGGCAGAAAAGGGGAAG	58.527	20	238	87	324
contig48694	1	p4	(TTTC)4	16	253	268
contig48704	1	p3	(TAG)5	15	1233	1247	TTGGGCATTTCCTTTCACTC	60.051	20	TCTTGACTTGTTCATCGACCAT	59.598	22	141	1160	1300	GCCATGACAAAGCATCTTGA	59.805	20	TCTTGACTTGTTCATCGACCAT	59.598	22	202	1099	1300	TGGTGGCATATCCCAGTCTT	60.34	20	TCTTGACTTGTTCATCGACCAT	59.598	22	174	1127	1300
contig48719	1	p3	(TGG)5	15	413	427	GgAGTATCGTTCGGAGGTGA	60.073	20	GCGACAATGTTGCTTGTGAT	59.728	20	186	345	530	GgAGTATCGTTCGGAGGTGA	60.073	20	CGGCAACAACTACCCTAACC	59.494	20	106	345	450	GAAGTTtAGGgTTTTGGGGG	59.677	20	GCGACAATGTTGCTTGTGAT	59.728	20	205	326	530
contig48728	1	p6	(TGGTGC)4	24	81	104	TCCGTGTCATGAGTAGCCAA	60.263	20	AACGATGACTGAAGCTGCCT	60.02	20	148	31	178	TCCGTGTCATGAGTAGCCAA	60.263	20	TcCCACTTTTGACCTTTTGC	60.088	20	179	31	209	TCCGTGTCATGAGTAGCCAA	60.263	20	GAGAAGGGCACaACAGGGTA	60.111	20	241	31	271
contig48768	1	p4	(AACG)4	16	689	704	GTTCGATGTCGATTTCCGAT	59.9	20	CATTGATCATAcgCATCCCa	60.307	20	271	459	729	AATCGGAGGTtGAGCGTCTA	59.836	20	CATTGATCATAcgCATCCCa	60.307	20	250	480	729	GGGAAGGAATTAGGgTTTGG	59.639	20	CATTGATCATAcgCATCCCa	60.307	20	188	542	729
contig48768	2	p2	(GA)8	16	737	752
contig48802	1	p2	(TC)6	12	889	900	GTCTCCGgCgAATtCAAATA	60.038	20	GAGACaAGAACTGGAGGTGGA	59.29	21	110	816	925	ATAATTCACCGGGCcTAACC	60.041	20	GAGACaAGAACTGGAGGTGGA	59.29	21	156	770	925	CTTAGCATAATTCACCGGGC	59.569	20	GAGACaAGAACTGGAGGTGGA	59.29	21	162	764	925
contig48802	2	p2	(CT)9	18	936	953	GTCTCCGgCgAATtCAAATA	60.038	20	tCAATAGAGcaGaaAAAGAgGAGA	58.845	24	171	816	986	GTCTCCGgCgAATtCAAATA	60.038	20	TctCAATAGAGcaGaaAAAGAgGA	58.845	24	173	816	988	ATAATTCACCGGGCcTAACC	60.041	20	tCAATAGAGcaGaaAAAGAgGAGA	58.845	24	217	770	986
contig48809	1	p4	(TAAT)4	16	722	737	TAGCCGGCCACTCTTTCTTA	59.975	20	CCCATTCTAGTTCTAgCTAATAACACT	57.163	27	152	642	793	ATGTCACTTGCCGGCTTATC	60.103	20	CCCATTCTAGTTCTAgCTAATAACACT	57.163	27	223	571	793	TAGCCGGCCACTCTTTCTTA	59.975	20	ACCCATTCTAGTTCTAgCTAATAACAC	57.042	27	153	642	794
contig48815	1	p2	(AG)8	16	473	488	ATCCTAGCTCGGTCACCCTT	60.096	20	ACTCGGGCAGTGGTATCAAC	59.997	20	224	350	573	ATCCTAGCTCGGTCACCCTT	60.096	20	GCTTCCAGTCATCCCAAAAA	60.051	20	272	350	621	CTCGGTCACCCTTTTCTTCA	60.224	20	ACTCGGGCAGTGGTATCAAC	59.997	20	217	357	573
contig48824	1	p5	(GGGAC)4	20	12	31
contig48826	1	p5	(GGGAC)7	35	26	60	AGTGGGTgAGGCATGCAG	60.871	18	TTCGtTTACCTTGCCCATTC	59.938	20	107	1	107	AGTGGGTgAGGCATGCAG	60.871	18	TACCTTGCCCATTCTCCAAC	59.933	20	101	1	101	AGTGGGTgAGGCATGCAG	60.871	18	CtTTTCGtTTACCTTGCCCA	60.103	20	110	1	110
contig48834	1	p2	(TC)6	12	307	318	CATCAGTTGCAAAGCCTGAA	59.988	20	GGAGACAAAGGAGGAAAGGG	60.045	20	269	119	387	CATCAGTTGCAAAGCCTGAA	59.988	20	GGGAGACAAAGGAGGAAAGG	60.045	20	270	119	388	CATCAGTTGCAAAGCCTGAA	59.988	20	GAAAAGATTCGTGAGGAGCG	59.955	20	232	119	350
contig48844	1	c	(TA)7(TG)7	28	745	772
contig48847	1	p2	(AT)7	14	98	111	AGGAAATTCTGtCcagcTTCA	58.923	21	AAGcATGAGCCtcGAAATTG	60.352	20	126	65	190	GGAAATTCTGtCcagcTTCA	57.864	20	AAGcATGAGCCtcGAAATTG	60.352	20	125	66	190	GGAAATTCTGtCcagcTTCATT	59.598	22	AAGcATGAGCCtcGAAATTG	60.352	20	125	66	190
contig48855	1	c	(TG)12(TA)9	42	44	85	TGcTCATGCTTGTCCACCTA	60.413	20	ATCTGGCCAGTgCTTCACTT	59.874	20	196	4	199	TGcTCATGCTTGTCCACCTA	60.413	20	ACCCACCAGTAATGCGGTAA	60.249	20	251	4	254	TGcTCATGCTTGTCCACCTA	60.413	20	CCCACCAGTAATGCGGTAAT	59.708	20	250	4	253
contig48880	1	p3	(CTT)5	15	503	517	AGATTGATTTTTGCCGTTGG	59.938	20	cAAAtTCCAcCCCAATTCAc	60.029	20	174	428	601	GAGGgTGCaTGACTGAGGAT	60.08	20	cAAAtTCCAcCCCAATTCAc	60.029	20	268	334	601	AGATTGATTTTTGCCGTTGG	59.938	20	ATGATGAACCGGGCTATGAG	59.917	20	113	428	540
contig48910	1	p2	(TC)6	12	557	568	GTGAACGAGGTTGGGAAGAA	60.088	20	TGTACACCAAGATATATTACCAGTTGA	58.133	27	147	454	600	GTGAACGAGGTTGGGAAGAA	60.088	20	CATGTGTACACCAAGATATATTACCA	57.126	26	151	454	604	ACCCAAGTTTGCAGATCGAC	60.119	20	TGTACACCAAGATATATTACCAGTTGA	58.133	27	173	428	600
contig48958	1	p2	(AC)6	12	22	33
contig48964	1	p4	(AGGA)4	16	59	74	CAGCCTGTGGAAAGAGGAAG	59.982	20	GCTCAACGACAACAACGAGA	60.032	20	155	28	182	CAGCCTGTGGAAAGAGGAAG	59.982	20	GAGCTCAACGACAACAACGA	60.032	20	157	28	184	CAGCCTGTGGAAAGAGGAAG	59.982	20	GAATTCTTCGCAAAAGCGAC	59.967	20	272	28	299
contig48964	2	p3	(GAA)6	18	195	212	CAGCCTGTGGAAAGAGGAAG	59.982	20	GAATTCTTCGCAAAAGCGAC	59.967	20	272	28	299	CAGCCTGTGGAAAGAGGAAG	59.982	20	CACGAGATCgGATTGGAGAT	60.034	20	226	28	253	CAGCCTGTGGAAAGAGGAAG	59.982	20	ATagGCACGAGATCgGATTG	60.059	20	231	28	258
contig48974	1	p3	(ATC)5	15	343	357	TGAACCACTCTGACACGAGG	59.864	20	TCCGCTAATTCACCCCATAA	60.281	20	245	179	423	TGAACCACTCTGACACGAGG	59.864	20	ACCCCATAACCTCCACCAAT	60.306	20	234	179	412	TGAACCACTCTGACACGAGG	59.864	20	CCTGATTTGCCTGCCTTCTA	60.344	20	271	179	449
contig48976	1	p2	(TC)7	14	123	136	CCGAATTCAGAaCTCAGCCT	59.43	20	GGGGATCGGAAGAGAGAGAT	59.594	20	113	68	180	CGAATTCAGAaCTCAGCCTTG	60.001	21	GGGGATCGGAAGAGAGAGAT	59.594	20	112	69	180	TCAGCCTTGAGAAGAACAGGA	60.119	21	GGGGATCGGAAGAGAGAGAT	59.594	20	100	81	180
contig48998	1	p5	(AACCA)4	20	727	746	TTGTTGGCTCCATGAGAAGA	59.369	20	ATTGACCGCCATTAGAGCAC	60.103	20	276	666	941	TTGTTGGCTCCATGAGAAGA	59.369	20	GAGCACCACCGTATTCAACA	59.572	20	262	666	927	CAGTGGCAGTACTTGTTGGC	59.365	20	GAGCACCACCGTATTCAACA	59.572	20	274	654	927
contig49009	1	p2	(TC)6	12	31	42
contig49009	2	p2	(TC)6	12	93	104	CATTACTCACCTCAGGGCTCA	60.262	21	GGATCGCTAGACGAGAGTCG	60.119	20	104	48	151	CATTACTCACCTCAGGGCTCA	60.262	21	GCCGAGAAAACCAGAGTTTG	59.853	20	214	48	261	CATTACTCACCTCAGGGCTCA	60.262	21	GGAGTAGACGACTGGATCGC	59.834	20	117	48	164
contig49075	1	p3	(TTC)5	15	72	86	TGGGTGTTGGGTTTTCTCTC	59.943	20	GCCCACAACCTTTTCTATTACTTC	59.484	24	102	19	120	TCTGGGTGTTGGGTTTTCTC	59.943	20	GCCCACAACCTTTTCTATTACTTC	59.484	24	104	17	120	TGGGTGTTGGGTTTTCTCTC	59.943	20	GCCCACAACCTTTTCTATTACTT	57.876	23	102	19	120
contig49155	1	p5	(TTTGG)4	20	283	302	CTTGTGATTTTGCCGACCTT	60.11	20	AATCTTCTCTCTCCCCTCGG	59.772	20	237	98	334	TGGCGACTCTTGTGATTTTG	59.84	20	AATCTTCTCTCTCCCCTCGG	59.772	20	245	90	334	CTTTAGAGGAGCTTTGGGGG	60.193	20	AATCTTCTCTCTCCCCTCGG	59.772	20	152	183	334
contig49215	1	p2	(TC)6	12	39	50	TTTCTTCCAACTTCTTTTGCTTC	59.088	23	GGATGATGACGACGATGATG	59.882	20	273	10	282	TTCTTTCTTCCAACTTCTTTTGC	59.088	23	GGATGATGACGACGATGATG	59.882	20	276	7	282	TTCTTTCTTCCAACTTCTTTTGCT	59.939	24	GGATGATGACGACGATGATG	59.882	20	276	7	282
contig49216	1	p2	(TC)8	16	39	54	TCCCTTTCTTTCTTCCAACTTC	58.868	22	GGATGATGACGACGATGATG	59.882	20	202	2	203	TCCCTTTCTTTCTTCCAACTTCT	59.764	23	GGATGATGACGACGATGATG	59.882	20	202	2	203	TCCCTTTCTTTCTTCCAACTTC	58.868	22	TCCAAATCCATTTTTCGTCC	59.739	20	118	2	119
contig49256	1	p5	(CCTCT)4	20	127	146	TAGTTTATCctGCCCCctCC	60.278	20	cctcaagcttgttcagcctc	60.134	20	194	93	286	TAGTTTATCctGCCCCctCC	60.278	20	ctcaagcttgttcagcctca	59.314	20	193	93	285	TAGTTTATCctGCCCCctCC	60.278	20	tcaagcttgttcagcctcag	59.314	20	192	93	284
contig49258	1	p2	(AC)7	14	168	181	cccataaaactatgccaaacg	59.372	21	CCaAAAGGGGGAAACaAACT	60.193	20	219	78	296	gccccataatGtaaGTCTGCAT	60.231	22	CCaAAAGGGGGAAACaAACT	60.193	20	265	32	296	cccataaaactatgccaaacg	59.372	21	GTCCaAAAGGGGGAAACaAA	61.05	20	221	78	298
contig49273	1	p6	(GGAGAG)6	36	258	293	GCCCGTAaCTTGCAGAATGT	60.14	20	TCGACtGAATCAcAGAAGTTCC	59.333	22	127	210	336	GgCACcTTCAATCTTCTCCA	60.195	20	TCGACtGAATCAcAGAAGTTCC	59.333	22	229	108	336	CAGtGAGTCGAgTGTCCGaG	59.597	20	TCGACtGAATCAcAGAAGTTCC	59.333	22	206	131	336
contig49340	1	p2	(TA)6	12	381	392	GCTGCTGGATGAAGAAGGTC	59.957	20	aTTaAAAGGTTGTCTCCaCCC	57.076	21	208	256	463	GAGCTGCTGGATGAAGAAGG	60.096	20	aTTaAAAGGTTGTCTCCaCCC	57.076	21	210	254	463	ATGATCATTGGGTGCTGGAT	60.166	20	aTTaAAAGGTTGTCTCCaCCC	57.076	21	232	232	463
contig49373	1	p3	(TAT)6	18	136	153	CGGGAGGTGATCTCTTTGTT	59.137	20	AACTATCGCGGAAAGAGCAA	59.982	20	199	10	208	CGGGAGGTGATCTCTTTGTT	59.137	20	GGCAGAGGTTCTTCTTCCCT	59.817	20	177	10	186	CGGGAGGTGATCTCTTTGTT	59.137	20	gGtGTTGCCGGAATAAACAC	60.235	20	277	10	286
contig49387	1	p5	(AAATA)4	20	148	167	GCTTGgTCAAGTATGtGTGgAA	60.037	22	TCCGTACCtGGaTTAAGCAAt	58.593	21	278	8	285	GCTTGgTCAAGTATGtGTGgAA	60.037	22	AATCCGTACCtGGaTTAAGCA	58.593	21	280	8	287	AGCTTGgTCAAGTATGtGTGgA	59.662	22	TCCGTACCtGGaTTAAGCAAt	58.593	21	279	7	285
contig49439	1	p4	(ATTT)4	16	102	117	TCTCTcATTCTCTTTTTGTACGAGAG	59.638	26	TCGTTGCTTTCTGAAACCCT	59.853	20	232	51	282	cATTCTCTTTTTGTACGAGAGTTtGT	59.357	26	TCGTTGCTTTCTGAAACCCT	59.853	20	227	56	282	TcATTCTCTTTTTGTACGAGAGTTtG	60.206	26	CAAAGCTCGTTGCTTTCTGA	59.342	20	234	55	288
contig49440	1	p3	(ACC)7	21	137	157	TGGCTGAGCTTCTCTCATCA	59.812	20	TGCAGCAGGGATTGGTTAAT	60.469	20	104	85	188	TACCACCACAAAAGTGCTGC	59.764	20	TGCAGCAGGGATTGGTTAAT	60.469	20	143	46	188	GCCTCCATGTGCCTTAAAGT	59.198	20	TGCAGCAGGGATTGGTTAAT	60.469	20	125	64	188
contig49441	1	p4	(TAAT)4	16	42	57	CgCGAACaCCAAGATGgTAG	61.617	20	AGTTCCTacCtGTTTcCCCa	58.498	20	155	3	157	CgCGAACaCCAAGATGgTA	60.671	19	AGTTCCTacCtGTTTcCCCa	58.498	20	155	3	157	CgCGAACaCCAAGATGgTAG	61.617	20	AGTTCCTacCtGTTTcCCCaT	58.84	21	155	3	157
contig49446	1	p6	(CGATTC)4	24	185	208
contig49466	1	p2	(GA)8	16	263	278	ATGCCcATCTCCATGACTTC	59.893	20	TCTCAAATCCACGAcTTCCC	60.05	20	258	44	301	GATGCCcATCTCCATGACTT	59.893	20	TCTCAAATCCACGAcTTCCC	60.05	20	259	43	301	GTTtGAaCGATGCCcATCTC	60.47	20	TCTCAAATCCACGAcTTCCC	60.05	20	267	35	301
contig49478	1	p4	(TTTA)4	16	12	27
contig49505	1	p5	(GAGTA)4	20	74	93	TTTtGaCGTCATCTcTGGCT	58.443	20	TAGATGACAAGCCGTGTCCC	61.067	20	148	50	197	TTTtGaCGTCATCTcTGGCT	58.443	20	TcCTTAGATGACAAGCCGTG	58.874	20	152	50	201	TTTtGaCGTCATCTcTGGCT	58.443	20	TCCCAAATGTCCttttTGATG	59.787	21	132	50	181
contig49572	1	p3	(CAG)8	24	270	293	AAGGTGCGTGAAGAGGAAGA	59.989	20	CCGAAACTTGGGCACATACT	59.993	20	270	70	339	GGTGCGTGAAGAGGAAGAAG	59.989	20	CCGAAACTTGGGCACATACT	59.993	20	268	72	339	AGGTGCGTGAAGAGGAAGAA	59.989	20	CCGAAACTTGGGCACATACT	59.993	20	269	71	339
contig49586	1	p5	(CTCTT)6	30	83	112
contig49607	1	p2	(GA)8	16	479	494	AGATGTGGGCATGAAAAaGG	59.933	20	CCCCTCCCATAACTCTCTCC	59.89	20	194	345	538	AGATGTGGGCATGAAAAaGG	59.933	20	CCCCCTCCCATAACTCTCTC	59.89	20	195	345	539	AAGTGTCCAAGCTCCCTGAA	59.844	20	CCCCTCCCATAACTCTCTCC	59.89	20	102	437	538
contig49610	1	p2	(GA)6	12	460	471	GAAAGAGGTGGGCATGAAAA	60.051	20	CCCCTCCCATAACTCTCTCC	59.89	20	199	317	515	AAGTGTCCAAGCTCCCTGAA	59.844	20	CCCCTCCCATAACTCTCTCC	59.89	20	104	412	515	GAGAAAGAGGTGGGCATGAA	60.195	20	CCCCTCCCATAACTCTCTCC	59.89	20	201	315	515
contig49625	1	p2	(CT)11	22	12	33
contig49650	1	p6	(GGTTTT)5	30	355	384	CTCGGTTAAGCATCGAAAGc	59.982	20	aAAACGCTGCTCACAAAAcA	59.512	20	185	248	432	CTCGGTTAAGCATCGAAAGc	59.982	20	CaAAACGCTGCTCACAAAAc	59.512	20	186	248	433	CGAAAGcGGATGAAGAAGAC	59.955	20	aAAACGCTGCTCACAAAAcA	59.512	20	172	261	432
contig49654	1	p3	(GAA)7	21	106	126	CAGGACGACCAACAACTGAA	59.72	20	CTGTCAGGCTGTCTGCCTTT	60.589	20	152	3	154	CAGGACGACCAACAACTGAA	59.72	20	GGGCTTCAATGCCTAGAGAA	59.41	20	181	3	183	CAAAAGGgCTTAcAAATGGC	59.586	20	GGGCTTCAATGCCTAGAGAA	59.41	20	139	45	183
contig49674	1	p3	(AGA)5	15	304	318	GCCCCGGAACTAGATTCTTC	60.039	20	CCGATGCTTTACGCTTTTTC	59.853	20	163	188	350	GCCCCGGAACTAGATTCTTC	60.039	20	TCCGATGCTTTACGCTTTTT	59.853	20	164	188	351	GCCCCGGAACTAGATTCTTC	60.039	20	TTCCGATGCTTTACGCTTTT	59.853	20	165	188	352
contig49678	1	p3	(AGA)5	15	302	316	CCGTCTCCCTCTCCCTTATC	60.03	20	CCGATGCTTTACGCtTTTTC	59.853	20	279	70	348	CCGTCTCCCTCTCCCTTATC	60.03	20	TCCGATGCTTTACGCtTTTT	59.853	20	280	70	349	TCCGATTCCGACGATTTtAC	59.901	20	TTTCCGATGCTTTACGCtTT	59.853	20	100	252	351
contig49706	1	p2	(AG)8	16	275	290	TCTGTTACTGCGTCTGTGGC	60.056	20	TGGATCCAACCAACTGTCAA	59.935	20	208	236	443	GTTTGCTTTGCATTCACCAG	59.322	20	TGGATCCAACCAACTGTCAA	59.935	20	244	200	443	TCTGTTACTGCGTCTGTGGC	60.056	20	CCAATCCATTGTGGTTACGA	59.247	20	155	236	390
contig49732	1	p3	(CTT)5	15	1	15
contig49736	1	p3	(TCT)7	21	212	232
contig49749	1	p2	(AG)13	26	1860	1885
contig49776	1	p6	(AACAAG)4	24	46	69	CGAGTCTTTGCTTCCTAATTCC	59.394	22	CAGGCAACGAAGACTGATGA	59.984	20	138	4	141	CGAGTCTTTGCTTCCTAATTCC	59.394	22	TCAGGGAGGTGTTCCATAGC	60.073	20	249	4	252	CGAGTCTTTGCTTCCTAATTCC	59.394	22	GGGAGGTGTTCCATAGCAGA	60.073	20	246	4	249
contig49779	1	p3	(GAT)5	15	77	91	TGTCATTCAAACCACCACCA	60.829	20	GGATCTGATTTTCCGGCTC	59.577	19	104	12	115	TGTCATTCAAACCACCACCA	60.829	20	TGGATCTGATTTTCCGGCT	60.554	19	105	12	116	TGTCATTCAAACCACCACCA	60.829	20	GATCTGATTTTCCGGCTCG	60.697	19	103	12	114
contig49793	1	p3	(GCA)6	18	207	224	GATCGACACCAAAGAGTGCC	60.667	20	AACTTGGGGTGACACAGGAG	60.002	20	120	134	253	GCAGCAACaGCAATAGCAGA	60.31	20	AGCCCTTGTGATAGCTCCTG	59.454	20	100	183	282	GATCGACACCAAAGAGTGCC	60.667	20	GGGTGACACAGGAGAGTGCT	60.315	20	114	134	247
contig49817	1	p3	(TTG)5	15	85	99
contig49832	1	p3	(AGG)9	27	67	93	GGAGCCGAGTTTAATGGAGTT	59.607	21	GAGGGGTGGTGAGAATTGAG	59.505	20	107	15	121	GGAGCCGAGTTTAATGGAGTT	59.607	21	AGGGGTGGTGAGAATTGAGA	59.505	20	106	15	120	AGGAGCCGAGTTTAATGGAG	58.411	20	AGGGGTGGTGAGAATTGAGA	59.505	20	107	14	120
contig49856	1	p3	(ACT)7	21	162	182	CTGCAACACGAGCTCAAAGT	59.239	20	TGTGATTCCAATTCCTGGCT	60.461	20	200	102	301	CTACCAGCACCAACCTTCCT	59.208	20	TGTGATTCCAATTCCTGGCT	60.461	20	218	84	301	CTGCAACACGAGCTCAAAGT	59.239	20	TGATTCCAATTCCTGGCTTT	59.505	20	198	102	299
contig49862	1	p3	(CTG)5	15	247	261	AACGGCCGATGTAACACTCT	59.621	20	TTTTCCTAAACTTGATCTATTCATTCA	58.78	27	228	103	330	GTTTCCGGTGGTGAAACAAG	60.388	20	TTTTCCTAAACTTGATCTATTCATTCA	58.78	27	273	58	330	TACACGACGACCTCCACATC	59.551	20	TTTTCCTAAACTTGATCTATTCATTCA	58.78	27	196	135	330
contig49874	1	p3	(ATG)8	24	123	146	ATTTTCAGCACTCGAAGCGT	60.022	20	TCAAAGGGTCAATGGGAGAG	60.042	20	219	57	275	ATTTTCAGCACTCGAAGCGT	60.022	20	CAAAGGGTCAATGGGAGAGA	60.042	20	218	57	274	ATTTTCAGCACTCGAAGCGT	60.022	20	CTCAAAGGGTCAATGGGAGA	60.042	20	220	57	276
contig49878	1	p6	(CCTCCG)4	24	196	219	GCTCCCTCTCCTGAATACCC	60.037	20	ACGATTTCAATTCGCTTGCT	59.851	20	110	168	277	GCTCCCTCTCCTGAATACCC	60.037	20	GCCTTCTGATTGTAGTCGGG	59.694	20	248	168	415	GGCAACGCTAGAGAAGCACT	59.786	20	ACGATTTCAATTCGCTTGCT	59.851	20	176	102	277
contig49933	1	p4	(CTAC)4	16	194	209
contig49964	1	p2	(AG)6	12	327	338	CCCAGTTGGTAAGCCAAGAA	60.103	20	AAGTaGACGGCTAATTGGAGC	57.673	21	205	158	362	GCAATCGAAGGAGTAGCAGC	60.125	20	AAGTaGACGGCTAATTGGAGC	57.673	21	134	229	362	ATGATCCACCTCCATTTCCA	60.135	20	AAGTaGACGGCTAATTGGAGC	57.673	21	178	185	362
contig49988	1	p3	(GTT)7	21	318	338	GTGATAATACATCGGCGGCT	59.951	20	TCAGCATCAGCAATGGTTTC	59.805	20	118	249	366	CTGTGGTTGTTGTTGCTGCT	59.946	20	TCAGCATCAGCAATGGTTTC	59.805	20	181	186	366	ATCCAAAGTGTGCGGATCTC	60.081	20	TCAGCATCAGCAATGGTTTC	59.805	20	240	127	366
contig50008	1	p3	(AGC)7	21	379	399	GGAAGGGTTAGGGTATGGGA	60.011	20	AAAGTGTGGGTGGGTGAGAG	60.002	20	166	295	460	GGAAGGGTTAGGGTATGGGA	60.011	20	AGAAAGTGTGGGTGGGTGAG	60.002	20	168	295	462	GGAAGGGTTAGGGTATGGGA	60.011	20	AGAGAAAGTGTGGGTGGGTG	60.002	20	170	295	464
contig50009	1	p3	(AGG)9	27	220	246	TGATCAAACACAGCCTCTGC	59.992	20	TCCCATACCCTAACCCTTCC	60.011	20	194	77	270	AGAACGAGATTGGAGGGGTT	59.935	20	AAAGTGTGGGTGGGTGAGAG	60.002	20	221	187	407	AGAACGAGATTGGAGGGGTT	59.935	20	AGAAAGTGTGGGTGGGTGAG	60.002	20	223	187	409
contig50009	2	p3	(CTT)7	21	438	458	CACCCACCCACACTTTCTCT	60.002	20	CCCATCCCTCCGTCATAATA	59.599	20	135	392	526	CTCACCCACCCACACTTTCT	60.002	20	CCCATCCCTCCGTCATAATA	59.599	20	137	390	526	CTCTCACCCACCCACACTTT	60.002	20	CCCATCCCTCCGTCATAATA	59.599	20	139	388	526
contig50009	3	p5	(GGGAT)4	20	520	539	CACCCACCCACACTTTCTCT	60.002	20	acagtcctacttctcttgaggct	57.874	23	193	392	584	CTCACCCACCCACACTTTCT	60.002	20	acagtcctacttctcttgaggct	57.874	23	195	390	584	CTCTCACCCACCCACACTTT	60.002	20	acagtcctacttctcttgaggct	57.874	23	197	388	584
contig50016	1	p6	(TGCTCC)5	30	44	73	TTtCCTTTCgAGgCAATCAA	60.692	20	aggacaccatccgtctcact	59.56	20	100	21	120	TTTtCCTTTCgAGgCAATCA	60.692	20	aggacaccatccgtctcact	59.56	20	101	20	120	CATTTtCCTTTCgAGgCAAT	59.158	20	aggacaccatccgtctcact	59.56	20	103	18	120
contig50105	1	p2	(GA)7	14	224	237
contig50122	1	p2	(TC)7	14	53	66	AACCCCCAAAaCTCATTtCC	60.032	20	TGTGACTTGTGAGTTGTTTGTTT	57.373	23	121	21	141	CCCCCAAAaCTCATTtCCTT	60.159	20	TGTGACTTGTGAGTTGTTTGTTT	57.373	23	119	23	141	ACCCCCAAAaCTCATTtCCT	59.668	20	TGTGACTTGTGAGTTGTTTGTTT	57.373	23	120	22	141
contig50214	1	p6	(AGCACC)5	30	70	99	CGCGGATTGAAAaGAATTG	59.243	19	TTGGAGAGGTGGCTAAGGAA	59.807	20	272	0	271	CGCGGATTGAAAaGAATTG	59.243	19	TGTTGGAGAGGTGGCTAAGG	60.246	20	274	0	273	CGCGGATTGAAAaGAATTG	59.243	19	TCCTTGGTTAGGTTCGAGGA	59.665	20	214	0	213
contig50216	1	p3	(TCA)5	15	62	76	TCATTTTCTTCTTCGTTTTCCTC	58.919	23	GGCAACCAGTTCATCCAAGT	59.973	20	203	31	233	TCATTTTCTTCTTCGTTTTCCTC	58.919	23	GATTATCCGTCTCTGGGCAA	60.036	20	218	31	248	TCATTTTCTTCTTCGTTTTCCTC	58.919	23	TCCAAGTCCTCCACCTCATC	60.048	20	190	31	220
contig50218	1	p3	(TCA)7	21	47	67	TGTTCATCCTCTTCGTTTTCC	59.16	21	GGCAACCAGTTCATCCAAGT	59.973	20	203	19	221	TGTTCATCCTCTTCGTTTTCC	59.16	21	GATTATCCGTCTCTGGGCAA	60.036	20	218	19	236	TGTTCATCCTCTTCGTTTTCC	59.16	21	TCCAAGTCCTCCACCTCATC	60.048	20	190	19	208
contig50272	1	p3	(TGC)5	15	120	134	ATGTAGTTCCAGTGGGGgtG	59.697	20	GGAGGTGAgGGGGTTGTATT	60.052	20	208	6	213	ATGTAGTTCCAGTGGGGgtG	59.697	20	TCGTAACGGCTCAACTTCAA	59.464	20	189	6	194	ATGTAGTTCCAGTGGGGgtG	59.697	20	TTCGTAACGGCTCAACTTCA	59.464	20	190	6	195
contig50291	1	p2	(AG)10	20	310	329	TGTTCTAGAGATTGCcGCcT	59.978	20	TCCAGCAAATGtTTTTCCAA	59.133	20	171	226	396	CTGTTCTAGAGATTGCcGCc	59.978	20	TCCAGCAAATGtTTTTCCAA	59.133	20	172	225	396	GAGGGAGCAAATCTCGACTG	59.95	20	TCCAGCAAATGtTTTTCCAA	59.133	20	189	208	396
contig50305	1	p3	(CTT)5	15	367	381	ATCCTTCTTCTGCTGTGGGA	59.803	20	GAAGCAGCTTTCATCTGGGT	59.434	20	250	300	549	CTGTGGGAGTGCGTTCTTTT	60.291	20	ATACTGACTGGGCGGTTCAA	60.517	20	279	312	590	CTGTGGGAGTGCGTTCTTTT	60.291	20	GAAGCAGCTTTCATCTGGGT	59.434	20	238	312	549
contig50310	1	p3	(CTT)5	15	340	354	TCTTCTGCTGTGGGAGTGTG	60.022	20	TACTTCTCGTTACTGGGCCG	60.262	20	225	278	502	TCTGCTGTGGGAGTGTGTTC	59.872	20	TACTTCTCGTTACTGGGCCG	60.262	20	222	281	502	ATCCTTCTTCTGCTGTGGGA	59.803	20	TACTTCTCGTTACTGGGCCG	60.262	20	230	273	502
contig50315	1	p2	(GA)8	16	200	215
contig50320	1	p2	(TA)8	16	1	16
contig50373	1	c	(GAGG)6(GA)6	36	56	91	CCCTATAAAACCCTCTCGCC	59.924	20	GAAGACCCAGCGACATCCTA	60.218	20	164	11	174	CCCTATAAAACCCTCTCGCC	59.924	20	AGACCCAGCGACATCCTAAA	59.694	20	162	11	172	CCCTATAAAACCCTCTCGCC	59.924	20	AAGACCCAGCGACATCCTAA	59.694	20	163	11	173
contig50440	1	p3	(TGC)7	21	179	199	CCTTCACTCCAGCAATCCTC	59.803	20	ATCCAGTCACATCCGTCTCC	59.928	20	194	130	323	ACTCCAGCAATCCTCACGAC	60.269	20	ATCCAGTCACATCCGTCTCC	59.928	20	189	135	323	ATTCGAGGTACCGTTCTCCC	60.328	20	ATCCAGTCACATCCGTCTCC	59.928	20	241	83	323
contig50442	1	p3	(TGC)5	15	179	193	CCTTCACTCCAGCAATCCTC	59.803	20	ATCCAGTCACATCCGTCTCC	59.928	20	188	130	317	ACTCCAGCAATCCTCACGAC	60.269	20	ATCCAGTCACATCCGTCTCC	59.928	20	183	135	317	ATTCGAGGTACCGTTCTCCC	60.328	20	ATCCAGTCACATCCGTCTCC	59.928	20	235	83	317
contig50443	1	p2	(TC)8	16	33	48	CCCCcAATTGGAATTCTTCT	60.124	20	GTCCCTCAATTCCGAAAACA	59.91	20	279	0	278	CCCCcAATTGGAATTCTTCT	60.124	20	CCGGAGACGTATGAGCCTAA	60.227	20	162	0	161	CCCCcAATTGGAATTCTTCT	60.124	20	CGAAAACAACAGCCAAAACA	59.746	20	267	0	266
contig50458	1	p3	(CAT)5	15	64	78	CCTCCTTTCTCTCTCTTCCcTT	59.485	22	CACCAGGAAATTTGGGaAAA	59.772	20	150	1	150	CCTCCTTTCTCTCTCTTCCcTT	59.485	22	ACACCAGGAAATTTGGGaAA	59.264	20	151	1	151	TCGTCAGATATACGAGCAACAAA	59.793	23	CACCAGGAAATTTGGGaAAA	59.772	20	116	35	150
contig50458	2	p2	(TA)8	16	238	253	TTttCTCACTTTGGTTCCCc	59.003	20	TcTCCtTCtTCCTTACGCCA	59.948	20	237	193	429	ttCTCACTTTGGTTCCCcTTT	59.963	21	TcTCCtTCtTCCTTACGCCA	59.948	20	235	195	429	TttCTCACTTTGGTTCCCcTT	59.963	21	TcTCCtTCtTCCTTACGCCA	59.948	20	236	194	429
contig50474	1	p2	(TC)9	18	125	142	CAGCGGgAAAGAACAAAGAG	59.986	20	TCGCATTCCTTCaAACTTCTg	60.372	21	113	61	173	CAGCGGgAAAGAACAAAGAG	59.986	20	CGCATTCCTTCaAACTTCTg	58.501	20	112	61	172	CAGCGGgAAAGAACAAAGAG	59.986	20	TCTCGCATTCCTTCaAACTTC	59.443	21	115	61	175
contig50476	1	p2	(TC)6	12	97	108	CAGCGGGAAAGAACAAAGAG	59.986	20	TCGCATTCCTTCAAActTCTG	60.372	21	107	33	139	CAGCGGGAAAGAACAAAGAG	59.986	20	CGCATTCCTTCAAActTCTG	58.501	20	106	33	138	CAGCGGGAAAGAACAAAGAG	59.986	20	TCTCGCATTCCTTCAAActTC	59.443	21	109	33	141
contig50507	1	p2	(AT)6	12	23	34
contig50516	1	p3	(CTC)6	18	6	23
contig50530	1	p3	(GCT)5	15	1022	1036	TTCATCTCAGCCcaCTACCC	60.073	20	ACGTTGTACAGCCACCATGA	60.032	20	256	822	1077	GGAAAGGTTTGTtCTTGGCA	60.088	20	ACGTTGTACAGCCACCATGA	60.032	20	124	954	1077	GGAAAGGTTTGTtCTTGGCA	60.088	20	TTGCTGAACGATAGCCACAC	59.871	20	154	954	1107
contig50537	1	p2	(TA)6	12	132	143	ACGGCAGACTCCAACCTCT	59.85	19	AGTATCCCGACTGCGCTTTA	59.867	20	194	22	215	ACGGCAGACTCCAACCTCT	59.85	19	GGTGCCAAGTCaaAAACACA	59.591	20	252	22	273	ACGGCAGACTCCAACCTCT	59.85	19	GGTGCCAAGTCaaAAACACAT	59.89	21	252	22	273
contig50540	1	p2	(CT)6	12	50	61	CTTCTCCTCCATAACGTCCG	59.688	20	CCTGAGATTTCACACCCGTT	59.966	20	126	26	151	CTTCTCCTCCATAACGTCCG	59.688	20	tCCGCTGCCTATATaATGCC	60.047	20	144	26	169	CTTCTCCTCCATAACGTCCG	59.688	20	ATGCCTGAGATTTCACACCC	59.934	20	129	26	154
contig50558	1	p3	(CTT)5	15	414	428	TTGATGGGATTtCAACCACC	60.56	20	AAGGAAGAgGGaGGGAATCA	60.008	20	263	192	454	TTGATGGGATTtCAACCACC	60.56	20	AGGAAGAgGGaGGGAATCAG	59.63	20	262	192	453	TTGATGGGATTtCAACCACC	60.56	20	ATTTGGGAGGAAGGAAGAgG	59.508	20	273	192	464
contig50562	1	p3	(AGT)5	15	232	246	ACGACAACACTCCTCCTGCT	59.907	20	ACCACCACCACCACCTTaAC	59.598	20	229	121	349	CTACgAGGGGGaCATAACCA	59.807	20	ACCACCACCACCACCTTaAC	59.598	20	263	87	349	CACCTACgAGGGGGaCATAA	59.807	20	ACCACCACCACCACCTTaAC	59.598	20	266	84	349
contig50562	2	p4	(AAGA)5	20	298	317	ACGACAACACTCCTCCTGCT	59.907	20	ACCACCACCACCACCTTaAC	59.598	20	229	121	349	CTACgAGGGGGaCATAACCA	59.807	20	ACCACCACCACCACCTTaAC	59.598	20	263	87	349	CACCTACgAGGGGGaCATAA	59.807	20	ACCACCACCACCACCTTaAC	59.598	20	266	84	349
contig50562	3	p3	(GGT)6	18	336	353	ACGACAACACTCCTCCTGCT	59.907	20	CATGGaAAAcCCaGTAGTCG	58.077	20	276	121	396	ACGACAACACTCCTCCTGCT	59.907	20	ACATGGaAAAcCCaGTAGTCG	58.969	21	277	121	397	ACGACAACACTCCTCCTGCT	59.907	20	AAAcCCaGTAGTCGAGTTGCAT	60.061	22	270	121	390
contig50613	1	p2	(AG)6	12	406	417	ACGGTGGACTTGAAGAATGG	59.966	20	AAGACCAAAACCAACTCCCC	60.204	20	208	244	451	CGGTGGACTTGAAGAATGGT	59.966	20	AAGACCAAAACCAACTCCCC	60.204	20	207	245	451	AAGAATGGTCTTTGAGGGGC	60.443	20	AAGACCAAAACCAACTCCCC	60.204	20	196	256	451
contig50619	1	c*	(TCTATA)4(TA)8*	36	115	150	CCAATTCtccccATtTCCTT	60.124	20	CAGcAGCAGAACAGCATCAT	60.168	20	204	12	215	TCTTCTTCGCGCCTCTACTC	59.859	20	CAGcAGCAGAACAGCATCAT	60.168	20	164	52	215	ACCTTTCCACCCAATTCtcc	60.169	20	CAGcAGCAGAACAGCATCAT	60.168	20	214	2	215
contig50628	1	p3	(TTC)5	15	272	286	ATGcTGAAGGTGAAGGTGGT	59.579	20	ACGACATTGGCATCAACtcA	60.12	20	129	249	377	ATGcTGAAGGTGAAGGTGGT	59.579	20	CgATTCCGATTCCAAtGTTT	59.762	20	167	249	415	ATGcTGAAGGTGAAGGTGGT	59.579	20	CGACATTGGCATCAACtcAt	59.527	20	128	249	376
contig50652	1	p2	(TA)6	12	92	103	GGAGATTTAGAGACGAAGAAGAGG	59.092	24	ATAAATcCCAATTCGTCCCC	59.852	20	110	24	133	TTAGAGACGAAGAAGAGGGAATTG	60.242	24	ATcCCAATTCGTCCCCATA	59.96	19	100	30	129	GATTTAGAGACGAAGAAGAGGGAA	59.424	24	CATAAATcCCAATTCGTCCC	59.091	20	108	27	134
contig50667	1	p3	(GTC)6	18	89	106	CAACAGTGTGgCGGtGaTAC	60.032	20	CgTGGAAGAAGGAGACGAAG	59.982	20	242	12	253	CAACAGTGTGgCGGtGaTAC	60.032	20	CAGGGAgGATATGACGGAga	60.027	20	185	12	196	CAACAGTGTGgCGGtGaTAC	60.032	20	AACATGGACgTGGAAGAAGG	59.966	20	250	12	261
contig50692	1	p3	(ATT)6	18	215	232	GTCACTTGGGCAGCAGTACA	59.905	20	GGCAAAtAGCACTTTGCTcC	59.851	20	280	79	358	GGCAGCAGTACAGTTGGTCA	59.905	20	GGCAAAtAGCACTTTGCTcC	59.851	20	272	87	358	AATCAGGGAGGCTGCAttta	59.668	20	GGCAAAtAGCACTTTGCTcC	59.851	20	168	191	358
contig50705	1	p2	(GA)7	14	178	191	TGGTCATCCGGAAGTCGATA	61.41	20	TTCTCTCTCCTCAGACGAGCTT	59.901	22	156	62	217	TCAAGGAAGTCGAGATCCAA	58.359	20	TTCTCTCTCCTCAGACGAGCTT	59.901	22	196	22	217	GGAAGTCGAGATCGTTGTTG	58.287	20	TTCTCTCTCCTCAGACGAGCTT	59.901	22	218	0	217
contig50712	1	p2	(AG)8	16	322	337	TGGTTTTTGGtTTCCTCCAG	59.942	20	TCACCATTCACCTCTCCTTCTT	60.11	22	115	249	363	tTTCCTCCAGAGCTTCCTGA	60.065	20	TCACCATTCACCTCTCCTTCTT	60.11	22	105	259	363	GGtTTCCTCCAGAGCTTCCT	59.817	20	TCACCATTCACCTCTCCTTCTT	60.11	22	107	257	363
contig50787	1	p2	(GA)6	12	220	231	TCTGAGgTCAcACCAaCAGC	59.872	20	gGAgGGGtTCCaACaAAAAC	60.569	20	233	68	300	TCTGAGgTCAcACCAaCAGC	59.872	20	AgGAgGGGtTCCaACaAAAA	60.694	20	234	68	301	TCAcACCAaCAGCTTTTCCA	60.278	20	gGAgGGGtTCCaACaAAAAC	60.569	20	226	75	300
contig50792	1	p3	(ACC)5	15	3	17
contig50792	2	p2	(AG)7	14	171	184	GCCATCTCTCTTtGCCACTC	59.957	20	CCTGAAAAACtCTTAAGCAAAGC	58.811	23	122	114	235	ACCTGCAGCTTCTTtGGtGT	59.914	20	CCTGAAAAACtCTTAAGCAAAGC	58.811	23	222	14	235	CTTtGCCACTCTTGGTTGGT	60.149	20	CCTGAAAAACtCTTAAGCAAAGC	58.811	23	113	123	235
contig50845	1	p2	(GA)6	12	532	543	CCATGGTTGTTGCACAAAAG	60.004	20	TTTGCCtTAACGtGTgGTCA	60.149	20	224	358	581	GTGCTCCAATTTTTCTGGGA	60.051	20	TTTGCCtTAACGtGTgGTCA	60.149	20	165	417	581	CCATGGTTGTTGCACAAAAG	60.004	20	GTgGTCATCACAcTCCCCtc	60.383	20	211	358	568
contig50846	1	p5	(TCTTC)6	30	434	463
contig50867	1	p5	(ATATT)9	45	213	257
contig50889	1	p2	(AG)6	12	375	386	GTAAGGAGGTtgggtggtgA	59.82	20	AGACAAAACCGACGATTTGC	60.118	20	211	270	480	GTAAGGAGGTtgggtggtgA	59.82	20	TTCCGCTAGACAAAACCGAC	60.249	20	218	270	487	GGTtgggtggtgAAaTGACT	59.679	20	AGACAAAACCGACGATTTGC	60.118	20	204	277	480
contig50891	1	p2	(GA)6	12	288	299
contig50893	1	p3	(CTT)5	15	29	43
contig50894	1	p3	(CTT)5	15	29	43	CTGCTTtCTtGGAGAGATCATt	57.695	22	AACGCAAGGACAAGCGTAAC	60.313	20	147	0	146	CTGCTTtCTtGGAGAGATCATt	57.695	22	TGGAGAAGTTTgGGaTGGAA	60.43	20	216	0	215	CTGCTTtCTtGGAGAGATCATt	57.695	22	ATGGAGAAGTTTgGGaTGGA	59.336	20	217	0	216
contig50963	1	p5	(ACCAG)5	25	25	49
contig51008	1	p2	(AG)7	14	207	220
contig51011	1	p2	(AT)8	16	220	235	TCCATATCCAGAGGgAGAGAGA	60.169	22	GATGATCAATTTGCATGATGAGA	59.921	23	170	125	294	CCATATCCAGAGGgAGAGAGAA	59.668	22	GATGATCAATTTGCATGATGAGA	59.921	23	169	126	294	TCCATATCCAGAGGgAGAGAGA	60.169	22	TGATCAATTTGCATGATGAGA	57.623	21	168	125	292
contig51028	1	p3	(GCT)5	15	114	128	GGCCGATGTGCTTACAAAAT	59.967	20	GGCTTcTGCTATTGCAGCTT	59.758	20	127	43	169	GAAGGCAGAGGGTTTCTCCT	59.817	20	GGCTTcTGCTATTGCAGCTT	59.758	20	164	6	169	TCATATTGATGCGGAGCTTG	59.792	20	GGCTTcTGCTATTGCAGCTT	59.758	20	106	64	169
contig51085	1	p2	(AG)6	12	99	110	TCTTGGATTGTGAGCAATGG	59.648	20	TCAATGACCCTCTCCTGAGC	60.349	20	198	69	266	CTTGGATTGTGAGCAATGGA	59.648	20	TCAATGACCCTCTCCTGAGC	60.349	20	197	70	266	TGGATTGTGAGCAATGGATG	60.481	20	TCAATGACCCTCTCCTGAGC	60.349	20	195	72	266
contig51101	1	p4	(CATG)4	16	276	291
contig51102	1	p3	(ATA)7	21	7	27
contig51113	1	p4	(CTTT)4	16	13	28
contig51122	1	p2	(TC)10	20	266	285	ACAAAATCGGCGgTTCATAC	59.829	20	GCgGAGATGAAGAATTgAgG	59.773	20	216	113	328	ACAAAATCGGCGgTTCATAC	59.829	20	GGCgGAGATGAAGAATTgAg	59.773	20	217	113	329	CCCTGTTtACcaCCcAaGAA	59.824	20	GCgGAGATGAAGAATTgAgG	59.773	20	243	86	328
contig51123	1	p3	(TTA)5	15	61	75	CACCGATATCCGTAAAAGTTTcTT	59.814	24	ACTGTCaGaGGGAGTCTGGC	59.43	20	276	17	292	CACCGATATCCGTAAAAGTTTc	57.713	22	ACTGTCaGaGGGAGTCTGGC	59.43	20	276	17	292	CACCGATATCCGTAAAAGTTTcT	58.643	23	ACTGTCaGaGGGAGTCTGGC	59.43	20	276	17	292
contig51190	1	p4	(CAGC)4	16	201	216	CCCTTAAGATGGGATGGGAT	59.974	20	CAAGTAAAGGAAACAGTAACGCA	58.56	23	102	141	242	GGAACTGGGCTTAGTAGGGC	60.096	20	CAAGTAAAGGAAACAGTAACGCA	58.56	23	201	42	242	TCGATCAAAGAGGAACTGGG	60.187	20	CAAGTAAAGGAAACAGTAACGCA	58.56	23	212	31	242
contig51234	1	p6	(ACGGAG)4	24	212	235	CCATAGAGGTGGTGGATGCT	59.95	20	cCTTCCATCGCCTAATACGA	60.053	20	117	146	262	CGAGGAGCACAAAaGGAAaC	59.853	20	cCTTCCATCGCCTAATACGA	60.053	20	149	114	262	ATCGAGGAGCACAAAaGGAA	59.813	20	cCTTCCATCGCCTAATACGA	60.053	20	151	112	262
contig51249	1	p2	(TA)7	14	130	143	GGTtGTATGACCGAAACCGT	59.717	20	ATCACTTGAAGGTTGGTGGC	59.973	20	253	39	291	ACGGTtGTATGACCGAAACC	59.717	20	ATCACTTGAAGGTTGGTGGC	59.973	20	255	37	291	GTATGACCGAAACCGTcGTC	60.384	20	ATCACTTGAAGGTTGGTGGC	59.973	20	249	43	291
contig51321	1	p2	(TC)8	16	234	249	TCTGCTtGGAGGTATCCTGG	60.21	20	CAATCGTTCGACTTTCAGCA	59.988	20	228	49	276	CCAAGAGAGCTGCATCTGGT	60.555	20	CAATCGTTCGACTTTCAGCA	59.988	20	206	71	276	TCTGCTtGGAGGTATCCTGG	60.21	20	GTTGGGAACAGTCATCGTCC	60.372	20	253	49	301
contig51337	1	p2	(TC)7	14	4	17
contig51342	1	p6	(CTCTCC)5	30	94	123	CTGCCATTCAAATGCTCTCC	60.744	20	TGCATgCAATGAAGGAGTTG	60.812	20	201	22	222	ATTCAAATTCCCAGTTCCCA	59.22	20	TGCATgCAATGAAGGAGTTG	60.812	20	155	68	222	TTCAAATTCCCAGTTCCCAT	59.22	20	TGCATgCAATGAAGGAGTTG	60.812	20	154	69	222
contig51346	1	p2	(AT)6	12	10	21
contig51435	1	p6	(CGTCGG)4	24	68	91	CTCCCCCTCTCAAACTCtCA	59.375	20	CGTAACCCGCAAAtTTCTGT	59.996	20	244	36	279	CTCCCCCTCTCAAACTCtCA	59.375	20	GAAAGGGaAAGGTAAACGGC	59.945	20	122	36	157	CTCCCCCTCTCAAACTCtCA	59.375	20	TAACCCGCAAAtTTCTGTCC	59.938	20	242	36	277
contig51435	2	p6	(CCTTTC)4	24	147	170	CTCCCCCTCTCAAACTCtCA	59.375	20	CGTAACCCGCAAAtTTCTGT	59.996	20	244	36	279	CTCCCCCTCTCAAACTCtCA	59.375	20	TAACCCGCAAAtTTCTGTCC	59.938	20	242	36	277	TCCCCCTCTCAAACTCtCAC	59.228	20	CGTAACCCGCAAAtTTCTGT	59.996	20	243	37	279
contig51476	1	p3	(AAT)5	15	254	268
contig51480	1	p2	(AT)9	18	93	110	ACCAAAGAACTTGgACAcGC	60.156	20	TTATCAAGACTTTgCCCGGT	59.569	20	207	69	275	ACCAAAGAACTTGgACAcGC	60.156	20	CCCGGTGATCACTGAGAGAC	60.678	20	193	69	261	ACCAAAGAACTTGgACAcGC	60.156	20	AGCATTGTTGATCCAGGTGA	59.09	20	235	69	303
contig51492	1	p5	(CTGTC)4	20	311	330	CGAGGTTTTGCAGGTCATTT	60.11	20	TTGCAAAccCAAGGAATAGC	60.074	20	172	210	381	TTGCCAACTGAACAAACAGC	59.888	20	TTGCAAAccCAAGGAATAGC	60.074	20	237	145	381	AGGTTTTGCAGGTCATTTGC	60.118	20	TTGCAAAccCAAGGAATAGC	60.074	20	170	212	381
contig51544	1	p2	(TA)12	24	1	24
contig51544	2	p3	(AGA)5	15	412	426
contig51550	1	p3	(GAA)5	15	169	183
contig51566	1	p6	(CTTTGG)4	24	390	413	AGTTGGGCCTTGAGGAAAAT	59.94	20	TTGCTCTAAACTTTATTATATCATCGG	58.452	27	182	269	450	AGTTGGGCCTTGAGGAAAAT	59.94	20	TGCTCTAAACTTTATTATATCATCGG	57.334	26	181	269	449	CATACGGTGGGAAGTTGACC	60.232	20	TTGCTCTAAACTTTATTATATCATCGG	58.452	27	156	295	450
contig51569	1	p6	(CTTTGG)4	24	339	362	AGTTGGGCCTTGAGGAAAAT	59.94	20	TTAAGATTTTCAGGCCGGTG	60.067	20	215	218	432	CATACGGTGGGAAGTTGACC	60.232	20	TTAAGATTTTCAGGCCGGTG	60.067	20	189	244	432	CCATACGGTGGGAAGTTGAC	60.232	20	TTAAGATTTTCAGGCCGGTG	60.067	20	190	243	432
contig51570	1	p6	(CTTTGG)4	24	163	186	CAATCCCATAtGGTGGGAAG	60.006	20	TTTATTATATCATCGGTGCATGG	58.773	23	151	62	212	AGTTGGGCCTTGAGGAAAAT	59.94	20	TTTATTATATCATCGGTGCATGG	58.773	23	171	42	212	CAATCCCATAtGGTGGGAAG	60.006	20	CTTTATTATATCATCGGTGCATGG	59.643	24	152	62	213
contig51571	1	c	(TC)9(AT)7	32	118	149	gCGGTTCTGCAGAGTTCATT	60.406	20	TCCCGGAACCTTTCTAAGAT	57.732	20	139	77	215	GAGTgCGGTTCTGCAGAGTT	60.599	20	TCCCGGAACCTTTCTAAGAT	57.732	20	143	73	215	AGTgCGGTTCTGCAGAGTTC	60.599	20	TCCCGGAACCTTTCTAAGAT	57.732	20	142	74	215
contig51616	1	c*	(CCATCT)4(TC)6*	33	228	260	GGAGAGATACGTTTTGGCGA	60.214	20	AGGAGATCACCGTCACCATC	59.928	20	175	196	370	GGAGAGATACGTTTTGGCGA	60.214	20	ATGATCCGACGGTGCTAATC	59.923	20	206	196	401	TAATCTGGCCCTTGGAGAGA	59.767	20	AGGAGATCACCGTCACCATC	59.928	20	188	183	370
contig51637	1	p3	(CTC)5	15	874	888	CATCcGAATCATCACTGTCG	60.072	20	GATTTTGGACCCAGGGAGAT	60.133	20	144	773	916	GCTCTCTTGCAGACTGACCC	60.143	20	TTGGACCCAGGGAGATAGTG	59.92	20	256	657	912	CTTGCAGACTGACCCAATCA	59.831	20	TTGGACCCAGGGAGATAGTG	59.92	20	251	662	912
contig51641	1	p3	(ACC)10	30	83	112	CGAACGCTTTCAGAAATCAA	59.037	20	TCGAAGCAATAGAAATCGGG	60.167	20	258	23	280	CGAACGCTTTCAGAAATCAA	59.037	20	CGAAGCAATAGAAATCGGGA	60.167	20	257	23	279	CGAACGCTTTCAGAAATCAA	59.037	20	TGATGAAGGGGGAAATGAAA	60.244	20	121	23	143
contig51663	1	p2	(TC)6	12	46	57
contig51679	1	p3	(TGA)5	15	887	901	GCTCTGCTCCAAGAAACCAC	59.997	20	TGGCAGAGCTGAAAGTGAAA	59.716	20	226	767	992	AGCTCTGCTCCAAGAAACCA	60.134	20	TGGCAGAGCTGAAAGTGAAA	59.716	20	227	766	992	TCCAAGAAACCACAGCATCA	60.24	20	TGGCAGAGCTGAAAGTGAAA	59.716	20	219	774	992
contig51679	2	p3	(AGC)5	15	905	919	GCTCTGCTCCAAGAAACCAC	59.997	20	TGGCAGAGCTGAAAGTGAAA	59.716	20	226	767	992	AGCTCTGCTCCAAGAAACCA	60.134	20	TGGCAGAGCTGAAAGTGAAA	59.716	20	227	766	992	TCCAAGAAACCACAGCATCA	60.24	20	TGGCAGAGCTGAAAGTGAAA	59.716	20	219	774	992
contig51716	1	p2	(GA)6	12	725	736	TTGAATCAGGagCCAAAACC	60.051	20	CCTACGcCGtTaACAcCATT	59.883	20	172	596	767	TTGAATCAGGagCCAAAACC	60.051	20	CCCtTTaAACCTACGcCGtT	60.356	20	181	596	776	agCCAAAACCCTAATCCCAG	60.312	20	CCTACGcCGtTaACAcCATT	59.883	20	162	606	767
contig51745	1	p6	(GAAGGA)4	24	360	383	ATATTGGGGTTTGGAGGAGG	60.011	20	AGAAACTGACAACGGTGAAGC	59.391	21	279	145	423	GAGTGAGGTCGAGTTCGGAG	59.986	20	AGAAACTGACAACGGTGAAGC	59.391	21	232	192	423	GAGTTCGGAGTGTGTGCTGA	60.03	20	AGAAACTGACAACGGTGAAGC	59.391	21	222	202	423
contig51756	1	p2	(CT)7	14	31	44	TTGCAAGtAGCAAAAACTACGC	59.617	22	GATGAGCTACCCATGGCTGT	60.104	20	112	4	115	TTGCAAGtAGCAAAAACTACGC	59.617	22	AACAGAGAAACCAAATGGCG	60.11	20	155	4	158	TTGCAAGtAGCAAAAACTACGC	59.617	22	TTAGGCTTCCCTGGTTCTGA	59.807	20	246	4	249
contig51765	1	p3	(TCT)5	15	195	209	CCACAGGAAACTCGCAAAAT	60.11	20	AACTCAAAGCCCCATCACAC	59.973	20	216	41	256	CCACAGGAAACTCGCAAAAT	60.11	20	CAAAGTCCCTCGCAAAACTC	59.853	20	231	41	271	CCACAGGAAACTCGCAAAAT	60.11	20	GTCCCTCGCAAAACTCAAAG	59.853	20	227	41	267
contig51769	1	p2	(GA)6	12	798	809	CAGAAATGGAGCTGTCACGA	59.984	20	TTGTCTGAATCAATAAGAAGAAAACA	58.494	26	240	629	868	TACCAACTACCCGTGTGCAA	60.027	20	TTGTCTGAATCAATAAGAAGAAAACA	58.494	26	172	697	868	ACCCATCATACTCGACTGCC	59.957	20	TTGTCTGAATCAATAAGAAGAAAACA	58.494	26	206	663	868
contig51784	1	p2	(AG)12	24	689	712
contig51787	1	c	(CT)8(AT)7	30	224	253	TTGGAGACTAGGGTCATCGG	60.065	20	TTCTGCAACTCTTCCGTCAA	59.566	20	250	56	305	TTGGAGACTAGGGTCATCGG	60.065	20	TTTCTGCAACTCTTCCGTCA	59.566	20	251	56	306	aggTGCcGTCACTTGAGAAG	60.444	20	TTTCTGCAACTCTTCCGTCA	59.566	20	147	160	306
contig51788	1	p2	(TA)10	20	10	29
contig51815	1	p4	(ACCT)4	16	127	142	AGATCAAGtGGGAAACACGC	60.119	20	GTGAAAGTTTGCCGGTGATT	59.978	20	276	34	309	AGATCAAGtGGGAAACACGC	60.119	20	AAGTTTGCCGGTGATTTTTG	59.975	20	272	34	305	GAAACACGCATTTTGTGTGC	60.165	20	GTGAAAGTTTGCCGGTGATT	59.978	20	265	45	309
contig51828	1	p2	(AT)7	14	1070	1083
contig51829	1	p2	(GA)6	12	105	116
contig51835	1	p3	(GTG)9	27	264	290	GTCAAAAGGGCTACCTTCCC	59.94	20	ACTACTCGCCACCTAACCCC	60.382	20	245	80	324	GGTCAAAAGGGCTACCTTCC	59.94	20	ACTACTCGCCACCTAACCCC	60.382	20	246	79	324	GTCAAAAGGGCTACCTTCCC	59.94	20	CACTACTCGCCACCTAACCC	59.615	20	246	80	325
contig51838	1	p3	(GTG)6	18	260	277	GTCAAAAGGGCTACCTTCCC	59.94	20	TCATACTCGCCACCTAAcCC	59.955	20	222	80	301	GGTCAAAAGGGCTACCTTCC	59.94	20	TCATACTCGCCACCTAAcCC	59.955	20	223	79	301	TCAAAAGGGCTACCTTCCCT	60.068	20	TCATACTCGCCACCTAAcCC	59.955	20	221	81	301
contig51847	1	p2	(CT)6	12	407	418
contig51869	1	p3	(AGA)5	15	148	162	TGACAAAGAGGAGGTTGCAG	59.007	20	TCGTAATCATCGTCTGCTCG	59.972	20	180	123	302	ATGACAAAGAGGAGGTTGCAG	59.343	21	TCGTAATCATCGTCTGCTCG	59.972	20	181	122	302	TGACAAAGAGGAGGTTGCAG	59.007	20	AGGTTTGAtTTTCCGACaCC	58.886	20	234	123	356
contig51878	1	p3	(AGA)6	18	566	583	ACGGAGCGGATAGGAGAAAT	60.06	20	CGTCCACGGCTTCGTATTAT	59.982	20	167	497	663	CATCATCACCAACAATCCCA	60.177	20	CGTCCACGGCTTCGTATTAT	59.982	20	257	407	663	ACGGAGCGGATAGGAGAAAT	60.06	20	GTCTGaACCaAAAAGCAGCC	59.859	20	206	497	702
contig51883	1	p2	(TA)11	22	31	52	CGGATTCATCATTTtGtCTtC	57.138	21	TCTCGACCAAAAGCAAAACA	59.439	20	114	1	114	aCGGATTCATCATTTtGtCTtC	58.045	22	TCTCGACCAAAAGCAAAACA	59.439	20	115	0	114	CGGATTCATCATTTtGtCTtCT	58.188	22	TCTCGACCAAAAGCAAAACAC	60.277	21	114	1	114
contig51884	1	p2	(TA)6	12	27	38	TTCATCATTTTGCTTCTGTGTG	58.822	22	GCATTTCGATTCTCTCGACC	59.78	20	113	2	114	TTCATCATTTTGCTTCTGTGTG	58.822	22	CAGAGGGAGTGAAGGCAAAA	60.366	20	146	2	147	TTCATCATTTTGCTTCTGTGTG	58.822	22	AACAGCAGAGGGAGTGAAGG	59.45	20	151	2	152
contig51905	1	p3	(TCT)7	21	351	371
contig51910	1	p3	(TCT)5	15	211	225
contig51947	1	p4	(AAAG)4	16	21	36	GAGCGCACCCAACAAAAa	60.79	18	TCTGCAAATTCTGTTGACGC	59.995	20	177	0	176	GAGCGCACCCAACAAAAa	60.79	18	TAGGAGTCTCTGCGGCATTT	59.978	20	136	0	135	GAGCGCACCCAACAAAAa	60.79	18	GTTGGTAGGAGTCTCTGCGG	59.867	20	141	0	140
contig51951	1	p4	(AAAG)5	20	6	25
contig51958	1	p3	(CAG)5	15	126	140	GTCCTCAAGAACTCCTCCCA	59.228	20	TGAAAGGTTTGGGTGATAACG	59.847	21	141	32	172	GTCCTCAAGAACTCCTCCCA	59.228	20	GAATGTGAAAGGTTTGGGTGA	59.822	21	146	32	177	AGTCCTCAAGAACTCCTCCCA	60.237	21	TGAAAGGTTTGGGTGATAACG	59.847	21	142	31	172
contig51959	1	p2	(TC)6	12	66	77	AGAGAATCACTCCACCCCG	60.056	19	CAAATCCCAAAGGAAATCCA	59.733	20	277	42	318	GAAAGAGAATCACTCCACCCC	59.927	21	CAAATCCCAAAGGAAATCCA	59.733	20	280	39	318	AGAGAATCACTCCACCCCG	60.056	19	TTGTCGAATAGGCTGAAGGC	60.352	20	155	42	196
contig51976	1	p3	(TTC)5	15	801	815
contig51983	1	p3	(AAT)6	18	148	165	GCCACCTGTTTTTCAACcAT	59.836	20	GGGGGAAGCCTAGAAATTGA	60.391	20	177	92	268	CAACAGCCACCTGTTTTTCA	59.734	20	GGGGGAAGCCTAGAAATTGA	60.391	20	182	87	268	ATTTtCCAtGGCAGAaCCAA	60.309	20	GGGGGAAGCCTAGAAATTGA	60.391	20	246	23	268
contig51989	1	p3	(CTT)5	15	105	119	CTTATTCGTTCGGGGTTCTG	59.564	20	TTTTCCTCCTTTCTCAGCCA	59.926	20	272	79	350	CTTATTCGTTCGGGGTTCTG	59.564	20	TTCTCAGCCATATCTTCGGG	60.17	20	262	79	340	TTATTCGTTCGGGGTTCTGT	59.429	20	TTTTCCTCCTTTCTCAGCCA	59.926	20	271	80	350
contig52013	1	p2	(CT)6	12	32	43
contig52057	1	p5	(AAATC)5	25	241	265
contig52089	1	p4	(ATTT)5	20	308	327
contig52127	1	p2	(TA)9	18	155	172	GAAACCGAACCACCGAACtA	59.971	20	AGACAAGTAGCAGCCAgGGA	60.012	20	254	74	327	GAAACCGAACCACCGAACtA	59.971	20	AGTAGCAGCCAgGGACTTGa	60.012	20	249	74	322	GAAACCGAACCACCGAACtA	59.971	20	GAGACAAGTAGCAGCCAgGG	60.012	20	255	74	328
contig52151	1	p2	(TC)7	14	26	39
contig52208	1	p2	(CT)6	12	110	121	AACCGGTAACCCTTATtCcG	60.068	20	GAAAATAGcGATCACAgGGAA	59.172	21	106	53	158	AACCGGTAACCCTTATtCcG	60.068	20	AAAATAGcGATCACAgGGAAAA	59.97	22	105	53	157	AACCGGTAACCCTTATtCcG	60.068	20	AGAAAATAGcGATCACAgGGAA	60.095	22	107	53	159
contig52233	1	p2	(AG)7	14	424	437	ATGGAGTTCCCcTCTTTGCT	60.074	20	TCATCAGATTCCCTCTCTCCTT	59.28	22	142	338	479	ATGGAGTTCCCcTCTTTGCT	60.074	20	TTCATCAGATTCCCTCTCTCCT	59.28	22	143	338	480	ATGGAGTTCCCcTCTTTGCT	60.074	20	TTCATCAGATTCCCTCTCTCC	58.256	21	143	338	480
contig52255	1	p2	(TC)7	14	414	427	GCAGTTGCCAGTGAGATTGA	59.992	20	gggAAGTAGTTGAGTTCCTTTTAGTT	58.846	26	183	304	486	ATGGAGCTTGGAAGCGTAGA	59.978	20	gggAAGTAGTTGAGTTCCTTTTAGTT	58.846	26	280	207	486	GCAACAATCCCCGCTATAAA	59.928	20	gggAAGTAGTTGAGTTCCTTTTAGTT	58.846	26	138	349	486
contig52262	1	p2	(GA)7	14	78	91	ATCTGCGTCGCTCTTTCTTC	59.723	20	CTCCCTCTTAATGTCCTGCG	59.83	20	233	32	264	GGTATTGGTCTCCATCTGCG	60.483	20	CTCCCTCTTAATGTCCTGCG	59.83	20	246	19	264	CATCTGCGTCGCTCTTTCTT	60.678	20	CTCCCTCTTAATGTCCTGCG	59.83	20	234	31	264
contig52270	1	p3	(TTC)5	15	2	16
contig52270	2	p3	(ACC)5	15	44	58	CGTGAACAAACATCTCCCCT	59.966	20	GAGCGGATCAATTTCCAAAA	60.016	20	263	15	277	CGTGAACAAACATCTCCCCT	59.966	20	CCAATCTCATACACCCCCAC	60.05	20	184	15	198	CGTGAACAAACATCTCCCCT	59.966	20	CCACCCCAGCAAATCTAAAA	59.931	20	213	15	227
contig52293	1	c	(ACCAGC)4(TCCAGC)4	48	654	701	TCGGAGAATCCCTTGTTCAC	60.05	20	TCCCACTCCCACATAAAACC	59.647	20	203	558	760	GAATCCCTTGTTCACCTGGA	59.903	20	TCCCACTCCCACATAAAACC	59.647	20	198	563	760	TGTTTTAGGCCAGGCTGAGT	59.875	20	TCCCACTCCCACATAAAACC	59.647	20	138	623	760
contig52293	2	p5	(AGAAG)5	25	778	802	TGTTTTAGGCCAGGCTGAGT	59.875	20	ACCACACACaAAACCACAGC	59.493	20	253	623	875	TGTTTTAGGCCAGGCTGAGT	59.875	20	ATGCACACACCACACACaAA	59.458	20	261	623	883	GTTGTTTTAGGCCAGGCTGA	60.249	20	ACCACACACaAAACCACAGC	59.493	20	255	621	875
contig52322	1	p2	(AG)6	12	505	516
contig52325	1	p2	(TC)6	12	26	37
contig52349	1	p2	(AT)11	22	1073	1094	TCTTGTtCATTAATTTTGGGCA	59.472	22	cCCAACCTTTAAATTCAtCAGC	59.844	22	151	1005	1155	TCTTGTtCATTAATTTTGGGCAT	59.741	23	cCCAACCTTTAAATTCAtCAGC	59.844	22	151	1005	1155	CTTGTtCATTAATTTTGGGCA	57.705	21	cCCAACCTTTAAATTCAtCAGC	59.844	22	150	1006	1155
contig52374	1	p3	(TCC)5	15	580	594	TTGTGTTGGAGTGAACGAGC	59.88	20	AGATGGAAGATTCGACGGTG	60.073	20	181	469	649	TTGTGTTGGAGTGAACGAGC	59.88	20	AGATTCGACGGTGAAAGTGG	60.111	20	174	469	642	TTGTGTTGGAGTGAACGAGC	59.88	20	GAAAGTGGAAGAGTCGTCGG	59.844	20	162	469	630
contig52400	1	p3	(CAT)5	15	271	285	CTGTTGATGGTGCTGCAACT	59.905	20	TGTTCGGtGTTCGATTTTGa	60.088	20	209	159	367	GCAACTCgaGGAGcAAATTC	59.962	20	AGGtTctTGTTCGGtGTTCG	60.149	20	202	173	374	GCAACTCgaGGAGcAAATTC	59.962	20	GCTCGGATTaAGAATGGCAg	59.807	20	137	173	309
contig52425	1	p2	(AC)6	12	43	54	CAAATGAAACcAActCCTATTgA	58.175	23	tTCTCATGAAAGCCCATaattttt	60.193	24	100	0	99	CAAATGAAACcAActCCTATTgA	58.175	23	tTCTCATGAAAGCCCATaattt	57.771	22	100	0	99	CAAATGAAACcAActCCTATTgAG	59.098	24	tTCTCATGAAAGCCCATaattttt	60.193	24	100	0	99
contig52449	1	p2	(AG)14	28	375	402
contig52474	1	p6	(ATATAC)6	36	233	268	CTCTtCGCCCTCCTCTTTTt	59.955	20	AAGGACTTCCCGGAGCTTAG	59.842	20	243	102	344	CTtCGCCCTCCTCTTTTtCT	59.955	20	AAGGACTTCCCGGAGCTTAG	59.842	20	241	104	344	CTtCGCCCTCCTCTTTTtCT	59.955	20	GGAACACAACCTCCAACGAT	59.827	20	188	104	291
contig52509	1	c*	(TC)7(CTCC)4*	27	46	72	CAGAGCACTAGCAGAGTAGAAGC	57.897	23	AATATCAcCCCCAACGACAA	60.051	20	111	9	119	CAGAGCACTAGCAGAGTAGAAGC	57.897	23	AAATATCAcCCCCAACGACA	60.051	20	112	9	120	CAGAGCACTAGCAGAGTAGAAGC	57.897	23	AGaCAAAATGATCCAACGCC	59.939	20	203	9	211
contig52564	1	p5	(GGAAA)4	20	62	81	CTTCTGTtATGAGCCGTGGA	58.874	20	GTTTCGGCTTCGTGAGAGAG	60.134	20	137	25	161	ACTTCTGTtATGAGCCGTGGA	59.749	21	GTTTCGGCTTCGTGAGAGAG	60.134	20	138	24	161	TTCTGTtATGAGCCGTGGATT	59.583	21	GTTTCGGCTTCGTGAGAGAG	60.134	20	136	26	161
contig52564	2	p2	(CT)6	12	137	148	GGTTGGGAAaGGAAAGGAAA	60.271	20	GGAGATAGAGAGAGACGGCG	59.141	20	189	56	244	TTGGGAAaGGAAAGGAAAGG	60.395	20	GGAGATAGAGAGAGACGGCG	59.141	20	187	58	244	GGGAAaGGAAAGGAAAGGAA	59.505	20	GGAGATAGAGAGAGACGGCG	59.141	20	185	60	244
contig52579	1	p4	(CTGT)4	16	181	196
contig52658	1	p3	(GGA)5	15	101	115	AATTGGATTTCGGGTTGGAT	60.378	20	GAACTGGCCTCCATTTGTGT	59.973	20	178	42	219	AATTGGATTTCGGGTTGGAT	60.378	20	AACTGGCCTCCATTTGTGTC	59.973	20	177	42	218	AATTGGATTTCGGGTTGGAT	60.378	20	GGGGTTAGGGTATTCGGGTA	59.903	20	104	42	145
contig52660	1	p3	(GGA)5	15	101	115	AAAAGGaGGAGCTAAAGGCG	59.98	20	TCCGAATTCCTATCATTCGC	60.001	20	128	73	200	AATTGGATTTCGGGTTGGAT	60.378	20	TCCGAATTCCTATCATTCGC	60.001	20	159	42	200	AAAAGGaGGAGCTAAAGGCG	59.98	20	CCTGTATTTGTGTCCCTCCG	60.366	20	144	73	216
contig52668	1	p6	(GGATAA)7	42	521	562	CGTAAAGATCGTGGGAAGGA	60.066	20	CTGTCCCTGTCATGTTCCCT	59.962	20	254	419	672	GACCGTAAAGATCGTGGGAA	59.933	20	TCCCTaTCCTTCTcCCTGCt	60.169	20	242	416	657	GACCGTAAAGATCGTGGGAA	59.933	20	CCCTaTCCTTCTcCCTGCtT	59.668	20	241	416	656
contig52712	1	p2	(GT)6	12	96	107
contig52730	1	p2	(TC)10	20	311	330
contig52741	1	p3	(TGT)8	24	1018	1041	AGTTGCtGTTGTTGCtGGTG	59.946	20	AATcAGaCAATGcGAGGCTT	59.843	20	239	903	1141	AGTTGCtGTTGTTGCtGGTG	59.946	20	AAATcAGaCAATGcGAGGCT	59.843	20	240	903	1142	AGTTGCtGTTGTTGCtGGTG	59.946	20	TGGAACCCCaAcATTCtGAT	60.173	20	205	903	1107
contig52745	1	p5	(AAGGG)4	20	186	205	cGTTTGGAaCGGAGATGTTt	59.971	20	CTGTTCGCCATGGTTAGGTT	59.993	20	136	142	277	cGTTTGGAaCGGAGATGTTt	59.971	20	TTTGTTTTGACTGTTCGCCA	60.271	20	146	142	287	GTTtCAAGATTTTGGCCCcT	60.299	20	CTGTTCGCCATGGTTAGGTT	59.993	20	120	158	277
contig52749	1	p4	(TACA)4	16	217	232	CAGCGCAAAAAGGGTAaCAT	60.131	20	CCCCTTCACTGCTTCAAAGT	59.328	20	135	159	293	TCAAAACGAGGGTTTGGATT	59.406	20	CCCCTTCACTGCTTCAAAGT	59.328	20	231	63	293	AGAATACAGCGCAAAAAGGG	59.361	20	CCCCTTCACTGCTTCAAAGT	59.328	20	141	153	293
contig52777	1	p2	(TC)7	14	1676	1689
contig52779	1	p2	(TC)7	14	1702	1715
contig52805	1	p2	(CT)6	12	228	239	TTCTTGGTTGTTCCACTCCC	59.943	20	GGAGCAACGCTTTCaAGTTC	60	20	237	120	356	TTCTTGGTTGTTCCACTCCC	59.943	20	TCCTTACTTGGAGCAACGCT	60.015	20	246	120	365	TTCTTGGTTGTTCCACTCCC	59.943	20	TTTCTGGTTCCGCATTaTCC	59.901	20	263	120	382
contig52820	1	p3	(CAC)5	15	321	335
contig52823	1	p2	(GA)8	16	1	16
contig52823	2	p3	(AAC)6	18	158	175	AAAAGCGCAATCTCCTCAAA	59.96	20	TTTCtCTTTCCGCTCGTCAT	59.955	20	167	124	290	AGgAAGAAGAAGAAAGGCCg	59.955	20	TTTCtCTTTCCGCTCGTCAT	59.955	20	207	84	290	AGgAAGAAGAAGAAAGGCCg	59.955	20	AAGAAGAAGCAATTGGGGGT	59.94	20	118	84	201
contig52827	1	p3	(CAG)5	15	38	52	GAAACGAAAGAATGGGcAAG	59.685	20	TTTCTCTTTCCGCTCGTCAT	59.955	20	263	13	275	aGAAACGAAAGAATGGGcAA	59.685	20	TTTCTCTTTCCGCTCGTCAT	59.955	20	264	12	275	AaGAAACGAAAGAATGGGcA	59.685	20	TTTCTCTTTCCGCTCGTCAT	59.955	20	265	11	275
contig52827	2	p3	(AAC)5	15	149	163	AGGAAGAAGAAGAAAGGCCG	59.955	20	CAAACGAACAACGAGCTTGA	60.027	20	222	78	299	AAGGCCGCCCTTCTTTAATA	60.056	20	CAAACGAACAACGAGCTTGA	60.027	20	209	91	299	AGGAAGAAGAAGAAAGGCCG	59.955	20	TTTCTCTTTCCGCTCGTCAT	59.955	20	198	78	275
contig52832	1	p3	(TGG)15	45	249	293	GGAGGGTCTAATTGGTGGGT	60.052	20	ACATATCCGCCGTCAGAGTC	60.104	20	266	66	331	ATTGGTGGGTCGATGAATGT	60.057	20	ACATATCCGCCGTCAGAGTC	60.104	20	256	76	331	TAAGGGAAGGCGGAGGTAAT	59.924	20	ACCACCACAATCCCAATCAT	59.91	20	233	134	366
contig52840	1	p2	(TG)6	12	114	125
contig52880	1	c	(TG)8(AG)8	32	122	153	GCAAATGGGTGCTTTtGTTt	59.982	20	TACGCTACTTGCAATTCCCC	60.096	20	134	96	229	CGCGATGGTTCCATAAATCT	59.923	20	TACGCTACTTGCAATTCCCC	60.096	20	170	60	229	GCAAATGGGTGCTTTtGTTt	59.982	20	CACCACCAATTCTCTCCCAT	59.779	20	115	96	210
contig52880	2	p3	(GTA)6	18	228	245
contig52907	1	p2	(TC)7	14	74	87	TGTTTAGGATGCTTgCTTGG	58.917	20	GGTTTCCTGTTCAATCGGTG	60.353	20	246	11	256	TGTTTAGGATGCTTgCTTGG	58.917	20	GTTTCCTGTTCAATCGGTGG	60.353	20	245	11	255	TGTTTAGGATGCTTgCTTGG	58.917	20	AGCCCACTTGGGATGTTGTA	60.375	20	142	11	152
contig52937	1	p2	(AT)9	18	60	77	AGTCCGCCATTTATCTCCCT	59.925	20	GGCTTTCGATCGATGAACTA	57.915	20	175	0	174	AGTCCGCCATTTATCTCCCT	59.925	20	GGCTTTCGATCGATGAACTAAT	59.598	22	175	0	174	GTCCGCCATTTATCTCCCTC	60.797	20	GGCTTTCGATCGATGAACTA	57.915	20	174	1	174
contig52959	1	p3	(GCT)5	15	520	534	GCGCCAAATTAGAGTTCTGC	59.988	20	AGTTCGCCAAAAGCAAAGAA	59.996	20	135	465	599	GCCAAATTAGAGTTCTGCGG	59.845	20	AGTTCGCCAAAAGCAAAGAA	59.996	20	133	467	599	CCAAATTAGAGTTCTGCGGC	59.845	20	AGTTCGCCAAAAGCAAAGAA	59.996	20	132	468	599
contig52990	1	p3	(GTG)6	18	536	553	CGTTCTTCGACCAGCTAAGG	60.008	20	TCTGCGCTACAGCAGACCTA	59.911	20	262	486	747	AGGgACGGTTGTTGCATTAG	59.993	20	TCGGCTTCAGATTCTCTCGT	60.096	20	170	426	595	AGGgACGGTTGTTGCATTAG	59.993	20	CGGCTTCAGATTCTCTCGTC	60.096	20	169	426	594
contig53074	1	p2	(AG)6	12	58	69	AAACTAAACTTCCCCACCGC	60.352	20	TTCACCATCACTCCTCCTCC	60.048	20	225	0	224	AAACTAAACTTCCCCACCGC	60.352	20	TGTTTCTTGCGGAGCTCTTT	60.132	20	154	0	153	AAACTAAACTTCCCCACCGC	60.352	20	CTGTTTCTTGCGGAGCTCTT	59.757	20	155	0	154
contig53081	1	p3	(TTG)5	15	153	167	CAATTTGCTTACCcATCAAGG	59.46	21	ACAATACCCAGATGCCCAAA	60.192	20	190	105	294	CAATTTGCTTACCcATCAAGG	59.46	21	AACAATACCCAGATGCCCAA	60.192	20	191	105	295	CAATTTGCTTACCcATCAAGG	59.46	21	CAATACCCAGATGCCCAAAT	59.645	20	189	105	293
contig53145	1	p2	(TC)6	12	384	395	ACGGTCGGAGGAAAGAGAAT	60.074	20	GGGATTCGCAGTCCAAAATA	59.901	20	228	222	449	ATCCAACAAAACCCAGACCA	60.21	20	GGGATTCGCAGTCCAAAATA	59.901	20	142	308	449	CCCTTGAACACATTTGACCC	60.21	20	GGGATTCGCAGTCCAAAATA	59.901	20	261	189	449
contig53156	1	p3	(CCA)5	15	218	232	TTCCGGCAaTCTCAgTctCT	59.95	20	CACATGGAGGGAGAGGACAT	59.92	20	266	172	437	TTCCGGCAaTCTCAgTctCT	59.95	20	AtGTCtGCGGCTAGGTGAGT	59.898	20	154	172	325	CTTCCGGCAaTCTCAgTctC	59.95	20	AtGTCtGCGGCTAGGTGAGT	59.898	20	155	171	325
contig53168	1	p3	(TCA)8	24	705	728	GAAGCTTGGTGCCTGAAAAA	60.365	20	TGAGCTATgggCATCATCAA	60.182	20	237	661	897	AGTTGAAGCTTGGTGCCTGA	60.975	20	TGAGCTATgggCATCATCAA	60.182	20	241	657	897	GTTGAAGCTTGGTGCCTGA	59.976	19	TGAGCTATgggCATCATCAA	60.182	20	240	658	897
contig53180	1	p3	(TCT)5	15	209	223	tGGATGTGAGATCGGAATCa	60.006	20	AttggTTCAGTCCttcccct	59.795	20	127	148	274	TTGATGAAGCGtattGCTGC	59.983	20	AttggTTCAGTCCttcccct	59.795	20	198	77	274	tGGATGTGAGATCGGAATCa	60.006	20	ggTTCAGTCCttcccctctt	59.534	20	124	148	271
contig53196	1	p3	(GGA)8	24	227	250	TCCACACTGGAACATGGAAA	59.935	20	AGATGGGTCCTCACTGGATG	59.92	20	172	146	317	TCCACACTGGAACATGGAAA	59.935	20	TGGCAGGAGGTCTGAAAAGT	59.844	20	251	146	396	TCCACACTGGAACATGGAAA	59.935	20	ATTTGGCAGGAGGTCTGAAA	59.67	20	254	146	399
contig53225	1	p4	(ATAC)4	16	374	389	CGTTAGAAGGAGTTGGCCTG	59.869	20	TGGGGGATCAAGATCTAGAGAG	59.668	22	222	219	440	GcTTCGTTGGCAGAAGAAAG	60.132	20	TGGGGGATCAAGATCTAGAGAG	59.668	22	194	247	440	GAAGGAGTTGGCCTGCCTAT	60.599	20	TGGGGGATCAAGATCTAGAGAG	59.668	22	217	224	440
contig53234	1	p4	(TGGT)5	20	382	401	gggttgggttgggatagatt	59.881	20	gaGCAgatcttctgtctgcg	58.857	20	119	339	457	AGGTGGTGATGTACGtgggt	60.159	20	gaGCAgatcttctgtctgcg	58.857	20	140	318	457	GTGGTGATGTACGtgggttg	59.726	20	gaGCAgatcttctgtctgcg	58.857	20	138	320	457
contig53301	1	p6	(TTCCCA)5	30	340	369	CTTACAGAAAGCCTCCCCCT	59.707	20	ACCTGGTAGCAACAAGGCTG	60.312	20	100	301	400	ACCTTACAGAAAGCCTCCCC	59.576	20	ACCTGGTAGCAACAAGGCTG	60.312	20	102	299	400	TTCCTTGCAaCACAAACAGC	59.888	20	AAGTGCACCTGGTAGCAACA	59.365	20	280	127	406
contig53338	1	p3	(GCA)6	18	97	114	GCGCCTTCTCTCTCCTCTTT	60.233	20	TGGGTCTGATGCTGAGAGTG	59.98	20	245	2	246	GCGCCTTCTCTCTCCTCTTT	60.233	20	TGGTTATTCTTTTGGAGCCG	60.067	20	139	2	140	GCGCCTTCTCTCTCCTCTTT	60.233	20	TTATTCTTTTGGAGCCGCTG	60.335	20	136	2	137
contig53375	1	p4	(GGGA)4	16	271	286	GTGcAACaGaTAAGCGCAAA	60.021	20	GCCTGATGAAAACGGTAACA	58.625	20	188	228	415	GTGcAACaGaTAAGCGCAAA	60.021	20	AGCCTGATGAAAACGGTAACA	59.623	21	189	228	416	GTGcAACaGaTAAGCGCAAA	60.021	20	GCCTGATGAAAACGGTAACAG	59.623	21	188	228	415
contig53410	1	p2	(AT)6	12	341	352	TGTAGCTGGAGGGAAATTGG	60.066	20	CGTGCACACAAATCAAGCAT	60.731	20	242	279	520	CGTTCAGCAGAAGACATTGG	59.44	20	CGTGCACACAAATCAAGCAT	60.731	20	275	246	520	TGTAGCTGGAGGGAAATTGG	60.066	20	ACGTGCACACAAATCAAGCA	61.339	20	243	279	521
contig53459	1	p4	(AACA)6	24	278	301
contig53460	1	p4	(AAAC)4	16	1	16
contig53504	1	p5	(AGGTG)5	25	136	160	CACAAGACAACTGCCGAAGA	60.025	20	TCCATTTGTGTATATCTaCATTTTCC	57.624	26	100	99	198	CACAAGACAACTGCCGAAGA	60.025	20	GTCCATTTGTGTATATCTaCATTTTCC	58.36	27	101	99	199	TTGGTCCCCACAAGACAACT	60.399	20	CCATTTGTGTATATCTaCATTTTCCAT	58.687	27	107	91	197
contig53510	1	p3	(TAT)9	27	328	354
contig53608	1	p3	(GAG)5	15	283	297	GGTTGGTCTTACAGGTCCGA	59.966	20	TAGCAACACCAGCCATTTTG	59.729	20	205	122	326	AGCTGCTACTGGagAGCTGG	59.914	20	TAGCAACACCAGCCATTTTG	59.729	20	147	180	326	GTATCcGTGTCATCACTGCG	60.144	20	TAGCAACACCAGCCATTTTG	59.729	20	239	88	326
contig53666	1	p3	(TCT)6	18	13	30
contig53666	2	p3	(TGA)5	15	286	300	TTTCGTGCTCGGATTCTTCT	59.955	20	GGAGATCAGCTGCCTTCAAC	59.957	20	272	220	491	TTCGTGCTCGGATTCTTCTT	59.955	20	GGAGATCAGCTGCCTTCAAC	59.957	20	271	221	491	GTTTCGTGCTCGGATTCTTC	59.82	20	GGAGATCAGCTGCCTTCAAC	59.957	20	273	219	491
contig53675	1	p3	(GAA)5	15	835	849	TTCaGgCAGCACAAAaCAAG	60.027	20	TTGTCAGCCGTTGAATTCTG	59.84	20	258	631	888	TGGAGGAGATGACATCGTGA	60.205	20	CTCCAAGATCAAGTCTCGCC	59.95	20	259	764	1022	TGGAGGAGATGACATCGTGA	60.205	20	CCTCCAAGATCAAGTCTCGC	59.95	20	260	764	1023
contig53684	1	p4	(GGGA)4	16	27	42	AAGTTGAACGCAGAGTCGGT	59.914	20	TGTCtGTCAGTCaTAcGATATTAAGaA	58.426	27	134	2	135	AAGTTGAACGCAGAGTCGGT	59.914	20	TCTGTCtGTCAGTCaTAcGATATTAAG	58.097	27	136	2	137	AAAGTTGAACGCAGAGTCGG	60.431	20	TGTCtGTCAGTCaTAcGATATTAAGaA	58.426	27	135	1	135
contig53726	1	p2	(GA)10	20	375	394
contig53727	1	p2	(GA)7	14	376	389
contig53733	1	p2	(GT)6	12	524	535	AATGCTACCTTGGCTGATGG	60.096	20	AAACCCTTCTTTGGcATTCA	59.546	20	254	306	559	GCTACCTTGGCTGATGGTTC	59.7	20	AAACCCTTCTTTGGcATTCA	59.546	20	251	309	559	ATGCTACCTTGGCTGATGGT	59.579	20	AAACCCTTCTTTGGcATTCA	59.546	20	253	307	559
contig53777	1	p2	(CT)8	16	3	18
contig53781	1	p2	(CT)7	14	35	48
contig53787	1	p2	(TC)7	14	58	71	CCTCCACCGACCACTTTTT	59.951	19	AACCAGGAgGAGGCTGATTT	60.074	20	238	36	273	CTCCTCCACCGACCACTTT	60.096	19	AACCAGGAgGAGGCTGATTT	60.074	20	240	34	273	TCTTTCTCCTCCACCGACC	60.183	19	AACCAGGAgGAGGCTGATTT	60.074	20	245	29	273
contig53811	1	p2	(TC)8	16	292	307
contig53822	1	p5	(AGTGA)4	20	181	200	GGTTCGGGTCAGAATGAAGA	60.05	20	CGGTCTCTCTCCCATTACCA	60.065	20	132	103	234	TTAGGGTTCGGGTCAGAATG	59.926	20	CGGTCTCTCTCCCATTACCA	60.065	20	136	99	234	GGTTCGGGTCAGAATGAAGA	60.05	20	CGACGGTCTCTCTCCCATTA	60.21	20	135	103	237
contig53824	1	p3	(AAT)5	15	60	74	CGGGCTTGAGtgAAAAATaCA	60.117	21	ATTATGCTGCCGATGAGGAC	60.066	20	204	29	232	CAATTAaCGGGCTTGAGtgAA	60.117	21	ATTATGCTGCCGATGAGGAC	60.066	20	211	22	232	CGGGCTTGAGtgAAAAATaCA	60.117	21	gGGTTATGGaAgGCTgTGaA	59.933	20	175	29	203
contig53847	1	p3	(GAT)5	15	479	493	CGCCATCTCCCAAAAAGTtA	60.067	20	ATGGAACAGGCAGAATCACC	59.934	20	120	447	566	CGCCATCTCCCAAAAAGTtA	60.067	20	GGAACAGGCAGAATCACCAT	59.934	20	118	447	564	AAGCTGGCATGGTGAGGTAG	60.277	20	TGGAAATGGTGGTGTTCTGA	59.935	20	143	380	522
contig53902	1	p5	(ATTTT)4	20	459	478	TGTGATTGGCGATCATGTTT	59.931	20	GAACAAATTGATCATAACCTGTGa	58.051	24	279	230	508	CTTGGCTTCATCTTTTTGGC	59.823	20	GAACAAATTGATCATAACCTGTGa	58.051	24	157	352	508	GCTTCATCTTTTTGGCAGGA	60.331	20	GAACAAATTGATCATAACCTGTGa	58.051	24	153	356	508
contig53912	1	p2	(TC)7	14	88	101	CGCTGCAGCAGAAGCTAATA	59.514	20	CACAAGACTCTGGAGCTGTCC	60.041	21	104	36	139	CAGAGCTGCCCTGTCTGAA	60.278	19	CACAAGACTCTGGAGCTGTCC	60.041	21	140	0	139	CAGAGCTGCCCTGTCTGAAG	61.287	20	CACAAGACTCTGGAGCTGTCC	60.041	21	140	0	139
contig53914	1	p2	(TA)10	20	74	93
contig53924	1	p2	(TC)7	14	374	387	ATACCCGTGTAACGCCAGAG	60.015	20	AGTAAGAAGTTGGCCCTCCC	59.576	20	216	243	458	CCAATGGAAACCCTAACCCT	60.046	20	AGTAAGAAGTTGGCCCTCCC	59.576	20	173	286	458	TTTTtAGCCGGGAAACAATG	59.937	20	AGTAAGAAGTTGGCCCTCCC	59.576	20	153	306	458
contig53925	1	p2	(TC)6	12	374	385	ATACCCGTGTAACGCCAGAG	60.015	20	TTGATCGTTGGCagAAGAGa	59.522	20	186	243	428	ATACCCGTGTAACGCCAGAG	60.015	20	TGATCGTTGGCagAAGAGaA	59.522	20	185	243	427	CCAATGGAAACCCTAACCCT	60.046	20	TTGATCGTTGGCagAAGAGa	59.522	20	143	286	428
contig53926	1	p5	(TGGCC)4	20	68	87	TGCAACAAATCAAGACCACTG	59.749	21	CTGTGAAGAATCGGGTGGTT	59.966	20	131	32	162	TGCAACAAATCAAGACCACTG	59.749	21	ATCCTGTGAAGAATCGGGTG	59.927	20	134	32	165	TGCAACAAATCAAGACCACTG	59.749	21	TGAAGAATCGGGTGGTTTTC	59.91	20	128	32	159
contig53966	1	c	(TC)6(TA)6	24	405	428
contig54004	1	p4	(AAAT)4	16	276	291	TTAAGATAACCACTGGGGGC	58.903	20	TGGAAAACAAAGTGAACTGCAT	59.654	22	189	200	388	TTTAAGATAACCACTGGGGGC	60.19	21	TGGAAAACAAAGTGAACTGCAT	59.654	22	190	199	388	GCCAAGTGAGCCTGCAATTA	61.304	20	TGGAAAACAAAGTGAACTGCAT	59.654	22	171	218	388
contig54022	1	p4	(GCTA)5	20	311	330	AGAGCTGTGGCTGAACCATT	59.874	20	TCATCAAACCACCGGATATG	59.2	20	198	162	359	AATTAACCGGCTGGAGGTTT	59.835	20	TCATCAAACCACCGGATATG	59.2	20	280	80	359	TGTAATTAACCGGCTGGAGG	59.953	20	TCAAACCACCGGATATGTGAT	60.066	21	280	77	356
contig54138	1	p4	(AGAC)4	16	114	129	CCACTTGAAAAACTGTCGCA	59.881	20	ATCCATGAAGTTGTGCCTCC	59.934	20	224	29	252	CCACTTGAAAAACTGTCGCA	59.881	20	TATAGGGGGCGTGTATCAGG	59.801	20	151	29	179	CCACTTGAAAAACTGTCGCA	59.881	20	ACCGTCTTTGTATAGGGGGC	60.208	20	161	29	189
contig54142	1	p4	(ACAG)5	20	99	118	GAAGGATCAAAGAAAGGGCG	61.061	20	GACGGCCTTAATGTTTCCAA	59.938	20	199	76	274	GAAGGATCAAAGAAAGGGCG	61.061	20	CGGCCTTAATGTTTCCAAGa	60.067	20	197	76	272	GAAGGATCAAAGAAAGGGCG	61.061	20	GGTgAGGAGGTGCTGAAGTC	59.841	20	274	76	349
contig54143	1	p2	(CT)9	18	76	93	CCATTCTAGCCTTTAGTAGCAACC	59.735	24	CaGtAGTCCATGGcCCtTTC	59.55	20	186	20	205	CCATTCTAGCCTTTAGTAGCAACC	59.735	24	tCaGtAGTCCATGGcCCtTT	59.55	20	187	20	206	CCATTCTAGCCTTTAGTAGCAACC	59.735	24	CCTCCCCATGTTCAATCAAA	60.692	20	137	20	156
contig54145	1	p3	(CTT)8	24	200	223
contig54146	1	p3	(CTT)5	15	7	21
contig54148	1	p2	(TC)7	14	52	65	AGCCTTTAGTACCAaCCATCAA	57.828	22	TGTCACAACAAGGTTGCCTC	59.726	20	138	8	145	AGCCTTTAGTACCAaCCATCAA	57.828	22	TTTGTCACAACAAGGTTGCC	59.591	20	140	8	147	AGCCTTTAGTACCAaCCATCAA	57.828	22	TGTAGTCCATGGCCCTTTCT	59.55	20	170	8	177
contig54181	1	p3	(TCA)6	18	56	73	GCCGGAATCTGATGTTGTG	60.064	19	TcCGGCAACTcTACCTCATC	60.218	20	254	10	263	GTGCCGGAATCTGATGTTG	60.064	19	TcCGGCAACTcTACCTCATC	60.218	20	256	8	263	CGGAATCTGATGTTGTGGg	59.902	19	TcCGGCAACTcTACCTCATC	60.218	20	252	12	263
contig54249	1	p4	(AAAT)6	24	179	202	GAAGAAAACCAGTGGTAGGGC	59.99	21	TGTCCTCTCAGTGAGCGtTG	60.178	20	230	37	266	GAAGAAAACCAGTGGTAGGGC	59.99	21	GCCTCGGCAAGATCAGATTa	60.318	20	211	37	247	GGAAGAAAACCAGTGGTAGGG	59.85	21	TGTCCTCTCAGTGAGCGtTG	60.178	20	231	36	266
contig54263	1	p2	(TC)7	14	48	61	CTTCATTTACAGATCCGCCG	60.597	20	TGACTCATTGCCGAGTTGAG	59.984	20	243	20	262	CTTCATTTACAGATCCGCCG	60.597	20	GCACTCAAAGGACGGAAAAG	59.853	20	151	20	170	CTTCATTTACAGATCCGCCG	60.597	20	CACTCAAAGGACGGAAAAGC	59.853	20	150	20	169
contig54357	1	p3	(AAG)6	18	1	18
contig54442	1	p3	(CAC)5	15	149	163	GCGAAAACGCTAAACTcACC	59.889	20	ATGACTTGCATCACCAGCAG	59.862	20	219	88	306	GGCGAAAACGCTAAACTcAC	59.889	20	ATGACTTGCATCACCAGCAG	59.862	20	220	87	306	GCGAAAACGCTAAACTcACC	59.889	20	CCATCATCAATAACCCCGAG	60.148	20	276	88	363
contig54450	1	p3	(TCC)6	18	243	260	AAGTGTATGGCTcTGCCACC	60.142	20	GTGGAAGGTGAGGAGATGGA	60.048	20	276	139	414	TGTACCcACCATAGGCTTCC	59.813	20	GTGGAAGGTGAGGAGATGGA	60.048	20	209	206	414	AAGTGTATGGCTcTGCCACC	60.142	20	TGGAAGGTGAGGAGATGGAG	60.191	20	275	139	413
contig54450	2	p3	(GCT)5	15	598	612	TCCATCTCCTCACCTTCCAC	60.048	20	CTCCGTTgAcGGATGAAAGT	60.111	20	280	395	674	CgCCATCAGAATCTTCCTtC	59.773	20	CTCCGTTgAcGGATGAAAGT	60.111	20	254	421	674	TCCATCTCCTCACCTTCCAC	60.048	20	CGTTgAcGGATGAAAGTCaA	59.691	20	277	395	671
contig54452	1	p3	(ATA)5	15	274	288
contig54454	1	p3	(GGA)6	18	161	178	AGAGAAGCTGAGGCAGCAAG	60.035	20	AAAATGAGGCATAGGAGCCA	59.668	20	150	103	252	AGAGAAGCTGAGGCAGCAAG	60.035	20	TGCAAGCCAAGGACTACTCA	59.591	20	108	103	210	CTCAGAGGCGGCAAATGTAT	60.235	20	AAAATGAGGCATAGGAGCCA	59.668	20	125	128	252
contig54471	1	p2	(GA)7	14	55	68	CAGAATCAAAGATTTtGGTTTAGAA	58.043	25	TTTGCTTTCTTCTCTCTCTCATCA	59.783	24	100	1	100	CAGAATCAAAGATTTtGGTTTAGAAAA	60.246	27	TTTGCTTTCTTCTCTCTCTCATCA	59.783	24	100	1	100	CAGAATCAAAGATTTtGGTTTAGAA	58.043	25	ATTTGCTTTCTTCTCTCTCTCATCA	60.037	25	101	1	101
contig54472	1	p2	(GA)7	14	224	237	GTTGAAGTGTATcGGCGGTT	60	20	TACATGGATGCTCCAAACCA	59.924	20	263	47	309	GTTGAAGTGTATcGGCGGTT	60	20	ACATGGATGCTCCAAACCAT	60.203	20	262	47	308	TTGGGAATGGGTCCTAACTG	59.784	20	TACATGGATGCTCCAAACCA	59.924	20	212	98	309
contig54484	1	p3	(TGC)5	15	16	30
contig54532	1	p2	(TA)6	12	303	314
contig54542	1	p5	(CTAGC)4	20	124	143
contig54562	1	p2	(CT)6	12	93	104	TTCATTCCTACCGaTCTCCAa	59.514	21	AAAGCATTCTCCGGTTTTCA	59.685	20	137	47	183	TTCATTCCTACCGaTCTCCAa	59.514	21	AAGCATTCTCCGGTTTTCAA	59.685	20	136	47	182	TTCATTCCTACCGaTCTCCAa	59.514	21	CAATTCAAAAGGTTGTGcCC	60.344	20	198	47	244
contig54565	1	p2	(AT)6	12	308	319
contig54568	1	p3	(ATA)12	36	134	169	CTCATTATCCCCCACcACAC	60.05	20	TGGGGACTAATTTTTGCTGG	59.931	20	243	90	332	CACTCATTATCCCCCACcAC	60.05	20	TGGGGACTAATTTTTGCTGG	59.931	20	245	88	332	CACTCATTATCCCCCACcAC	60.05	20	CCCATGACTGTTATCTGGGG	60.187	20	260	88	347
contig54603	1	c	(GT)6(GA)8	28	390	417	GCCAGACAACTTTACTCGGG	59.734	20	GCATTCATGACTGACAAGACG	59.308	21	249	239	487	CCAGACAACTTTACTCGGGC	59.734	20	GCATTCATGACTGACAAGACG	59.308	21	248	240	487	TTGCACCAAGGGAATTAACA	59.013	20	GCATTCATGACTGACAAGACG	59.308	21	144	344	487
contig54609	1	p3	(AGA)5	15	236	250	GAAAGCAGAAGGTCGGTCAG	59.989	20	AGAGCCAAATGCTTTAGCCA	59.982	20	230	135	364	GAAAGCAGAAGGTCGGTCAG	59.989	20	GAGAAATCCCCTTCTCCCAC	59.874	20	196	135	330	GGTCAGGAAATGCAAAAGGA	60.051	20	GAGAAATCCCCTTCTCCCAC	59.874	20	182	149	330
contig54623	1	p2	(TA)6	12	22	33
contig54623	2	p4	(AACA)4	16	273	288	GCACCGACACTTACCGTACA	59.64	20	CCAGGTGGTGTGGAAGAAGT	60.002	20	270	224	493	TCGTATAGCCAGATCCAGGG	60.051	20	ATCCTCCCGGAAACGTTATT	59.666	20	242	163	404	CCAGGGTGTCACGAGTCTTT	60.151	20	ATCCTCCCGGAAACGTTATT	59.666	20	228	177	404
contig54638	1	p2	(GA)7	14	529	542	GTGGTGGAAGCTGAAGAAGC	59.997	20	TAAACCCTCCAAGCAACACC	59.971	20	153	425	577	AAGGCCGTCAAGAGCTGTAA	60.015	20	TAAACCCTCCAAGCAACACC	59.971	20	184	394	577	AATACGGCGATGGTGAAGAG	60.096	20	TAAACCCTCCAAGCAACACC	59.971	20	219	359	577
contig54640	1	p2	(GA)7	14	529	542	GTGGTGGAAGCTGAAGAAGC	59.997	20	aacaccaccaccaccaCC	60.114	18	145	425	569	AAGGCCGTCAAGAGCTGTAA	60.015	20	aacaccaccaccaccaCC	60.114	18	176	394	569	TtCAAGGGATTTTTGGTTCG	59.91	20	aacaccaccaccaccaCC	60.114	18	254	316	569
contig54640	2	p3	(GGT)6	18	550	567
contig54668	1	p4	(TAAT)4	16	305	320	TGCCGGGTTTAATTGATAGC	59.928	20	ATTCTTCCCAATCACCATGC	59.756	20	184	185	368	CTGTTTAACATGCCGGGTTT	59.861	20	ATTCTTCCCAATCACCATGC	59.756	20	194	175	368	CTGTTTAACATGCCGGGTTT	59.861	20	TCACCATGCATGCACTTACA	59.701	20	183	175	357
contig54670	1	p4	(TAAT)4	16	299	314	TGCCGGGTTTAATTGATAGC	59.928	20	TTTGATTCtTCCCGATCACC	59.871	20	191	182	372	CTGTTTAACATGCCGGGTTT	59.861	20	TTTGATTCtTCCCGATCACC	59.871	20	201	172	372	TGCCGGGTTTAATTGATAGC	59.928	20	TGATTCtTCCCGATCACCAT	60.281	20	189	182	370
contig54680	1	p2	(TG)14	28	468	495
contig54684	1	p2	(AG)6	12	16	27
contig54684	2	p2	(AG)6	12	30	41
contig54702	1	p3	(TCC)5	15	78	92	gCATAAAGTAAACCGtcGGg	59.474	20	CGAAGGGTTGGCTCATAAAC	59.569	20	187	44	230	ACCGtcGGgATCAaTATCCT	60.546	20	CGAAGGGTTGGCTCATAAAC	59.569	20	176	55	230	gCATAAAGTAAACCGtcGGg	59.474	20	ATCGAAGGGTTGGCTCATAA	59.528	20	189	44	232
contig54737	1	p4	(CCTG)6	24	1	24
contig54738	1	p6	(AGCTAC)5	30	185	214
contig54785	1	p2	(TC)7	14	240	253	CAGTCatCATGCAAGAGCcA	60.991	20	TCTCTTGTGGGTCGGAGAGT	59.835	20	279	209	487	AGTCatCATGCAAGAGCcAG	58.987	20	TCTCTTGTGGGTCGGAGAGT	59.835	20	278	210	487	atCATGCAAGAGCcAGCAC	59.966	19	TCTCTTGTGGGTCGGAGAGT	59.835	20	274	214	487
contig54812	1	p2	(AG)9	18	42	59	TTCAATCAGCTCATTTtGCG	59.953	20	TGATCCTaAAGGAGAGAGCGA	59.16	21	105	9	113	TTCAATCAGCTCATTTtGCG	59.953	20	TTTGATCCTaAAGGAGAGAGCG	59.98	22	107	9	115	CAATCAGCTCATTTtGCGAG	59.566	20	TGATCCTaAAGGAGAGAGCGA	59.16	21	103	11	113
contig54825	1	p2	(AG)6	12	17	28
contig54834	1	p3	(TCA)5	15	317	331	TCACCAATTGCATCCAAAAA	59.907	20	ACCAACCAGGGTCAGAACAG	60.002	20	249	202	450	TCACCAATTGCATCCAAAAA	59.907	20	CCAACCAGGGTCAGAACAGT	60.002	20	248	202	449	CCCCAAATTTCTGACTCCAA	59.903	20	ACCAACCAGGGTCAGAACAG	60.002	20	178	273	450
contig54863	1	c	(GAGCCA)6(GAGCTA)4	60	17	76
contig54869	1	p2	(CT)8	16	151	166	TgTGCTAAGGGGAGACACCT	59.721	20	TTGAGTTGAATCCCTCCCTG	60.042	20	265	20	284	GTgTGCTAAGGGGAGACACC	59.579	20	TTGAGTTGAATCCCTCCCTG	60.042	20	266	19	284	GGTgTGCTAAGGGGAGACAC	59.579	20	TTGAGTTGAATCCCTCCCTG	60.042	20	267	18	284
contig54948	1	p2	(GA)7	14	59	72	CCTAAAAGGGACCACAACACA	59.877	21	GCCATCTTCTGGATCATCGT	60.042	20	266	21	286	CCTAAAAGGGACCACAACACA	59.877	21	AGCCATCTTCTGGATCATCG	60.181	20	267	21	287	CCTAAAAGGGACCACAACACA	59.877	21	CAAAGCCAAAGCCATCTTCT	59.452	20	276	21	296
contig54948	2	p6	(TGGCTT)6	36	284	319
contig54950	1	p2	(GA)8	16	68	83	AGCCAGCCAGAGAAAAACAG	59.615	20	CCACTCCACTCCACTCCATT	59.962	20	221	42	262	AGCCAGCCAGAGAAAAACAG	59.615	20	CCCTCTTTTCCCCtCAACTC	60.045	20	195	42	236	AATTTCCAGCAGTCAGCCAG	60.397	20	CCACTCCACTCCACTCCATT	59.962	20	239	24	262
contig54950	2	p5	(TGGAG)5	25	246	270	AATTTCCAGCAGTCAGCCAG	60.397	20	TCAACACCCTTTCtCTTCTCtTC	59.022	23	273	24	296	GCCAGCCAGAGAAAAACAGT	59.478	20	TCAACACCCTTTCtCTTCTCtTC	59.022	23	254	43	296	TAATTTCCAGCAGTCAGCCA	59.42	20	TCAACACCCTTTCtCTTCTCtTC	59.022	23	274	23	296
contig54951	1	p4	(TAGC)5	20	106	125	AGCGAAACTGGAGAGCAGAA	60.277	20	ACTCCACCCCATGACTTTGA	60.363	20	143	49	191	GCGAAACTGGAGAGCAGAAT	59.579	20	ACTCCACCCCATGACTTTGA	60.363	20	142	50	191	AGCGAAACTGGAGAGCAGAA	60.277	20	GCCAAAGCCTTCTTCTGGAT	60.713	20	225	49	273
contig54952	1	p2	(GA)6	12	62	73	GTTAATTtCCAGCAGCCAGC	59.851	20	TTCCTCTTCTTTACTCCTCTCCAA	59.895	24	139	15	153	GTTAATTtCCAGCAGCCAGC	59.851	20	TCCTCTTCTTTACTCCTCTCCAAA	59.895	24	138	15	152	GTTAATTtCCAGCAGCCAGC	59.851	20	TTTTCTGCTTCTGATTCTTTCTCA	59.667	24	103	15	117
contig54971	1	p3	(CTT)5	15	161	175	CGTTCGATCCACAAAACTGA	59.691	20	GGCATGGCAGTATATGAGCA	59.676	20	138	75	212	CGTTCGATCCACAAAACTGA	59.691	20	TGGCATGGCAGTATATGAGC	59.676	20	139	75	213	TTCGATCCACAAAACTGACG	59.691	20	GGCATGGCAGTATATGAGCA	59.676	20	136	77	212
contig54971	2	p2	(AG)9	18	251	268
contig55002	1	p3	(CAT)6	18	400	417
contig55005	1	p3	(GCT)6	18	195	212	GTAAACAGAGCTTCGCTGGG	60.015	20	aAAAAGCAGTgGCATTAGCAA	59.903	21	136	107	242	CCCTGTAAACAGAGCTTCGC	60.015	20	aAAAAGCAGTgGCATTAGCAA	59.903	21	140	103	242	CCCCTGTAAACAGAGCTTCG	59.869	20	aAAAAGCAGTgGCATTAGCAA	59.903	21	141	102	242
contig55015	1	p2	(GA)13	26	107	132
contig55018	1	p4	(ATAA)4	16	202	217	AATTGTTCACTTGCTTcGGC	60.257	20	GGTGATTTGGTCATGTAGATCC	58.241	22	154	107	260	ACTTGCTTcGGCAAAATGAG	60.386	20	GGTGATTTGGTCATGTAGATCC	58.241	22	146	115	260	GCAAAATGAGGAAATCGTGG	60.448	20	GGTGATTTGGTCATGTAGATCC	58.241	22	136	125	260
contig55049	1	p2	(GA)6	12	64	75	GCTAAATTCATTTgTTTAGgATTTTGA	60.133	27	CACGAGTGAGCTTTTcCtTTC	59.111	21	103	20	122	GCTAAATTCATTTgTTTAGgATTTTGA	60.133	27	TCACGAGTGAGCTTTTcCtTT	59.111	21	104	20	123	GCTAAATTCATTTgTTTAGgATTTTG	58.715	26	CACGAGTGAGCTTTTcCtTTC	59.111	21	103	20	122
contig55055	1	p3	(CTG)7	21	99	119	ACACGCTTACTGGCATTTCC	60.14	20	AATTAACGAGACAGACGCCG	60.27	20	200	2	201	TCTGAAACTGATCGCACCAC	59.837	20	AATTAACGAGACAGACGCCG	60.27	20	160	42	201	TTCTGAAACTGATCGCACCA	60.39	20	AATTAACGAGACAGACGCCG	60.27	20	161	41	201
contig55057	1	p2	(AC)6	12	1	12
contig55085	1	p2	(TC)6	12	79	90	TTGGTGTCCATTTGTGCTGT	60.008	20	ATAGCCCAAACAACAAAGCG	60.131	20	214	20	233	TTGGTGTCCATTTGTGCTGT	60.008	20	AATCACAAGAAgcCCGTGAG	60.255	20	260	20	279	TTGGTGTCCATTTGTGCTGT	60.008	20	AGCGGGTGACTTTGTACTGC	60.321	20	198	20	217
contig55150	1	p6	(TGGGTT)4	24	208	231	GGTAGGAAGGGATGAGGAGG	59.89	20	GGTCCAGAAGCCATGAAAGA	60.195	20	166	109	274	GGTAGGAAGGGATGAGGAGG	59.89	20	AGAGGAGCGAGGAAAGAAGC	60.233	20	149	109	257	AGTGGGGAAGAGAgAGGGAG	59.801	20	GGTCCAGAAGCCATGAAAGA	60.195	20	232	43	274
contig55160	1	p6	(GGCAGT)4	24	497	520	TCTCCCGCCTGTAAATTGAG	60.206	20	AtcAAATcCacCTTGTCGCT	59.556	20	204	349	552	TGATGATTGCAGATTtGCGT	60.228	20	AtcAAATcCacCTTGTCGCT	59.556	20	235	318	552	ATGATTGCAGATTtGCGTTG	59.694	20	AtcAAATcCacCTTGTCGCT	59.556	20	233	320	552
contig55203	1	p2	(GA)6	12	134	145	GGATCACATCCTCCACCACT	59.774	20	CTTCTCTCTCTCAAACGCCG	60.269	20	162	13	174	GTTCGGATCACATCCTCCAC	60.335	20	CTTCTCTCTCTCAAACGCCG	60.269	20	166	9	174	GGATCACATCCTCCACCACT	59.774	20	TCTCTCTCAAACGCCGAAAC	60.517	20	158	13	170
contig55240	1	p2	(GA)6	12	191	202	GGGAAACATTGGTCGATTTG	60.17	20	CCCCACGTCGTCTTTACCta	59.986	20	237	16	252	CCAACGGTTTAAGGGAAACA	59.833	20	CCATCCTCTCCATCTCTCCA	60.152	20	227	4	230	CACCAACGGTTTAAGGGAAA	59.833	20	CCATCCTCTCCATCTCTCCA	60.152	20	229	2	230
contig55292	1	p4	(AGCT)4	16	203	218	GCAGCTTGCCTTGATCTTCT	59.723	20	tctCCCAATTAActAGTTCtTTCTTTc	58.944	27	187	87	273	AGCTTGCCTTGATCTTCTGC	59.723	20	tctCCCAATTAActAGTTCtTTCTTTc	58.944	27	185	89	273	GGCTATTgcGAATCTCAGGA	60.318	20	tctCCCAATTAActAGTTCtTTCTTTc	58.944	27	270	4	273
contig55334	1	p5	(GGAAT)4	20	52	71	TTGGAGAAAACAAATGGAAGG	59.05	21	TCCAACTGAACAAGACACAGAGA	59.938	23	142	28	169	GTTGGAGAAAACAAATGGAAGG	59.85	22	TCCAACTGAACAAGACACAGAGA	59.938	23	143	27	169	AAaCaGTTGGAGAAAACAAATGG	59.441	23	GACATTTCAtTTCATTTGGGC	59.268	21	103	22	124
contig55345	1	p2	(AG)6	12	163	174
contig55356	1	p3	(CAG)8	24	6	29
contig55358	1	c	(AT)11(GT)11	44	1	44
contig55457	1	p2	(AT)6	12	187	198	AGTAATCAACCCCACCCACA	60.088	20	TTGAATGGGCTAAAAGCTGC	60.343	20	259	18	276	ACCCCACCCACAaGACATTA	60.088	20	TTGAATGGGCTAAAAGCTGC	60.343	20	251	26	276	GATTATCCTCAACTTGCCGC	59.674	20	TTTAGATGGGAAATCGACGG	59.894	20	230	116	345
contig55492	1	p2	(GA)8	16	825	840	TTAACTGCATTGGGCATTGA	60.073	20	AAAAACCCTTTTGTCTATCTGTCC	59.02	24	249	619	867	TTAACTGCATTGGGCATTGA	60.073	20	TCAAAAACCCTTTTGTCTATCTGTC	59.933	25	251	619	869	AGAATGTCATCCTTGGCAGC	60.226	20	AAAAACCCTTTTGTCTATCTGTCC	59.02	24	177	691	867
contig55502	1	p3	(GAT)8	24	218	241
contig55522	1	p3	(TTC)6	18	127	144	tGCAGCGGAAGATGATAGTG	59.972	20	TTCAGAGTACTTAATTACCGGTTCTA	57.013	26	130	50	179	GCGCCTAGATTTTGATGGAG	59.807	20	TTCAGAGTACTTAATTACCGGTTCTA	57.013	26	163	17	179	CGCCTAGATTTTGATGGAGC	59.807	20	TTCAGAGTACTTAATTACCGGTTCTA	57.013	26	162	18	179
contig55573	1	p2	(GA)6	12	111	122
contig55575	1	p2	(GA)6	12	355	366
contig55607	1	p3	(TGA)5	15	897	911	ATTTCTCAAGAGGCGGGTTT	60.074	20	AcaTCTctGTATCCTGCgGC	60.249	20	223	745	967	TTTCTCAAGAGGCGGGTTTA	59.817	20	AcaTCTctGTATCCTGCgGC	60.249	20	222	746	967	AATCCCGTGGAAGGATTTCT	59.766	20	AcaTCTctGTATCCTGCgGC	60.249	20	237	731	967
contig55619	1	p4	(AGGA)5	20	126	145	TtCCcAAGATGAACcACAAG	58.541	20	CCGATAGCTTTGAGGAGCAG	60.11	20	268	103	370	TtCCcAAGATGAACcACAAG	58.541	20	TGAGGAGCAGATGATGTTGG	59.787	20	258	103	360	GGAAATtCCcAAGATGAACc	58.281	20	CCGATAGCTTTGAGGAGCAG	60.11	20	273	98	370
contig55622	1	p2	(TA)7	14	227	240	ATACAATCCCtGTGGCTTCG	59.955	20	aGACGCCGAAAGAAAcaAAA	59.861	20	224	69	292	ATACAATCCCtGTGGCTTCG	59.955	20	GACGCCGAAAGAAAcaAAAA	60.223	20	223	69	291	CCCtGTGGCTTCGTGTACTT	60.171	20	aGACGCCGAAAGAAAcaAAA	59.861	20	217	76	292
contig55622	2	p2	(AG)6	12	325	336
contig55625	1	p2	(TC)6	12	101	112	TTTTCAGGAACACTAGgCGG	60.241	20	TGAGCGATGCAACTTATGGA	60.366	20	159	67	225	TTTTCAGGAACACTAGgCGG	60.241	20	TgtgcTgtctcaacagcctT	59.622	20	202	67	268	TTTTCAGGAACACTAGgCGG	60.241	20	GGTAGTGctGATGAGCGATG	59.425	20	170	67	236
contig55658	1	p3	(TTG)10	30	282	311	CTCCCTTCACCAGAGTGGTC	59.682	20	ATTCCAGCCTCCACAGAATG	60.073	20	166	217	382	TGAATCTCAGCGGGTTTTGT	60.636	20	ATTCCAGCCTCCACAGAATG	60.073	20	188	195	382	GAATCTCAGCGGGTTTTGTG	60.636	20	ATTCCAGCCTCCACAGAATG	60.073	20	187	196	382
contig55679	1	p3	(ATA)19	57	58	114	TCCcACCAAGATaGAGCCTG	60.21	20	TGGAATGGGATTCCGAATTA	60.088	20	140	13	152	AAACCAAAcTCCcACCAAGA	59.425	20	TGGAATGGGATTCCGAATTA	60.088	20	149	4	152	AAAAACCAAAcTCCcACCAA	59.308	20	TGGAATGGGATTCCGAATTA	60.088	20	151	2	152
contig55688	1	p3	(TAG)5	15	88	102	CGTCtATCAAAAGAAGCGGc	59.982	20	TCTTCTTCAGGCCACACCTC	60.386	20	110	22	131	CCGTCtATCAAAAGAAGCGG	59.839	20	TCTTCTTCAGGCCACACCTC	60.386	20	111	21	131	CGTCtATCAAAAGAAGCGGc	59.982	20	CTTCTTCAGGCCACACCTCT	59.45	20	109	22	130
contig55699	1	p2	(GA)7	14	13	26
contig55710	1	p3	(TGC)6	18	247	264	cTGCTGTTGCagaTtCCAAA	59.988	20	TCGAAtTCCGACCATTTCat	60.274	20	265	43	307	cTGCTGTTGCagaTtCCAAA	59.988	20	GAAtTCCGACCATTTCatGC	60.282	20	263	43	305	TtCCCATCCTATGAACCTGC	59.894	20	TCGAAtTCCGACCATTTCat	60.274	20	205	103	307
contig55714	1	p3	(AAG)5	15	424	438	AGCTCATCAGGGGAAGGAAG	60.725	20	CCAATTTCCATCCGTCTTTG	60.301	20	246	244	489	TCATCAGGGGAAGGAAGTTCT	60.059	21	CCAATTTCCATCCGTCTTTG	60.301	20	243	247	489	GCTCATCAGGGGAAGGAAG	59.746	19	CCAATTTCCATCCGTCTTTG	60.301	20	245	245	489
contig55735	1	p2	(AG)6	12	853	864	ACGAGCAAGTGGGCTTCTAA	60.015	20	TAAAGCCATCActTTTcCCC	59.019	20	144	798	941	TAGAACGAGCAAGTGGGCTT	60.015	20	TAAAGCCATCActTTTcCCC	59.019	20	148	794	941	AACGAGCAAGTGGGCTTCTA	60.015	20	TAAAGCCATCActTTTcCCC	59.019	20	145	797	941
contig55738	1	p6	(GATGGG)4	24	690	713	GCCATAACATTGGGTTGGAC	60.059	20	GTCATCGAGCAGAAGcAACA	60.144	20	162	606	767	GCCATAACATTGGGTTGGAC	60.059	20	AGAAGcAACAgCaACAGCAA	59.788	20	152	606	757	GCCATAACATTGGGTTGGAC	60.059	20	ACAgCaACAGCAACAGCAAG	60.245	20	145	606	750
contig55748	1	p3	(GAA)6	18	602	619	AAATTTGGTAACGGCGACTG	59.996	20	CTGGGTCAACCCTTAATCAAT	57.917	21	238	442	679	CAAATTTGGTAACGGCGACT	59.996	20	CTGGGTCAACCCTTAATCAAT	57.917	21	239	441	679	ATTTCTGAGCTCCGTCTCCA	59.95	20	CTGGGTCAACCCTTAATCAAT	57.917	21	257	423	679
contig55754	1	p3	(CTC)5	15	542	556	CAGAGTATTGGCGTGCTGAA	60.011	20	TGGTTTTCTGGGTTTGTCACT	59.482	21	142	451	592	CAGAGTATTGGCGTGCTGAA	60.011	20	GGTTTTCTGGGTTTGTCACTG	59.482	21	141	451	591	CAGAGTATTGGCGTGCTGAA	60.011	20	TGGTTTTCTGGGTTTGTCAC	58.442	20	142	451	592
contig55765	1	p6	(GAGGAT)4	24	1	24
contig55766	1	p2	(GA)9	18	6	23
contig55793	1	p2	(GA)6	12	134	145	AGgCCCAAtaTCTTTTTgCC	60.28	20	TGCCAAGGGAAGATCAGTTT	59.67	20	273	5	277	AGgCCCAAtaTCTTTTTgCC	60.28	20	TTGCCAAGGGAAGATCAGTT	59.67	20	274	5	278	AGgCCCAAtaTCTTTTTgCC	60.28	20	GCCAAGGGAAGATCAGTTTG	59.67	20	272	5	276
contig55812	1	p2	(AT)6	12	139	150	TGTCATCTGgTTTTGCTTTGA	59.307	21	GATTCTTTTTATCCGGGGCT	59.402	20	185	103	287	TGTCATCTGgTTTTGCTTTGA	59.307	21	AGATTCTTTTTATCCGGGGC	59.402	20	186	103	288	TTTCTTAcaCGgAAAGCAGC	58.174	20	AGATTCTTTTTATCCGGGGC	59.402	20	214	75	288
contig55812	2	p2	(TC)6	12	181	192	TGTCATCTGgTTTTGCTTTGA	59.307	21	GATTCTTTTTATCCGGGGCT	59.402	20	185	103	287	TGTCATCTGgTTTTGCTTTGA	59.307	21	AGATTCTTTTTATCCGGGGC	59.402	20	186	103	288	TTTCTTAcaCGgAAAGCAGC	58.174	20	AGATTCTTTTTATCCGGGGC	59.402	20	214	75	288
contig55815	1	p2	(AT)6	12	56	67
contig55815	2	p2	(TC)6	12	98	109
contig55868	1	p5	(ATCTA)4	20	209	228	CCCAACATCCTCATCTGCTT	60.073	20	agGGCAATTGTTGTGCTTCT	59.74	20	200	61	260	CCCAACATCCTCATCTGCTT	60.073	20	AGGGTTCATTTTGTACGCCA	60.365	20	252	61	312	TCCAGCTTCTTCCTCATGGT	59.803	20	agGGCAATTGTTGTGCTTCT	59.74	20	142	119	260
contig55952	1	p6	(GAGGAT)4	24	222	245	TCCCGAATTTCATCACTTCC	59.871	20	CCAATAACAAGcAcAAACTTCAA	59.216	23	190	119	308	CCATTCCGGTAGGGTTTCTT	60.18	20	CCAATAACAAGcAcAAACTTCAA	59.216	23	231	78	308	CGTGAAGGTGAAGGTGaTGA	59.676	20	CCAATAACAAGcAcAAACTTCAA	59.216	23	149	160	308
contig55958	1	p2	(GA)7	14	205	218	CCAATTGCCTTCCTCCATTA	59.894	20	CCAAATAATCCAACAAACTCCA	58.852	22	205	45	249	CCAATTGCCTTCCTCCATTA	59.894	20	CCAAATAATCCAACAAACTCCAc	59.638	23	205	45	249	CCAATTGCCTTCCTCCATTA	59.894	20	ACCAAATAATCCAACAAACTCCA	59.638	23	206	45	250
contig56018	1	p2	(CT)7	14	354	367	AGGAACAACAATTGATGGCA	58.976	20	TGTTTCTCCGCTGAGTGTTG	60.025	20	207	228	434	AGGAACAACAATTGATGGCA	58.976	20	GTTTCTCCGCTGAGTGTTGA	59.01	20	206	228	433	CCACGGATTTAAACAAGTCACA	59.898	22	TGTTTCTCCGCTGAGTGTTG	60.025	20	264	171	434
contig56024	1	p3	(AGA)9	27	385	411	GCCAACTGTTTGATTTTGGG	60.344	20	tATTCGCCGcCtATTTTCAC	60.061	20	197	348	544	GCCAACTGTTTGATTTTGGG	60.344	20	GtATTCGCCGcCtATTTTCA	60.061	20	198	348	545	GCCAACTGTTTGATTTTGGG	60.344	20	CCGcCtATTTTCACACCAAT	59.823	20	191	348	538
contig56025	1	p3	(AGA)6	18	385	402	TTGATTTTGGgACCAGGAAG	59.903	20	TATTCGCCGCCTATTTTCAC	60.061	20	179	357	535	TTGATTTTGGgACCAGGAAG	59.903	20	GTATTCGCCGCCTATTTTCA	60.061	20	180	357	536	TTGATTTTGGgACCAGGAAG	59.903	20	TGTATTCGCCGCCTATTTTC	60.061	20	181	357	537
contig56068	1	p3	(CTT)10	30	302	331	GGATTtCAGGCAAGTTTGGA	60.051	20	CGACACCATAAGCTCGAACA	59.864	20	254	197	450	ACGCAGCAATgAAAaCAaCA	60.302	20	CGACACCATAAGCTCGAACA	59.864	20	215	236	450	GGATTtCAGGCAAGTTTGGA	60.051	20	ATCTGCTGGCTCCAACTCAG	60.555	20	202	197	398
contig56085	1	p4	(TAGC)4	16	48	63	GCGACAAAaGGAaGTGTCGT	60.299	20	CCTGAGCACTTTTCCACACA	59.873	20	116	7	122	GCGACAAAaGGAaGTGTCGT	60.299	20	GATGACGCATCAAGACATGC	60.242	20	135	7	141	GCGACAAAaGGAaGTGTCGT	60.299	20	ATGCCTGAGCACTTTTCCAC	60.263	20	119	7	125
contig56087	1	p2	(AG)6	12	233	244	CTTAAACCTTCCCTTTCGGG	59.933	20	TCCATTGTGGAGAGAGAAAGC	59.42	21	182	89	270	CTTAAACCTTCCCTTTCGGG	59.933	20	ATTGTGGAGAGAGAAAGCCC	58.324	20	179	89	267	TTtGGgAGGCGATAAGAAGA	59.778	20	TCCATTGTGGAGAGAGAAAGC	59.42	21	233	38	270
contig56129	1	p2	(CT)6	12	231	242	TCATCCCCAAAAGCATTCTC	60.014	20	GACGGTGGTGGTCTGAAGTT	60.009	20	243	160	402	TCTCATCCCCAAAAGCATTC	60.014	20	GACGGTGGTGGTCTGAAGTT	60.009	20	245	158	402	TCTcTCTCCACCACCATTCC	60.048	20	GACGGTGGTGGTCTGAAGTT	60.009	20	225	178	402
contig56144	1	p2	(GA)7	14	787	800
contig56159	1	c*	(AGAGG)4(GGAGAG)4*	37	86	122	CGGAGAGGGTAGGGTGAGAC	61.041	20	GGCCACCCACCTCCTATATT	60.039	20	189	19	207	GGAGAGGGTAGGGTGAGACTG	60.118	21	GGCCACCCACCTCCTATATT	60.039	20	188	20	207	CGGAGAGGGTAGGGTGAGA	60.199	19	GGCCACCCACCTCCTATATT	60.039	20	189	19	207
contig56159	2	p2	(AG)6	12	147	158	AGGGAGAGGGAGAGGATTCA	60.149	20	GTTACGGCGCATGACCTATT	59.988	20	197	108	304	AGGGAGAGGGAGAGGATTCA	60.149	20	AATATAGGCCACCCACCTCC	60.039	20	106	108	213	AGGGAGAGGGAGAGGATTCA	60.149	20	GGCCACCCACCTCCTATATT	60.039	20	100	108	207
contig56162	1	p4	(CTCC)4	16	224	239
contig56186	1	p6	(GAGGGA)4	24	99	122	GGAATGTGGAAAAGGGAAGG	60.663	20	CCGTGTTCCAGAGAACCAAT	59.966	20	112	63	174	GGAATGTGGAAAAGGGAAGG	60.663	20	TGCTGACgGTGATGATGTTT	60.12	20	137	63	199	GGAATGTGGAAAAGGGAAGG	60.663	20	GATGCTGACgGTGATGATGT	59.51	20	139	63	201
contig56187	1	p3	(TGA)5	15	299	313
contig56203	1	p3	(TTC)11	33	178	210	TTTATTGATGCGATCGGAGG	60.932	20	TCGTCAAACACCAAGATCTCTC	59.333	22	194	90	283	GCCTTTTGATCTTCTCGTCC	58.864	20	TCGTCAAACACCAAGATCTCTC	59.333	22	228	56	283	AGCCTTTTGATCTTCTCGTCC	59.841	21	TCGTCAAACACCAAGATCTCTC	59.333	22	229	55	283
contig56206	1	p3	(TTC)6	18	79	96	GGAGGCATCATTGAGGGAC	60.432	19	TCGTCAAACACCAAGATCTCTC	59.333	22	164	6	169	GGAGGCATCATTGAGGGAC	60.432	19	TCGTCAAACACCAAGATCTCTCT	60.295	23	164	6	169	GGAGGCATCATTGAGGGAC	60.432	19	CGTCAAACACCAAGATCTCTCT	58.455	22	163	6	168
contig56210	1	p2	(TA)8	16	235	250	CCcACCCAGACcAAACTAAA	59.824	20	ACCACAACCACAACCaACCT	60.174	20	229	199	427	AACAGGATTGCCTCCTTtCC	60.443	20	ACCACAACCACAACCaACCT	60.174	20	248	180	427	TAGTTCGTCGTCTGTGCCTG	60.049	20	GGAGCTCGCCGGTcTATATT	60.571	20	212	145	356
contig56239	1	p3	(TCC)5	15	71	85	TGCCTGGAAGTCCTATGGAT	59.508	20	CATTTTGGATTTGGAGGTGG	60.162	20	127	23	149	TGCCTGGAAGTCCTATGGAT	59.508	20	CCATTTTGGATTTGGAGGTG	60.162	20	128	23	150	TGCCTGGAAGTCCTATGGAT	59.508	20	TAGATTGTGAAGAAgCGGGG	60.206	20	189	23	211
contig56268	1	p3	(GAA)5	15	61	75	TGCAAACTGAAAACAAATTGATG	60.027	23	AAGAACTTGCGACCCAAATG	60.11	20	128	28	155	TCTCTGTGCAAACTGAAAACAAA	59.949	23	AAGAACTTGCGACCCAAATG	60.11	20	134	22	155	TTCTCTGTGCAAACTGAAAACAA	59.949	23	AAGAACTTGCGACCCAAATG	60.11	20	135	21	155
contig56271	1	p3	(AAG)5	15	60	74	TGCAAACTGAAAACAAATTGATG	60.027	23	CACAtTGACatGACCTTGCC	59.967	20	213	29	241	TCTCTGTGCAAACTGAAAACAAA	59.949	23	CACAtTGACatGACCTTGCC	59.967	20	219	23	241	TTCTCTGTGCAAACTGAAAACAA	59.949	23	CACAtTGACatGACCTTGCC	59.967	20	220	22	241
contig56303	1	p2	(AT)6	12	204	215	GCATCGGTTTAGGGGTGTTA	59.823	20	GAAGCAGAATGGAATTTGCC	59.651	20	188	146	333	GCATCGGTTTAGGGGTGTTA	59.823	20	TCAAGTGGAAGCAGAATGGA	59.369	20	195	146	340	GCATCGGTTTAGGGGTGTTA	59.823	20	AGCAGAATGGAATTTGCCTC	59.273	20	186	146	331
contig56376	1	p3	(GAA)5	15	60	74	CCACCAACAACAATAcgacg	59.881	20	TCGGGAATCAAATTCTCAGG	60.006	20	180	37	216	CCACCAACAACAATAcgacg	59.881	20	AGTGCTTTTgGGGGCTTTAt	59.966	20	139	37	175	CCACCAACAACAATAcgacg	59.881	20	TGCCTGAGCTTCTTTCCATT	59.955	20	202	37	238
contig56378	1	p3	(ATC)5	15	614	628	GTTTTTGACATGGCAGTGGA	59.547	20	CAtCTTCGCCAAAAACATcA	59.664	20	257	442	698	CAACAACATAAGCAGGCAGC	59.493	20	CAtCTTCGCCAAAAACATcA	59.664	20	222	477	698	TTTTGACATGGCAGTGGATG	60.517	20	CAtCTTCGCCAAAAACATcA	59.664	20	255	444	698
contig56393	1	p3	(ATC)5	15	188	202	TTAtGGCATCCTCCTCCAAG	60.029	20	GcCGACCCATGTTCACTACT	59.997	20	177	52	228	TTAtGGCATCCTCCTCCAAG	60.029	20	TATAtTTCTTCGCAAgGcCG	60.185	20	196	52	247	GCAGCATCATGGtACTGTGC	60.304	20	GcCGACCCATGTTCACTACT	59.997	20	121	108	228
contig56400	1	p2	(TA)7	14	87	100	TGTTTtGGgTGTcaTTTGGA	59.792	20	TCAATTGATGCGGTGTTACC	59.4	20	237	30	266	TGTTTtGGgTGTcaTTTGGA	59.792	20	TCTTCAATTGATGCGGTGTT	59.127	20	240	30	269	TGTTTtGGgTGTcaTTTGGA	59.792	20	TTCTTCAATTGATGCGGTGT	59.127	20	241	30	270
contig56462	1	p6	(GATTGG)4	24	145	168	TATCCCTTTTtGCTGCTGCT	59.982	20	TTGGCCAAATGGAAGAAAAC	59.916	20	203	44	246	TATCCCTTTTtGCTGCTGCT	59.982	20	GTTGGCCAAATGGAAGAAAA	59.916	20	204	44	247	GCTGCTGCTGATGGTTATGA	59.979	20	GTTGGCCAAATGGAAGAAAA	59.916	20	193	55	247
contig56465	1	p4	(AAAT)4	16	15	30
contig56540	1	p4	(AGGA)6	24	65	88	CGGGCtAACAGGAAGGAAA	60.191	19	TAGCTCGACTCCCTCACTcC	59.555	20	113	21	133	CGGGCtAACAGGAAGGAAA	60.191	19	CCAAcACTCGGCTGCtACTT	60.453	20	177	21	197	CGGGCtAACAGGAAGGAAA	60.191	19	TCACTcCCTcACTCCCTCTC	59.352	20	100	21	120
contig56551	1	p2	(AG)9	18	79	96
contig56552	1	p2	(TA)8	16	100	115	ATGGGGTATTGTTTGTTGGG	59.406	20	TTGACCATACTTAATTTTCTCACCA	59.016	25	130	51	180	ATGGGGTATTGTTTGTTGGG	59.406	20	TGACCATACTTAATTTTCTCACCA	57.765	24	129	51	179	ATGGGGTATTGTTTGTTGGG	59.406	20	GTTGACCATACTTAATTTTCTCACCA	59.735	26	131	51	181
contig56553	1	p2	(AG)6	12	79	90
contig56554	1	p2	(TA)8	16	99	114	TCAACAGATATAGAACAGAAAAGCAA	58.639	26	AcTGTGTGTGTGTGTGTGTGTG	58.997	22	105	49	153	TCAACAGATATAGAACAGAAAAGCAA	58.639	26	AcTGTGTGTGTGTGTGTGTGTGT	59.98	23	105	49	153	TCAACAGATATAGAACAGAAAAGCAA	58.639	26	cCTAcTGTGTGTGTGTGTGTGTG	60.08	23	108	49	156
contig56554	2	p2	(AC)18	36	116	151
contig56573	1	p2	(AG)8	16	122	137	TGCAAACTAAATGTTGATTcGAG	59.307	23	GCAACAcCCACATTgaCAAG	60.008	20	204	65	268	TGCAAACTAAATGTTGATTcGAG	59.307	23	ACAcCCACATTgaCAAGGGT	60.135	20	201	65	265	TGCAAACTAAATGTTGATTcGAG	59.307	23	AATTGCAACAcCCACATTga	59.823	20	208	65	272
contig56603	1	p2	(TA)8	16	63	78	aaCAgAATtGgaTtGgAGGAA	58.491	21	CCGTCCGATTATGACTGACA	59.522	20	267	34	300	aaCAgAATtGgaTtGgAGGAAG	59.46	22	CCGTCCGATTATGACTGACA	59.522	20	267	34	300	aaCAgAATtGgaTtGgAGGAA	58.491	21	CCATTGATCCCAGAAGAACC	59.336	20	223	34	256
contig56673	1	p4	(TGTA)4	16	7	22
contig56695	1	p6	(GAGCCG)4	24	138	161	GGCCAGTCGTCTTCTACAGC	60.02	20	TTCtTGTAGGCTCCaCCTCC	59.284	20	131	55	185	GAGATTGGCCAGTCGTCTTC	59.81	20	TTCtTGTAGGCTCCaCCTCC	59.284	20	137	49	185	GGGGGATTAGAGAGAGCTGC	60.314	20	TTCtTGTAGGCTCCaCCTCC	59.284	20	165	21	185
contig56715	1	p3	(TTC)5	15	30	44	AGaGCAGAGGGTTCTCCCTT	59.439	20	AGTGGGagAACTgGGGAACT	59.968	20	107	4	110	AGaGCAGAGGGTTCTCCCTT	59.439	20	TGATGACAGAGtCCAGTGGG	59.659	20	121	4	124	AGaGCAGAGGGTTCTCCCTT	59.439	20	TGGGagAACTgGGGAACTaA	59.521	20	105	4	108
contig56732	1	p5	(GTTTT)4	20	506	525	AGGCGGTAGGAGGTGAATTT	59.962	20	AAGTATCAGCAAGGTTGGCG	60.27	20	191	398	588	CAAGGACGATTCCCATTCAT	59.75	20	AAGTATCAGCAAGGTTGGCG	60.27	20	255	334	588	AGGACGATTCCCATTCATCA	60.281	20	AAGTATCAGCAAGGTTGGCG	60.27	20	253	336	588
contig56747	1	p4	(ACTC)4	16	53	68	CAATCTGATGGTGTACAAGGGA	59.853	22	CGACTGTGCTGCTAGAACGA	60.347	20	271	13	283	CAATCTGATGGTGTACAAGGGA	59.853	22	TCGACTGTGCTGCTAGAACG	60.347	20	272	13	284	CAATCTGATGGTGTACAAGGGA	59.853	22	GAACGAATCGTGCTGACAAC	59.297	20	257	13	269
contig56796	1	p6	(GCTCTC)4	24	32	55	CATATATTcGCCCATAAATTCG	58.423	22	GGTGATGAGTTACGGTGGCT	59.997	20	148	1	148	CATATATTcGCCCATAAATTCG	58.423	22	AGGACGGTGATGAGTTACGG	59.989	20	153	1	153	CATATATTcGCCCATAAATTCG	58.423	22	GGACGGTGATGAGTTACGGT	59.851	20	152	1	152
contig56796	2	p6	(ATATAG)7	42	221	262	AGCCACCGTAACTCATCACC	59.997	20	AGAGTGGCCTTTGGCATCTA	59.836	20	274	129	402	CCGTAACTCATCACCGTCCT	59.989	20	AGAGTGGCCTTTGGCATCTA	59.836	20	269	134	402	AGCCACCGTAACTCATCACC	59.997	20	CGCTTCAGTTCCACCATGTA	59.716	20	249	129	377
contig56814	1	p2	(GT)6	12	360	371	GAggCTTAATGGAGGAAGGC	60.173	20	TcACATTGCCTATTTTGAGAACC	60.358	23	224	237	460	GAggCTTAATGGAGGAAGGC	60.173	20	cACATTGCCTATTTTGAGAACC	58.629	22	223	237	459	GAggCTTAATGGAGGAAGGC	60.173	20	cACATTGCCTATTTTGAGAACCT	59.552	23	223	237	459
contig56837	1	p3	(TAC)5	15	207	221	CCACATCTGACACcTTTtAGCA	60.168	22	AGCTTCACCTCTTGCTTGGA	60.134	20	176	140	315	CCACATCTGACACcTTTtAGCA	60.168	22	CTGGCTTTGATCCTGCAACT	60.397	20	243	140	382	CCACATCTGACACcTTTtAGCA	60.168	22	GCTTCACCTCTTGCTTGGAA	60.517	20	175	140	314
contig56934	1	p4	(ATTA)4	16	355	370
contig56974	1	p5	(GGATT)5	25	117	141	TTGGTCAGCCATTCAAAACA	60.088	20	CAGCCAGGTTTCTTTAGACACAG	60.334	23	145	57	201	TGGTCAGCCATTCAAAACAA	60.088	20	CAGCCAGGTTTCTTTAGACACAG	60.334	23	144	58	201	TTGGTCAGCCATTCAAAACA	60.088	20	GCCAGGTTTCTTTAGACACAGA	58.511	22	143	57	199
contig57000	1	p3	(CAG)11	33	21	53
contig57006	1	p3	(CAG)6	18	343	360	TGATCTGCTGAAAATTCCCC	60.014	20	TGTGAATGGGTTTGGTGAGa	59.935	20	232	287	518	TGATCTGCTGAAAATTCCCC	60.014	20	GAGGAATGTGGGTTGGACTG	60.363	20	261	287	547	TGATCTGCTGAAAATTCCCC	60.014	20	GGCTGGCTGTGGTTAGAGAA	60.397	20	126	287	412
contig57006	2	p4	(CAGC)5	20	405	424	TGATCTGCTGAAAATTCCCC	60.014	20	TGTGAATGGGTTTGGTGAGa	59.935	20	232	287	518	TGATCTGCTGAAAATTCCCC	60.014	20	GAGGAATGTGGGTTGGACTG	60.363	20	261	287	547	TGATCTGCTGAAAATTCCCC	60.014	20	AGCTTGTGAATGGGTTTGGT	59.454	20	236	287	522
contig57010	1	p4	(CAGC)5	20	411	430	GCTGAATATTCCCCTCCCTC	59.866	20	ATCCATTTTTGGCCAAGTCA	60.309	20	272	308	579	GCTGAATATTCCCCTCCCTC	59.866	20	GAGGAATGTGGGTTGGACTG	60.363	20	237	308	544	TATTCCCCTCCCTCCTCATC	60.228	20	ATCCATTTTTGGCCAAGTCA	60.309	20	266	314	579
contig57011	1	p2	(TA)7	14	1	14
contig57014	1	p2	(AG)6	12	11	22
contig57031	1	p3	(CAT)7	21	548	568	TGAAATTCATGGGTACGGCT	60.331	20	CAAACGGCGGTGAGATTATT	59.96	20	277	481	757	GAAATTCATGGGTACGGCTG	60.331	20	CAAACGGCGGTGAGATTATT	59.96	20	276	482	757	GCTGCTGCTCCATTTTTGTT	60.395	20	CAAACGGCGGTGAGATTATT	59.96	20	260	498	757
contig57038	1	p3	(GGA)7	21	103	123	ACCCAGCTCCTGCTCCTACT	60.414	20	AAAATGGTAGTGGTGGCTGC	60	20	179	22	200	ACCCAGCTCCTGCTCCTACT	60.414	20	CTGCTGCGGATGTTGTTAAA	59.872	20	220	22	241	CCAGCTCCTGCTCCTACTGA	60.69	20	AAAATGGTAGTGGTGGCTGC	60	20	177	24	200
contig57049	1	p3	(CTT)5	15	203	217	CGATCACCGACAGGAATTTT	59.933	20	AAAAGCCCTCAGCTTCTTCC	59.962	20	173	100	272	CGATCACCGACAGGAATTTT	59.933	20	CCgGCCTTATcCACTATTCA	59.916	20	246	100	345	CGATCACCGACAGGAATTTT	59.933	20	AAGCCCTCAGCTTCTTCCTC	60.096	20	171	100	270
contig57063	1	p3	(TGC)5	15	216	230	GTGGTGGACACGAATGATGA	60.388	20	GTTGTGCACGCACTCTATCC	59.323	20	269	91	359	GGTGGACACGAATGATGAAA	59.348	20	GTTGTGCACGCACTCTATCC	59.323	20	267	93	359	GTGGTGGACACGAATGATGA	60.388	20	CCCTCTATCCTCCATTGCAT	58.959	20	238	91	328
contig57106	1	p2	(TA)6	12	17	28
contig57126	1	p3	(ATT)5	15	253	267	TTATGGAGGTGGGCTGCTAC	60.096	20	CAGGACGcCTAAGAGGtTTG	59.869	20	187	199	385	GGCTGCTACGTCTTGAATCC	59.843	20	CAGGACGcCTAAGAGGtTTG	59.869	20	176	210	385	GGGCTGCTACGTCTTGAATC	59.843	20	CAGGACGcCTAAGAGGtTTG	59.869	20	177	209	385
contig57139	1	p2	(GA)6	12	144	155	CTGGGTTGTTtGGTGTGTTG	59.89	20	CAACCGGAGTCCTCTCTCAA	60.377	20	243	78	320	GTGTGTTGTGGAGGCATGAG	60.162	20	CAACCGGAGTCCTCTCTCAA	60.377	20	231	90	320	AGGCATGAGGAAGCTTCAGA	60.096	20	CCGGAGTCCTCTCTCAAGAA	59.525	20	217	101	317
contig57143	1	p4	(GATT)4	16	57	72	AGCAAAATCGCCTACTGCAT	59.873	20	TTCCCAGAAACCAATGaACC	59.767	20	136	25	160	AGCAAAATCGCCTACTGCAT	59.873	20	CCCAGAAACCAATGaACCAT	59.647	20	134	25	158	AGCAAAATCGCCTACTGCAT	59.873	20	TGAATTTCCCAGAAACCAATG	59.787	21	141	25	165
contig57149	1	p3	(TAG)5	15	275	289
contig57193	1	p2	(TC)6	12	369	380	TTATGCAGAAGCAGCAATGG	59.976	20	GTTAGGGCAAAGCTCACACC	59.74	20	113	323	435	TATGCAGAAGCAGCAATGGA	60.51	20	GTTAGGGCAAAGCTCACACC	59.74	20	112	324	435	TTATGCAGAAGCAGCAATGG	59.976	20	CTGTTAGGGCAAAGCTCACA	59.072	20	115	323	437
contig57195	1	p2	(TC)6	12	62	73	TTATGCAGAAGCAGCAATGG	59.976	20	GAGTTTTGAcCCCCACTTCA	59.943	20	114	16	129	TTATGCAGAAGCAGCAATGG	59.976	20	TGAGTTTTGAcCCCCACTTC	59.943	20	115	16	130	TTATGCAGAAGCAGCAATGG	59.976	20	GAcCCCCACTTCATTGaAAA	59.767	20	107	16	122
contig57209	1	p2	(AG)7	14	136	149	GGTGAGCTCATTGCTGTCAA	59.992	20	tGATCATCCATCTCGGACCT	60.439	20	105	76	180	GGTGAGCTCATTGCTGTCAA	59.992	20	CtGATCATCCATCTCGGACC	60.439	20	106	76	181	GGTGAGCTCATTGCTGTCAA	59.992	20	GATCATCCATCTCGGACCTC	59.42	20	104	76	179
contig57210	1	p2	(AG)6	12	141	152	CGGTtGTATtGCCTTCTGGT	59.993	20	TGATCATCCATCTCGGACCT	60.439	20	125	59	183	CGGTtGTATtGCCTTCTGGT	59.993	20	CTGATCATCCATCTCGGACC	60.439	20	126	59	184	GGTGAGCTCATTGCtGTCAA	59.992	20	TGATCATCCATCTCGGACCT	60.439	20	102	82	183
contig57223	1	p4	(AGAA)4	16	1304	1319	CAAGAGGAGGAACCTTGCAG	59.982	20	CCGGACCATCATATTAGGACA	59.654	21	165	1198	1362	GCACAAGAGGAGGAACCTTG	59.844	20	CCGGACCATCATATTAGGACA	59.654	21	168	1195	1362	CACAAGAGGAGGAACCTTGC	59.844	20	CCGGACCATCATATTAGGACA	59.654	21	167	1196	1362
contig57231	1	p3	(TCA)6	18	318	335	CTGCAGCACTCCAACAACAT	59.905	20	GAGGATGAAGCTCAATCGGA	60.303	20	262	114	375	CTGCAGCACTCCAACAACAT	59.905	20	AATCGGATGCAGCGATAGAT	59.656	20	249	114	362	GCCAGCTTCCTCAAAATCAa	60.331	20	GAGGATGAAGCTCAATCGGA	60.303	20	188	188	375
contig57235	1	p2	(CT)7	14	563	576	CGCTCCTCCGtGTCTCTATC	59.973	20	TATGTTctCCGCCTCTAGCC	59.434	20	135	474	608	GCTCCTCCGtGTCTCTATCG	59.973	20	TATGTTctCCGCCTCTAGCC	59.434	20	134	475	608	ACCTCTGTGATCCtCCCcTT	59.929	20	TATGTTctCCGCCTCTAGCC	59.434	20	235	374	608
contig57235	2	p6	(CTAGGG)6	36	679	714
contig57243	1	p2	(GA)6	12	968	979	CACCCAAAATCAAAACCCAC	60.066	20	AATCACAGCCAAATTCCAGC	60.081	20	263	809	1071	TGCAAATCTAcGAACACCCA	60.111	20	AATCACAGCCAAATTCCAGC	60.081	20	193	879	1071	CACCCAAAATCAAAACCCAC	60.066	20	TCCAGCCATTATTGCCTCTC	60.177	20	249	809	1057
contig57265	1	p6	(TCATAT)4	24	57	80	CAGTATCTGAaCAAAACACTCCTTC	58.451	25	GGCGAAGTTTGTTTGAAAGC	59.867	20	143	29	171	ACAGTATCTGAaCAAAACACTCCTTC	59.215	26	GGCGAAGTTTGTTTGAAAGC	59.867	20	144	28	171	ACAGTATCTGAaCAAAACACTCCTT	57.56	25	GGTTTGTGATGGCGAAGTTT	59.978	20	154	28	181
contig57271	1	p2	(AG)8	16	156	171	GCTGGCCACTCTATTTGGAA	60.214	20	GATTTGATCTGCAAACCCGT	59.939	20	187	36	222	CCCAAAAATCCCTACAACCA	59.657	20	GATTTGATCTGCAAACCCGT	59.939	20	214	9	222	GCTGGCCACTCTATTTGGAA	60.214	20	TCTGCAAACCCGTTAATCCT	59.569	20	180	36	215
contig57320	1	p4	(CTCG)4	16	368	383
contig57326	1	p3	(TGA)5	15	728	742	GAGAATGGGGAAGGGTTTGT	60.169	20	GATTCATAAAACCAGGCCGA	59.901	20	123	679	801	GAGAATGGGGAAGGGTTTGT	60.169	20	TGTCAACCTCAACCACAGGA	60.129	20	254	679	932	TGTGTTTGGTGTGTTGCTGA	59.751	20	GATTCATAAAACCAGGCCGA	59.901	20	141	661	801
contig57343	1	p4	(CGAG)4	16	171	186	CTGGAGATGTAGTTGCACGG	59.314	20	gGAGGtTGAATTGCtTTTTGC	60.953	21	239	0	238	GGAGAAAGAAaGgCCATGAA	59.244	20	gGAGGtTGAATTGCtTTTTGC	60.953	21	190	49	238	TGGAGATGTAGTTGCACGGT	59.165	20	gGAGGtTGAATTGCtTTTTGC	60.953	21	238	1	238
contig57353	1	p2	(CT)6	12	266	277
contig57389	1	p3	(GTT)5	15	772	786	TTCAGCCTGGTCTTCAGCTT	60.134	20	AATGGAGGCACCAAATACGA	60.331	20	138	676	813	CTTTCAGCCTGGTCTTCAGC	60.134	20	AATGGAGGCACCAAATACGA	60.331	20	140	674	813	TTCAGCCTGGTCTTCAGCTT	60.134	20	GAATGGAGGCACCAAATACG	60.331	20	139	676	814
contig57389	2	p4	(AGCT)4	16	821	836	CTGTGCACCTCCATCCCTAT	59.95	20	TTCAGTACCACAAGATACATTCATTT	58.165	26	149	730	878	TGCACCTCCATCCCTATTTC	59.894	20	TTCAGTACCACAAGATACATTCATTT	58.165	26	146	733	878	TTCAGCCTGGTCTTCAGCTT	60.134	20	TTCAGTACCACAAGATACATTCATTT	58.165	26	203	676	878
contig57413	1	p3	(TCT)5	15	292	306	TGGCAAAGAACAACCATGAA	60.088	20	GAAGCCAACCCATCATCAAC	60.326	20	265	90	354	CAAATCTGAAAAGCTCCCcA	60.184	20	GAAGCCAACCCATCATCAAC	60.326	20	194	161	354	TGGCAAAGAACAACCATGAA	60.088	20	AGAAGCCAACCCATCATCAA	60.461	20	266	90	355
contig57424	1	p4	(CTCA)4	16	643	658
contig57428	1	p2	(AG)6	12	257	268	ATCCTCTGCTCCAACAATGG	60.073	20	CTCAAAAACACACAAGGGACAG	59.674	22	140	175	314	ATCCTCTGCTCCAACAATGG	60.073	20	CAAAAACACACAAGGGACAGA	58.66	21	138	175	312	ATCCTCTGCTCCAACAATGG	60.073	20	CTCAAAAACACACAAGGGACA	58.66	21	140	175	314
contig57456	1	p2	(AG)6	12	36	47	CGATCAAAATACACACTAAACAGCA	60.446	25	GTAGCGGGGTTGATGATAGC	59.556	20	179	4	182	CGATCAAAATACACACTAAACAGCA	60.446	25	GGTAGCGGGGTTGATGATAG	59.41	20	180	4	183	CGATCAAAATACACACTAAACAGCA	60.446	25	GATGATCTGTTCGGTAGCGG	60.624	20	192	4	195
contig57464	1	p2	(TA)6	12	71	82	TGGATCtCTCATTTCACAatcAA	59.56	23	ACAgGCgTTTTGAGTTTGCT	59.92	20	213	11	223	TGGATCtCTCATTTCACAatcAA	59.56	23	AGGTTCAGATGGACAATCGC	60.081	20	236	11	246	TGGATCtCTCATTTCACAatcAA	59.56	23	AATCGCAATACAgGCgTTTT	59.614	20	222	11	232
contig57481	1	p3	(ATG)8	24	399	422
contig57484	1	p3	(TGC)6	18	28	45
contig57496	1	p2	(AC)6	12	1310	1321	AAGCATGAAGAGGCCGATAA	59.807	20	TCTTTTGCCGAACAGTGATG	59.84	20	141	1214	1354	AAAGCATGAAGAGGCCGATA	59.807	20	TCTTTTGCCGAACAGTGATG	59.84	20	142	1213	1354	GCGATTTTCATTCCATGGTT	59.768	20	TCTTTTGCCGAACAGTGATG	59.84	20	276	1079	1354
contig57510	1	p5	(CTCTC)4	20	54	73	TGCTGCGACCCATTTCTTAT	60.606	20	TGATGATGAAAATGGGGGAT	59.952	20	138	3	140	GCTGCGACCCATTTCTTATC	59.674	20	TGTCCAACCGGaAGAtTTGT	60.353	20	218	4	221	GCTGCGACCCATTTCTTATC	59.674	20	TcTCCCCATAATCAGCCGTA	60.427	20	197	4	200
contig57521	1	p3	(TTA)10	30	32	61
contig57523	1	p3	(GAA)11	33	511	543	GTCGACGAGTTCAGCCTTTC	59.997	20	ATTGAGCCCCAAAcTCCTCT	60.074	20	264	369	632	TCAGCCTTTCAAACCCAATC	60.051	20	ATTGAGCCCCAAAcTCCTCT	60.074	20	254	379	632	GTTCAGCCTTTCAAACCCAA	60.088	20	ATTGAGCCCCAAAcTCCTCT	60.074	20	256	377	632
contig57525	1	p3	(GAA)5	15	223	237	GCAGCATATGCCAGTTTCCT	60.243	20	CAGCGTTTGCCAGAGTTGTA	60.05	20	169	183	351	GCAGCATATGCCAGTTTCCT	60.243	20	TACAGCGTTTGCCAGAGTTG	60.05	20	171	183	353	TCATGCAGCATATGCCAGTT	60.251	20	CAGCGTTTGCCAGAGTTGTA	60.05	20	173	179	351
[truncated: 10,515 more rows]
